# Supplementary material for: Crystal structure of 5-fluoro-2-(3-fluoro­phen­yl)-3-methyl­sulfinyl-1-benzo­furan
Source: Acta Crystallogr Sect E Struct Rep Online. 2014 Oct 18;70(Pt 11):o1168. doi: 10.1107/S160053681402251X (PMC4257342; doi:10.1107/S160053681402251X)
Supplement: Supplementary file 1 [file e-70-o1168-sup1.cif]

##############################################################################
#                                                                            #
# This CIF contains the data in a paper accepted for publication in          #
# Acta Crystallographica Section E. It conforms to the requirements of       #
# Notes for Authors for Acta Crystallographica Section E, and has been       #
# peer reviewed under the auspices of the IUCr Commission on Journals.       #
#                                                                            #
# Full details of the Crystallographic Information File format               #
# are given in the paper "The Crystallographic Information File (CIF):       #
# a New Standard Archive File for Crystallography" by S. R. Hall, F. H.      #
# Allen and I. D. Brown [Acta Cryst. (1991), A47, 655-685].                  #
#                                                                            #
# The current version of the core CIF dictionary is obtainable from          #
# ftp://ftp.iucr.org/pub/cif_core.dic.                                       #
#                                                                            #
# Software is freely available for graphical display of the structure(s)     #
# in this CIF. For information consult the CIF software page                 #
# http://www.iucr.org/resources/cif/software.                                #
#                                                                            #
# This file may be used for bona fide research purposes within the           #
# scientific community so long as proper attribution is given to the journal # 
# article from which it was obtained.                                        #
#                                                                            #
##############################################################################
data_I
_database_code_depnum_ccdc_archive 'CCDC 1029041'
_audit_creation_method     'form.cif (version 2.0)'
_journal_data_validation_number     ?
_journal_date_recd_electronic     2014-10-08
_journal_date_accepted     2014-10-13
_journal_name_full     'Acta Crystallographica, Section E'
_journal_year     2014
_journal_volume     70
_journal_issue     11
_journal_page_first     o1168
_journal_page_last     o1168
_journal_paper_category     HO
_journal_paper_doi     10.1107/S160053681402251X
_journal_coeditor_code     FY2119
_publ_contact_author_name     'Prof. Uk Lee'
_publ_contact_author_address
;
 Department of Chemistry, Pukyong National University, 599-1 Daeyeon 3-dong
 Nam-gu, Busan 608-737, Republic of Korea
;
_publ_contact_author_email     'uklee@pknu.ac.kr'
_publ_contact_author_fax     '+82-51-629-5583'
_publ_contact_author_phone     '+82-51-629-5596'
_publ_section_title
;
Crystal structure of 5-fluoro-2-(3-fluorophenyl)-3-methylsulfinyl-1-benzofuran
;
loop_
    _publ_author_name
    _publ_author_address
    'Choi, Hong Dae'
;
 Department of Chemistry, Dongeui University, San 24 Kaya-dong
 Busanjin-gu, Busan 614-714, Republic of Korea
;
    'Lee, Uk'
;
 Department of Chemistry, Pukyong National University,
 599-1 Daeyeon 3-dong
 Nam-gu, Busan 608-737, Republic of Korea
;
_publ_section_synopsis     .
_chemical_name_systematic
;
5-Fluoro-2-(3-fluorophenyl)-3-methylsulfinyl-1-benzofuran
;
_chemical_name_common     ?
_chemical_formula_moiety     'C15 H10 F2 O2 S'
_chemical_formula_sum     'C15 H10 F2 O2 S'
_chemical_formula_iupac     'C15 H10 F2 O2 S'
_chemical_formula_weight     292.29
_chemical_melting_point_gt     460
_chemical_melting_point_lt     459
_symmetry_cell_setting     monoclinic
_symmetry_space_group_name_H-M     'P 21/c'
_symmetry_space_group_name_Hall     '-P 2ybc'
loop_
    _symmetry_equiv_pos_as_xyz
    'x, y, z'
    '-x, y+1/2, -z+1/2'
    '-x, -y, -z'
    'x, -y-1/2, z-1/2'
_cell_length_a     8.4826(2)
_cell_length_b     16.6307(4)
_cell_length_c     9.7493(2)
_cell_angle_alpha     90.00
_cell_angle_beta     113.7560(10)
_cell_angle_gamma     90.00
_cell_volume     1258.81(5)
_cell_formula_units_Z     4
_cell_measurement_reflns_used     5007
_cell_measurement_theta_min     2.45
_cell_measurement_theta_max     28.29
_cell_measurement_temperature     173(2)
_exptl_crystal_description     'block'
_exptl_crystal_colour     'colourless'
_exptl_crystal_size_max     0.62
_exptl_crystal_size_mid     0.55
_exptl_crystal_size_min     0.42
_exptl_crystal_density_diffrn     1.542
_exptl_crystal_density_meas     ?
_exptl_crystal_density_method     'not measured'
_exptl_crystal_F_000     600
_exptl_absorpt_coefficient_mu     0.279
_exptl_absorpt_correction_type     multi-scan
_exptl_absorpt_process_details
;
(<i>SADABS</i>; Bruker, 2009)
;
_exptl_absorpt_correction_T_min     0.8459
_exptl_absorpt_correction_T_max     0.8917
_exptl_special_details
;
^1^H NMR (\d p.p.m., CDCl~3~, 400 Hz): 7.91 (dd, J =8.56 and 2.40 Hz, 1H),
7.47-7.64 (m, 4H), 7.13-7.22 (m, 2H), 3.11 (s, 3H).
;
_diffrn_ambient_temperature     173(2)
_diffrn_radiation_type     MoK\a
_diffrn_radiation_wavelength     0.71073
_diffrn_radiation_source     'rotating anode'
_diffrn_radiation_monochromator     'graphite multilayer'
_diffrn_measurement_device_type     'Bruker SMART APEXII CCD'
_diffrn_measurement_method     '\f and \w scans'
_diffrn_detector_area_resol_mean     10.0
_diffrn_reflns_number     12021
_diffrn_reflns_av_R_equivalents     0.0268
_diffrn_reflns_av_sigmaI/netI     0.0238
_diffrn_reflns_theta_min     2.45
_diffrn_reflns_theta_max     28.31
_diffrn_reflns_theta_full     28.31
_diffrn_measured_fraction_theta_max     0.994
_diffrn_measured_fraction_theta_full     0.994
_diffrn_reflns_limit_h_min     -11
_diffrn_reflns_limit_h_max     11
_diffrn_reflns_limit_k_min     -18
_diffrn_reflns_limit_k_max     22
_diffrn_reflns_limit_l_min     -12
_diffrn_reflns_limit_l_max     12
_diffrn_standards_number     0
_diffrn_standards_interval_count     ?
_diffrn_standards_interval_time     ?
_diffrn_standards_decay_%     ?
_refine_special_details
;
 Refinement of F^2^ against ALL reflections.  The weighted R-factor wR and
 goodness of fit S are based on F^2^, conventional R-factors R are based
 on F, with F set to zero for negative F^2^. The threshold expression of
 F^2^ > 2sigma(F^2^) is used only for calculating R-factors(gt) etc. and is
 not relevant to the choice of reflections for refinement.  R-factors based
 on F^2^ are statistically about twice as large as those based on F, and R-
 factors based on ALL data will be even larger.
;
_reflns_number_total     3111
_reflns_number_gt     2736
_reflns_threshold_expression     I>2\s(I)
_refine_ls_structure_factor_coef     Fsqd
_refine_ls_matrix_type     full
_refine_ls_R_factor_all     0.0417
_refine_ls_R_factor_gt     0.0363
_refine_ls_wR_factor_gt     0.0945
_refine_ls_wR_factor_ref     0.0982
_refine_ls_goodness_of_fit_ref     1.032
_refine_ls_restrained_S_all     1.032
_refine_ls_number_reflns     3111
_refine_ls_number_parameters     182
_refine_ls_number_restraints     0
_refine_ls_hydrogen_treatment     constr
_refine_ls_weighting_scheme     calc
_refine_ls_weighting_details
         'calc w=1/[\s^2^(Fo^2^)+(0.0527P)^2^+0.4861P] where P=(Fo^2^+2Fc^2^)/3'
_atom_sites_solution_hydrogens     difmap
_atom_sites_solution_primary     direct
_atom_sites_solution_secondary     difmap
_refine_ls_shift/su_max     0.001
_refine_ls_shift/su_mean     0.000
_refine_diff_density_max     0.412
_refine_diff_density_min     -0.349
_refine_ls_extinction_method     none
_refine_ls_extinction_coef     ?
loop_
    _atom_type_symbol
    _atom_type_description
    _atom_type_scat_dispersion_real
    _atom_type_scat_dispersion_imag
    _atom_type_scat_source
    'C' 'C' 0.0033 0.0016
                         'International Tables Vol C Tables 4.2.6.8 and 6.1.1.4'
    'H' 'H' 0.0000 0.0000
                         'International Tables Vol C Tables 4.2.6.8 and 6.1.1.4'
    'O' 'O' 0.0106 0.0060
                         'International Tables Vol C Tables 4.2.6.8 and 6.1.1.4'
    'F' 'F' 0.0171 0.0103
                         'International Tables Vol C Tables 4.2.6.8 and 6.1.1.4'
    'S' 'S' 0.1246 0.1234
                         'International Tables Vol C Tables 4.2.6.8 and 6.1.1.4'
_computing_data_collection
;
<i>APEX2</i> (Bruker, 2009)
;
_computing_cell_refinement
;
<i>SAINT</i> (Bruker, 2009)
;
_computing_data_reduction
;
<i>SAINT</i> (Bruker, 2009)
;
_computing_structure_solution
;
<i>SHELXS97</i> (Sheldrick, 2008)
;
_computing_structure_refinement
;
<i>SHELXL97</i> (Sheldrick, 2008)
;
_computing_molecular_graphics
;
<i>ORTEP-3 for Windows</i> (Farrugia, 2012) and
<i>DIAMOND</i> (Brandenburg, 1998)
;
_computing_publication_material
;
<i>SHELXL97</i> (Sheldrick, 2008)
;
loop_
    _atom_site_type_symbol
    _atom_site_label
    _atom_site_fract_x
    _atom_site_fract_y
    _atom_site_fract_z
    _atom_site_U_iso_or_equiv
    _atom_site_adp_type
    _atom_site_calc_flag
    _atom_site_refinement_flags
    _atom_site_occupancy
    _atom_site_symmetry_multiplicity
    _atom_site_disorder_assembly
    _atom_site_disorder_group
    S S1 0.68157(5) 0.69175(2) 0.61814(4) 0.02500(11) Uani d . 1 2 . .
    F F1 1.15704(13) 0.43458(6) 0.91143(11) 0.0407(3) Uani d . 1 2 . .
    F F2 0.31417(14) 0.61447(8) -0.13611(11) 0.0455(3) Uani d . 1 2 . .
    O O1 0.66160(13) 0.50305(6) 0.36646(11) 0.0228(2) Uani d . 1 2 . .
    O O2 0.86399(15) 0.71766(7) 0.69804(14) 0.0380(3) Uani d . 1 2 . .
    C C1 0.68851(17) 0.59646(8) 0.54180(15) 0.0206(3) Uani d . 1 2 . .
    C C2 0.81117(17) 0.53330(8) 0.61313(16) 0.0213(3) Uani d . 1 2 . .
    C C3 0.93765(18) 0.51943(9) 0.75628(16) 0.0257(3) Uani d . 1 2 . .
    H H3 0.9568 0.5554 0.8371 0.031 Uiso calc R 1 2 . .
    C C4 1.03265(19) 0.45056(9) 0.77310(17) 0.0284(3) Uani d . 1 2 . .
    C C5 1.0128(2) 0.39587(9) 0.65947(19) 0.0288(3) Uani d . 1 2 . .
    H H5 1.0839 0.3494 0.6794 0.035 Uiso calc R 1 2 . .
    C C6 0.88870(19) 0.40976(8) 0.51726(18) 0.0263(3) Uani d . 1 2 . .
    H H6 0.8720 0.3742 0.4364 0.032 Uiso calc R 1 2 . .
    C C7 0.79001(17) 0.47831(8) 0.49901(16) 0.0220(3) Uani d . 1 2 . .
    C C8 0.60314(17) 0.57525(8) 0.39537(15) 0.0207(3) Uani d . 1 2 . .
    C C9 0.46688(17) 0.61298(8) 0.26667(15) 0.0211(3) Uani d . 1 2 . .
    C C10 0.34606(18) 0.66392(8) 0.28439(16) 0.0231(3) Uani d . 1 2 . .
    H H10 0.3529 0.6755 0.3821 0.028 Uiso calc R 1 2 . .
    C C11 0.21572(19) 0.69790(9) 0.16032(17) 0.0263(3) Uani d . 1 2 . .
    H H11 0.1338 0.7324 0.1737 0.032 Uiso calc R 1 2 . .
    C C12 0.20422(19) 0.68181(9) 0.01715(17) 0.0280(3) Uani d . 1 2 . .
    H H12 0.1159 0.7049 -0.0685 0.034 Uiso calc R 1 2 . .
    C C13 0.3254(2) 0.63115(10) 0.00347(16) 0.0287(3) Uani d . 1 2 . .
    C C14 0.45608(19) 0.59613(9) 0.12251(17) 0.0262(3) Uani d . 1 2 . .
    H H14 0.5368 0.5615 0.1076 0.031 Uiso calc R 1 2 . .
    C C15 0.6103(2) 0.66132(11) 0.7597(2) 0.0377(4) Uani d . 1 2 . .
    H H15A 0.6903 0.6213 0.8250 0.057 Uiso calc R 1 2 . .
    H H15B 0.4949 0.6378 0.7123 0.057 Uiso calc R 1 2 . .
    H H15C 0.6068 0.7082 0.8193 0.057 Uiso calc R 1 2 . .
loop_
    _atom_site_aniso_label
    _atom_site_aniso_U_11
    _atom_site_aniso_U_22
    _atom_site_aniso_U_33
    _atom_site_aniso_U_12
    _atom_site_aniso_U_13
    _atom_site_aniso_U_23
    S1 0.0261(2) 0.01759(17) 0.02614(19) -0.00056(12) 0.00519(15) -0.00347(13)
    F1 0.0340(5) 0.0452(6) 0.0317(5) 0.0116(4) 0.0017(4) 0.0127(4)
    F2 0.0443(6) 0.0705(8) 0.0194(5) 0.0076(5) 0.0105(4) -0.0019(4)
    O1 0.0240(5) 0.0197(5) 0.0223(5) 0.0023(4) 0.0069(4) -0.0015(4)
    O2 0.0311(6) 0.0311(6) 0.0427(7) -0.0107(5) 0.0055(5) -0.0085(5)
    C1 0.0204(6) 0.0183(6) 0.0215(6) 0.0002(5) 0.0068(5) 0.0003(5)
    C2 0.0202(6) 0.0192(6) 0.0240(7) -0.0003(5) 0.0086(5) 0.0019(5)
    C3 0.0245(7) 0.0262(7) 0.0244(7) -0.0006(6) 0.0077(6) 0.0020(5)
    C4 0.0225(7) 0.0312(8) 0.0276(7) 0.0027(6) 0.0061(6) 0.0099(6)
    C5 0.0258(7) 0.0230(7) 0.0395(9) 0.0049(5) 0.0152(7) 0.0085(6)
    C6 0.0291(7) 0.0198(6) 0.0328(8) 0.0017(5) 0.0153(6) 0.0017(5)
    C7 0.0221(6) 0.0197(6) 0.0238(7) -0.0004(5) 0.0087(6) 0.0021(5)
    C8 0.0207(6) 0.0187(6) 0.0229(7) 0.0001(5) 0.0090(5) -0.0007(5)
    C9 0.0188(6) 0.0200(6) 0.0224(7) -0.0024(5) 0.0061(5) -0.0002(5)
    C10 0.0222(6) 0.0252(7) 0.0214(6) -0.0003(5) 0.0081(5) -0.0001(5)
    C11 0.0228(7) 0.0245(7) 0.0303(7) 0.0021(5) 0.0092(6) 0.0023(6)
    C12 0.0227(7) 0.0314(8) 0.0238(7) -0.0003(6) 0.0030(6) 0.0062(6)
    C13 0.0285(7) 0.0371(8) 0.0190(7) -0.0035(6) 0.0081(6) -0.0009(6)
    C14 0.0243(7) 0.0301(7) 0.0240(7) 0.0014(5) 0.0095(6) -0.0021(6)
    C15 0.0439(10) 0.0383(9) 0.0378(9) 0.0002(7) 0.0237(8) -0.0091(7)
_geom_special_details
;
 All esds (except the esd in the dihedral angle between two l.s. planes)
 are estimated using the full covariance matrix.  The cell esds are taken
 into account individually in the estimation of esds in distances, angles
 and torsion angles; correlations between esds in cell parameters are only
 used when they are defined by crystal symmetry.  An approximate (isotropic)
 treatment of cell esds is used for estimating esds involving l.s. planes.
;
loop_
    _geom_bond_atom_site_label_1
    _geom_bond_atom_site_label_2
    _geom_bond_site_symmetry_2
    _geom_bond_distance
    _geom_bond_publ_flag
    S1 O2 . 1.4885(12) ?
    S1 C1 . 1.7619(14) ?
    S1 C15 . 1.7880(17) ?
    F1 C4 . 1.3624(17) ?
    F2 C13 . 1.3540(17) ?
    O1 C8 . 1.3710(16) ?
    O1 C7 . 1.3754(17) ?
    C1 C8 . 1.3616(19) ?
    C1 C2 . 1.4444(19) ?
    C2 C7 . 1.3949(19) ?
    C2 C3 . 1.395(2) ?
    C3 C4 . 1.372(2) ?
    C3 H3 . 0.9500 ?
    C4 C5 . 1.390(2) ?
    C5 C6 . 1.381(2) ?
    C5 H5 . 0.9500 ?
    C6 C7 . 1.3828(19) ?
    C6 H6 . 0.9500 ?
    C8 C9 . 1.4614(19) ?
    C9 C10 . 1.3930(19) ?
    C9 C14 . 1.399(2) ?
    C10 C11 . 1.388(2) ?
    C10 H10 . 0.9500 ?
    C11 C12 . 1.385(2) ?
    C11 H11 . 0.9500 ?
    C12 C13 . 1.377(2) ?
    C12 H12 . 0.9500 ?
    C13 C14 . 1.370(2) ?
    C14 H14 . 0.9500 ?
    C15 H15A . 0.9800 ?
    C15 H15B . 0.9800 ?
    C15 H15C . 0.9800 ?
loop_
    _geom_angle_atom_site_label_1
    _geom_angle_atom_site_label_2
    _geom_angle_atom_site_label_3
    _geom_angle_site_symmetry_1
    _geom_angle_site_symmetry_3
    _geom_angle
    _geom_angle_publ_flag
    O2 S1 C1 . . 106.07(7) ?
    O2 S1 C15 . . 106.34(8) ?
    C1 S1 C15 . . 98.65(7) ?
    C8 O1 C7 . . 106.50(10) ?
    C8 C1 C2 . . 106.99(12) ?
    C8 C1 S1 . . 125.57(11) ?
    C2 C1 S1 . . 126.22(11) ?
    C7 C2 C3 . . 119.31(13) ?
    C7 C2 C1 . . 104.86(12) ?
    C3 C2 C1 . . 135.77(13) ?
    C4 C3 C2 . . 115.84(14) ?
    C4 C3 H3 . . 122.1 ?
    C2 C3 H3 . . 122.1 ?
    F1 C4 C3 . . 117.68(14) ?
    F1 C4 C5 . . 117.26(13) ?
    C3 C4 C5 . . 125.05(14) ?
    C6 C5 C4 . . 119.27(13) ?
    C6 C5 H5 . . 120.4 ?
    C4 C5 H5 . . 120.4 ?
    C5 C6 C7 . . 116.38(14) ?
    C5 C6 H6 . . 121.8 ?
    C7 C6 H6 . . 121.8 ?
    O1 C7 C6 . . 125.23(13) ?
    O1 C7 C2 . . 110.61(11) ?
    C6 C7 C2 . . 124.14(14) ?
    C1 C8 O1 . . 111.03(12) ?
    C1 C8 C9 . . 133.75(12) ?
    O1 C8 C9 . . 115.22(11) ?
    C10 C9 C14 . . 119.50(13) ?
    C10 C9 C8 . . 121.44(12) ?
    C14 C9 C8 . . 119.04(12) ?
    C11 C10 C9 . . 120.46(13) ?
    C11 C10 H10 . . 119.8 ?
    C9 C10 H10 . . 119.8 ?
    C12 C11 C10 . . 120.49(13) ?
    C12 C11 H11 . . 119.8 ?
    C10 C11 H11 . . 119.8 ?
    C13 C12 C11 . . 117.62(13) ?
    C13 C12 H12 . . 121.2 ?
    C11 C12 H12 . . 121.2 ?
    F2 C13 C14 . . 118.00(14) ?
    F2 C13 C12 . . 118.02(14) ?
    C14 C13 C12 . . 123.98(14) ?
    C13 C14 C9 . . 117.95(13) ?
    C13 C14 H14 . . 121.0 ?
    C9 C14 H14 . . 121.0 ?
    S1 C15 H15A . . 109.5 ?
    S1 C15 H15B . . 109.5 ?
    H15A C15 H15B . . 109.5 ?
    S1 C15 H15C . . 109.5 ?
    H15A C15 H15C . . 109.5 ?
    H15B C15 H15C . . 109.5 ?
loop_
    _geom_torsion_atom_site_label_1
    _geom_torsion_atom_site_label_2
    _geom_torsion_atom_site_label_3
    _geom_torsion_atom_site_label_4
    _geom_torsion_site_symmetry_1
    _geom_torsion_site_symmetry_2
    _geom_torsion_site_symmetry_3
    _geom_torsion_site_symmetry_4
    _geom_torsion
    _geom_torsion_publ_flag
    O2 S1 C1 C8 . . . . -126.44(13) ?
    C15 S1 C1 C8 . . . . 123.68(13) ?
    O2 S1 C1 C2 . . . . 39.24(14) ?
    C15 S1 C1 C2 . . . . -70.64(14) ?
    C8 C1 C2 C7 . . . . 0.90(15) ?
    S1 C1 C2 C7 . . . . -166.96(10) ?
    C8 C1 C2 C3 . . . . 177.95(15) ?
    S1 C1 C2 C3 . . . . 10.1(2) ?
    C7 C2 C3 C4 . . . . -0.32(19) ?
    C1 C2 C3 C4 . . . . -177.04(15) ?
    C2 C3 C4 F1 . . . . -179.70(12) ?
    C2 C3 C4 C5 . . . . 0.8(2) ?
    F1 C4 C5 C6 . . . . -179.77(13) ?
    C3 C4 C5 C6 . . . . -0.3(2) ?
    C4 C5 C6 C7 . . . . -0.7(2) ?
    C8 O1 C7 C6 . . . . -176.95(13) ?
    C8 O1 C7 C2 . . . . 1.38(14) ?
    C5 C6 C7 O1 . . . . 179.33(13) ?
    C5 C6 C7 C2 . . . . 1.2(2) ?
    C3 C2 C7 O1 . . . . -179.05(11) ?
    C1 C2 C7 O1 . . . . -1.41(15) ?
    C3 C2 C7 C6 . . . . -0.7(2) ?
    C1 C2 C7 C6 . . . . 176.94(13) ?
    C2 C1 C8 O1 . . . . -0.09(15) ?
    S1 C1 C8 O1 . . . . 167.87(9) ?
    C2 C1 C8 C9 . . . . -179.62(14) ?
    S1 C1 C8 C9 . . . . -11.7(2) ?
    C7 O1 C8 C1 . . . . -0.78(15) ?
    C7 O1 C8 C9 . . . . 178.85(11) ?
    C1 C8 C9 C10 . . . . -28.6(2) ?
    O1 C8 C9 C10 . . . . 151.91(12) ?
    C1 C8 C9 C14 . . . . 152.70(16) ?
    O1 C8 C9 C14 . . . . -26.82(18) ?
    C14 C9 C10 C11 . . . . 0.0(2) ?
    C8 C9 C10 C11 . . . . -178.75(13) ?
    C9 C10 C11 C12 . . . . -0.2(2) ?
    C10 C11 C12 C13 . . . . 0.3(2) ?
    C11 C12 C13 F2 . . . . 179.38(13) ?
    C11 C12 C13 C14 . . . . -0.2(2) ?
    F2 C13 C14 C9 . . . . -179.58(13) ?
    C12 C13 C14 C9 . . . . 0.0(2) ?
    C10 C9 C14 C13 . . . . 0.1(2) ?
    C8 C9 C14 C13 . . . . 178.89(13) ?
loop_
    _geom_hbond_atom_site_label_D
    _geom_hbond_atom_site_label_H
    _geom_hbond_atom_site_label_A
    _geom_hbond_site_symmetry_A
    _geom_hbond_distance_DH
    _geom_hbond_distance_HA
    _geom_hbond_distance_DA
    _geom_hbond_angle_DHA
    C5 H5 O2 2_746 0.95 2.45 3.2612(18) 143.3
    C12 H12 O2 1_454 0.95 2.42 3.3361(19) 161.1
    C15 H15A F1 3_767 0.98 2.54 3.409(2) 147.4
    C15 H15B F2 1_556 0.98 2.55 3.163(2) 120.5
_shelx_res_checksum
;
   1   0   0   14.30    0.39
   1   0   0   14.89    0.42
   1   0   0   14.09    0.39
  -1   0   0   13.98    0.39
   2   0   0  278.98    6.52
   2   0   0  296.39    7.06
   2   0   0  286.64    6.63
   3   0   0  143.88    3.47
   3   0   0  135.75    3.29
   3   0   0  139.99    3.33
   4   0   0   88.94    2.24
   4   0   0   89.13    2.24
   4   0   0   88.93    2.26
   5   0   0   17.03    0.64
   5   0   0   18.24    0.68
   5   0   0   17.72    0.55
   6   0   0  204.88    4.96
   6   0   0  203.06    4.94
   6   0   0  205.08    4.94
   7   0   0    2.09    0.26
   7   0   0    2.11    0.24
  -7   0   0    2.00    0.23
   8   0   0   48.24    1.60
   9   0   0   30.46    1.22
   0   1   0   -0.17    0.01
   0   1   0   -0.16    0.01
  -1  -1   0    8.30    0.27
   1  -1   0    8.54    0.25
   1  -1   0    8.54    0.24
   1  -1   0    8.66    0.26
  -1   1   0    8.75    0.24
  -1   1   0    8.25    0.26
   1   1   0    8.89    0.25
   1   1   0    8.39    0.28
   2  -1   0    2.23    0.13
   2  -1   0    1.74    0.11
   2   1   0    1.70    0.12
   2   1   0    1.90    0.12
  -2   1   0    1.97    0.12
  -2   1   0    1.85    0.11
   2   1   0    1.95    0.13
   3  -1   0   32.79    0.90
   3  -1   0   34.14    0.91
   3   1   0   31.59    0.91
   3   1   0   33.04    0.92
   3   1   0   32.76    0.94
   4  -1   0   39.35    1.11
   4  -1   0   40.11    1.07
   4  -1   0   38.85    1.10
   4   1   0   38.88    1.14
   4   1   0   38.98    1.11
   4   1   0   39.12    1.08
   5  -1   0   33.10    1.04
   5  -1   0   34.20    0.94
   5  -1   0   34.21    1.03
  -5   1   0   33.45    1.03
   5   1   0   34.05    1.04
   5   1   0   33.58    1.09
   5   1   0   34.78    0.96
   6  -1   0    6.36    0.39
   6  -1   0    5.23    0.35
   6   1   0    6.09    0.37
  -6   1   0    5.22    0.35
   6   1   0    5.15    0.37
   6   1   0    6.21    0.26
   7  -1   0    1.47    0.22
   7  -1   0    1.48    0.20
   7   1   0    1.41    0.21
  -7   1   0    1.53    0.21
   7   1   0    1.56    0.25
   8  -1   0   30.13    1.13
   8   1   0   29.14    1.16
   9  -1   0    1.29    0.27
   9   1   0    1.34    0.28
  10   1   0    2.32    0.38
   0  -2   0  138.37    3.13
   0  -2   0  139.92    3.32
   0   2   0  137.71    3.17
   0   2   0  120.68    3.37
   0   2   0  138.29    3.32
   0   2   0  138.05    3.00
   1  -2   0   67.17    1.72
   1  -2   0   69.62    1.66
  -1  -2   0   69.44    1.65
   1   2   0   71.16    1.64
  -1   2   0   69.40    1.66
   1   2   0   68.06    1.65
  -1   2   0   70.49    1.72
  -1   2   0   69.21    1.65
  -1   2   0   71.10    1.67
   1   2   0   70.24    1.76
   2  -2   0   92.29    2.25
   2  -2   0   92.78    2.20
   2  -2   0   89.77    2.13
  -2   2   0   92.08    2.13
   2   2   0   91.66    2.32
  -2   2   0   93.75    2.21
   2   2   0   92.16    2.19
   3  -2   0    1.70    0.14
   3  -2   0    1.63    0.09
   3  -2   0    1.48    0.12
  -3   2   0    1.51    0.13
   3   2   0    1.08    0.12
   3   2   0    1.07    0.13
   3   2   0    1.36    0.12
   4  -2   0    6.67    0.24
   4  -2   0    7.36    0.34
   4  -2   0    6.77    0.32
   4   2   0    7.66    0.35
   4   2   0    7.60    0.32
  -4   2   0    7.27    0.34
   4   2   0    6.93    0.37
   5  -2   0   24.53    0.70
   5  -2   0   23.31    0.63
   5  -2   0   24.55    0.79
   5  -2   0   23.28    0.78
   5   2   0   21.42    0.83
   5   2   0   22.03    0.79
   5   2   0   22.05    0.72
  -5   2   0   24.38    0.79
   6  -2   0    0.28    0.12
   6  -2   0    0.29    0.12
   6   2   0    0.45    0.15
  -6   2   0    0.19    0.12
   6   2   0    0.12    0.12
   6   2   0    0.35    0.09
   7  -2   0    2.25    0.24
   7  -2   0    2.20    0.26
   7   2   0    1.90    0.14
   7   2   0    2.17    0.29
   7   2   0    1.88    0.24
  -7   2   0    2.44    0.25
   8  -2   0    0.27    0.15
   8   2   0    0.73    0.21
   9   2   0    6.98    0.56
  10   2   0    0.35    0.21
   0  -3   0    0.04    0.02
   0  -3   0    0.32    0.04
   0   3   0    0.17    0.03
   0   3   0    0.03    0.03
   1  -3   0    3.24    0.17
   1   3   0    3.14    0.19
  -1   3   0    3.10    0.16
  -1   3   0    3.35    0.17
   1   3   0    2.89    0.16
   1   3   0    3.40    0.15
   2  -3   0   75.74    1.79
   2  -3   0   76.20    1.93
   2   3   0   80.27    1.87
   2   3   0   75.83    1.90
   2   3   0   77.70    2.00
  -2   3   0   77.83    1.79
  -2   3   0   76.51    1.89
   3  -3   0    0.67    0.08
   3  -3   0    0.29    0.05
   3   3   0    0.41    0.08
   3   3   0    0.31    0.09
   3   3   0    0.47    0.09
  -3   3   0    0.63    0.09
   4  -3   0   22.02    0.66
   4  -3   0   21.45    0.69
   4  -3   0   21.00    0.61
   4   3   0   20.24    0.69
  -4   3   0   21.46    0.70
   4   3   0   20.22    0.74
   4   3   0   20.95    0.70
   5  -3   0    2.31    0.21
   5  -3   0    2.75    0.15
   5  -3   0    2.96    0.22
   5   3   0    2.85    0.21
  -5   3   0    2.70    0.23
   5   3   0    3.17    0.25
   5   3   0    2.75    0.27
   6  -3   0   90.65    2.33
   6  -3   0   89.61    2.19
   6  -3   0   90.65    2.30
  -6   3   0   87.79    2.34
   6   3   0   86.60    2.44
   6   3   0   85.96    2.37
   6   3   0   87.68    2.31
   7  -3   0    1.30    0.20
   7  -3   0    1.98    0.23
   7   3   0    1.72    0.27
   7   3   0    1.44    0.22
  -7   3   0    1.66    0.22
   7   3   0    2.00    0.17
   8  -3   0   27.59    1.03
   8   3   0   27.39    0.78
   8   3   0   27.87    1.15
   9   3   0    0.69    0.23
  10   3   0    1.04    0.30
   0  -4   0  133.75    3.07
   0   4   0  132.67    3.15
   0   4   0  136.74    3.34
   0   4   0  135.19    3.07
   1   4   0  262.72    6.10
  -1   4   0  266.37    5.76
   1   4   0  267.53    6.05
  -1   4   0  269.22    6.41
  -1   4   0  269.98    6.13
   1   4   0  257.43    6.46
   2  -4   0   37.44    0.89
   2  -4   0   38.64    1.05
   2   4   0   37.03    1.04
  -2   4   0   36.90    0.89
   2   4   0   36.93    1.09
  -2   4   0   39.01    1.03
   2   4   0   37.72    0.99
  -2   4   0   38.10    0.90
   3  -4   0   62.60    1.62
   3  -4   0   61.26    1.49
   3   4   0   62.71    1.66
  -3   4   0   61.56    1.61
   3   4   0   62.41    1.70
   3   4   0   63.52    1.59
   4  -4   0    2.82    0.17
   4  -4   0    3.06    0.18
   4   4   0    3.39    0.26
   4   4   0    3.25    0.23
  -4   4   0    2.89    0.22
   4   4   0    3.30    0.23
   5  -4   0   23.56    0.69
   5  -4   0   22.38    0.73
   5   4   0   22.99    0.79
  -5   4   0   22.89    0.79
   5   4   0   23.58    0.88
   5   4   0   23.12    0.81
   6  -4   0    2.11    0.15
   6  -4   0    2.41    0.22
   6   4   0    2.85    0.28
   6   4   0    2.03    0.27
  -6   4   0    2.06    0.23
   6   4   0    2.48    0.21
   7  -4   0   11.21    0.54
  -7   4   0   11.41    0.56
   7   4   0   11.09    0.64
   7   4   0   10.94    0.59
   7   4   0   11.72    0.48
   8   4   0    0.51    0.20
   8   4   0    0.51    0.11
   9   4   0    2.21    0.36
  10   4   0    0.67    0.25
   0  -5   0   -0.30    0.04
   0   5   0   -0.30    0.05
   0   5   0   -0.29    0.03
   0   5   0   -0.11    0.06
   1  -5   0  241.70    5.94
  -1   5   0  261.63    5.91
   1   5   0  259.69    6.27
  -1   5   0  257.39    6.22
  -1   5   0  259.41    5.96
   1   5   0  260.06    5.92
  -1   5   0  257.52    5.58
   1   5   0  254.74    5.83
   2  -5   0   21.99    0.70
   2   5   0   21.76    0.65
   2   5   0   23.26    0.71
  -2   5   0   21.17    0.67
   2   5   0   21.24    0.74
   3  -5   0   12.99    0.37
   3  -5   0   13.40    0.49
  -3   5   0   12.30    0.37
   3   5   0   13.98    0.48
   3   5   0   13.92    0.55
   3   5   0   13.10    0.54
  -3   5   0   13.02    0.49
  -3   5   0   13.52    0.38
   4  -5   0    0.49    0.08
   4  -5   0    0.27    0.07
   4   5   0    0.36    0.10
   4   5   0    0.53    0.14
  -4   5   0    0.61    0.09
  -4   5   0    0.42    0.10
   4   5   0    0.60    0.12
   5  -5   0    9.90    0.39
   5  -5   0    9.75    0.40
   5   5   0    9.68    0.53
   5   5   0    9.81    0.47
  -5   5   0    9.66    0.46
   5   5   0   10.44    0.48
  -5   5   0   10.33    0.41
   6  -5   0    2.34    0.21
   6  -5   0    1.94    0.16
  -6   5   0    2.23    0.23
   6   5   0    2.81    0.32
   6   5   0    2.42    0.27
   6   5   0    2.75    0.24
  -6   5   0    2.41    0.22
   7   5   0   19.18    0.91
   7   5   0   19.95    0.85
   7   5   0   20.58    0.74
   8   5   0    1.14    0.27
   8   5   0    1.39    0.17
   9   5   0    1.25    0.30
   9   5   0    1.37    0.14
   0   6   0    7.87    0.32
   0   6   0    7.87    0.37
   0   6   0    7.65    0.28
   1  -6   0   35.96    0.84
   1  -6   0   37.16    1.11
   1  -6   0   37.51    0.87
   1   6   0   36.19    0.99
  -1   6   0   38.22    0.91
   1   6   0   34.39    1.10
  -1   6   0   35.52    1.01
   1   6   0   36.22    1.00
  -1   6   0   36.20    1.07
  -1   6   0   36.49    0.87
   2  -6   0  156.88    3.98
  -2   6   0  161.61    3.47
  -2   6   0  160.18    3.80
   2   6   0  160.54    3.77
   2   6   0  156.94    4.03
   2   6   0  158.79    3.77
  -2   6   0  156.23    3.94
   3  -6   0  109.08    2.77
   3   6   0  110.11    2.64
  -3   6   0  106.82    2.44
  -3   6   0  104.78    2.66
  -3   6   0  103.09    2.43
   3   6   0  106.33    2.83
   3   6   0  107.54    2.69
   4  -6   0    0.54    0.11
   4  -6   0    0.34    0.06
  -4   6   0    0.51    0.07
   4   6   0    0.42    0.13
  -4   6   0    0.28    0.10
   4   6   0    0.55    0.13
   4   6   0    0.23    0.09
   5  -6   0    1.00    0.14
   5  -6   0    0.83    0.11
  -5   6   0    0.96    0.12
   5   6   0    0.83    0.19
   5   6   0    0.91    0.16
  -5   6   0    1.05    0.16
   5   6   0    0.77    0.15
   6  -6   0    5.40    0.29
   6  -6   0    5.04    0.29
  -6   6   0    4.08    0.32
   6   6   0    5.20    0.38
   6   6   0    5.20    0.42
   6   6   0    5.30    0.35
   7  -6   0   57.62    1.54
   7   6   0   54.99    1.75
   7   6   0   57.20    1.86
   7   6   0   56.17    1.67
   8   6   0   13.51    0.79
   8   6   0   13.68    0.58
   9   6   0    4.29    0.49
   9   6   0    4.27    0.27
   0   7   0    0.13    0.05
   0   7   0    0.12    0.06
   0   7   0    0.17    0.07
   1  -7   0   84.04    1.88
   1  -7   0   83.74    1.93
   1   7   0   85.82    2.07
   1   7   0   84.24    2.10
  -1   7   0   84.53    2.12
  -1   7   0   82.69    2.24
   1   7   0   83.93    2.29
  -1   7   0   84.92    1.96
  -1   7   0   82.30    1.94
   2  -7   0   25.71    0.89
   2   7   0   26.43    0.92
  -2   7   0   26.44    0.85
  -2   7   0   26.80    0.68
   2   7   0   26.38    0.80
  -2   7   0   25.40    0.81
   2   7   0   26.39    0.84
   3  -7   0   51.51    1.51
   3   7   0   50.68    1.40
   3   7   0   52.51    1.57
  -3   7   0   51.51    1.44
   3   7   0   53.88    1.50
   4  -7   0   48.62    1.42
   4   7   0   47.80    1.49
   4   7   0   48.72    1.37
  -4   7   0   47.59    1.14
  -4   7   0   46.96    1.38
   4   7   0   49.20    1.47
  -4   7   0   47.88    1.17
   5  -7   0    0.73    0.14
   5  -7   0    0.79    0.09
  -5   7   0    0.48    0.13
   5   7   0    0.51    0.15
   5   7   0    0.46    0.13
  -5   7   0    0.65    0.09
   5   7   0    0.73    0.16
   6  -7   0   35.01    1.10
   6   7   0   34.15    1.28
   6   7   0   36.58    1.21
  -6   7   0   33.68    1.14
   6   7   0   35.32    1.19
   7  -7   0   30.37    0.99
   7   7   0   31.36    1.26
   7   7   0   33.02    1.11
   7   7   0   31.39    1.17
   8   7   0    0.13    0.10
   8   7   0    0.23    0.16
   9   7   0    0.81    0.29
   9   7   0    0.41    0.13
   0   8   0   53.50    1.44
   0   8   0   53.11    1.57
   0   8   0   53.52    1.35
   1  -8   0   14.94    0.41
   1  -8   0   14.32    0.41
  -1   8   0   14.50    0.55
   1   8   0   14.89    0.63
   1   8   0   14.93    0.54
  -1   8   0   15.01    0.42
  -1   8   0   13.43    0.58
   1   8   0   15.17    0.53
  -1   8   0   14.54    0.48
  -2   8   0   30.33    0.79
   2   8   0   30.16    1.04
  -2   8   0   29.68    0.97
   2   8   0   30.67    0.91
   2   8   0   29.84    0.94
  -2   8   0   28.73    0.92
   3  -8   0    7.95    0.43
   3   8   0    8.38    0.39
  -3   8   0    8.41    0.41
   3   8   0    8.70    0.45
  -3   8   0    8.04    0.27
   3   8   0    8.08    0.46
   4  -8   0    6.09    0.38
  -4   8   0    5.86    0.36
   4   8   0    5.92    0.34
   4   8   0    6.18    0.40
   4   8   0    6.32    0.41
   5  -8   0    6.82    0.40
  -5   8   0    7.72    0.43
   5   8   0    7.99    0.50
   5   8   0    6.01    0.42
   5   8   0    6.81    0.40
   6   8   0    1.12    0.21
  -6   8   0    0.99    0.19
   6   8   0    1.38    0.26
   6   8   0    1.20    0.21
   7   8   0    0.82    0.24
   7   8   0    0.89    0.22
   7   8   0    1.00    0.19
   8   8   0    1.74    0.23
   8   8   0    1.49    0.32
   9   8   0    0.06    0.11
   9   8   0   -0.02    0.17
   0   9   0    0.14    0.08
   0   9   0    0.07    0.05
   0   9   0    0.12    0.07
   1  -9   0   51.75    1.24
  -1   9   0   50.47    1.24
  -1   9   0   51.73    1.44
  -1   9   0   51.68    1.32
   1   9   0   50.42    1.42
  -1   9   0   51.76    1.54
   1   9   0   51.26    1.58
   1   9   0   51.12    1.38
   2   9   0  128.68    3.47
  -2   9   0  129.94    3.38
   2   9   0  133.37    3.20
  -2   9   0  127.98    2.96
   2   9   0  130.43    3.20
  -2   9   0  127.05    3.22
   3  -9   0    5.35    0.37
   3   9   0    5.17    0.31
   3   9   0    4.90    0.34
  -3   9   0    5.04    0.23
   3   9   0    5.64    0.39
  -3   9   0    5.39    0.33
   4   9   0   54.60    1.77
   4   9   0   57.16    1.62
  -4   9   0   58.60    1.65
   4   9   0   58.38    1.72
   5   9   0   42.19    1.31
   5   9   0   40.55    1.41
  -5   9   0   41.90    1.31
   5   9   0   41.68    1.42
  -6   9   0   18.75    0.76
   6   9   0   18.31    0.79
   6   9   0   17.49    0.86
   6   9   0   16.94    0.79
   7   9   0    9.88    0.66
   7   9   0    9.96    0.60
   7   9   0    9.16    0.55
   8   9   0    0.81    0.20
   8   9   0    0.92    0.28
   9   9   0    1.94    0.25
   0  10   0  273.18    6.89
   0  10   0  278.95    6.29
   0  10   0  274.77    6.50
   1  10   0   22.39    0.76
   1  10   0   21.56    0.87
  -1  10   0   21.98    0.77
   1  10   0   20.98    0.72
  -1  10   0   21.61    0.70
  -1  10   0   21.68    0.60
  -2  10   0   23.38    0.87
   2  10   0   25.04    0.84
  -2  10   0   22.79    0.71
  -2  10   0   23.55    0.82
   2  10   0   23.68    0.94
   2  10   0   22.52    0.79
  -3  10   0   38.90    1.19
  -3  10   0   38.43    1.00
   3  10   0   36.91    1.15
   3  10   0   36.84    1.31
   3  10   0   37.70    1.22
  -4  10   0    1.14    0.19
   4  10   0    1.03    0.20
   4  10   0    0.94    0.21
   4  10   0    1.14    0.18
   5  10   0   51.21    1.65
   5  10   0   48.85    1.51
   5  10   0   50.26    1.66
  -5  10   0   49.69    1.52
  -6  10   0   13.58    0.65
   6  10   0   13.88    0.76
   6  10   0   12.50    0.65
   6  10   0   14.41    0.72
   7  10   0    0.08    0.11
   7  10   0    0.22    0.16
   7  10   0    0.28    0.18
   8  10   0    8.33    0.53
   8  10   0    7.51    0.64
   9  10   0   26.27    1.04
   0  11   0    0.21    0.09
   0  11   0    0.23    0.11
  -1  11   0    0.85    0.18
   1  11   0    1.42    0.17
   1  11   0    1.21    0.21
   1  11   0    1.13    0.17
  -1  11   0    1.05    0.10
  -1  11   0    1.04    0.17
  -2  11   0    0.35    0.12
  -2  11   0    0.36    0.10
   2  11   0    0.15    0.10
   2  11   0    0.36    0.14
   2  11   0    0.27    0.10
   3  11   0    0.46    0.14
   3  11   0    0.57    0.14
   3  11   0    0.48    0.17
  -3  11   0    0.61    0.11
  -3  11   0    0.44    0.13
   4  11   0   68.96    2.19
   4  11   0   71.19    1.99
   4  11   0   72.52    2.10
  -4  11   0   73.88    2.03
   5  11   0    9.03    0.57
   5  11   0    8.35    0.49
   5  11   0    7.60    0.54
  -5  11   0    8.73    0.49
   6  11   0    1.24    0.25
  -6  11   0    1.60    0.24
   6  11   0    1.13    0.22
   6  11   0    1.41    0.28
   7  11   0    4.74    0.44
   7  11   0    5.56    0.52
   7  11   0    5.41    0.44
   8  11   0    0.16    0.19
   8  11   0    0.21    0.16
   0  12   0    0.29    0.09
   0  12   0    0.47    0.14
   0  12   0    0.23    0.13
   1  12   0   12.99    0.55
  -1  12   0   14.31    0.69
   1  12   0   13.18    0.68
  -1  12   0   13.22    0.44
  -1  12   0   13.81    0.61
   1  12   0   15.20    0.62
   2  12   0    2.65    0.26
  -2  12   0    2.65    0.22
   2  12   0    2.36    0.24
  -2  12   0    2.72    0.26
   2  12   0    2.42    0.30
  -3  12   0    4.93    0.36
  -3  12   0    4.79    0.29
   3  12   0    5.26    0.38
   3  12   0    5.05    0.35
   3  12   0    4.95    0.42
   4  12   0   16.61    0.71
   4  12   0   16.12    0.77
  -4  12   0   17.08    0.72
   4  12   0   15.31    0.79
   5  12   0    1.16    0.21
   5  12   0    0.96    0.24
   5  12   0    0.52    0.18
  -5  12   0    1.19    0.21
   6  12   0    3.86    0.43
  -6  12   0    3.81    0.35
   6  12   0    3.50    0.35
   6  12   0    3.08    0.36
   7  12   0    0.19    0.15
   7  12   0    0.73    0.25
   7  12   0    0.32    0.18
   8  12   0    2.84    0.37
   8  12   0    3.30    0.47
   0  13   0    0.03    0.08
   0  13   0    0.30    0.14
   0  13   0    0.18    0.08
   1  13   0    5.38    0.36
   1  13   0    5.43    0.33
   1  13   0    4.58    0.40
  -1  13   0    4.78    0.35
  -2  13   0   22.20    0.86
  -2  13   0   22.97    0.79
   2  13   0   22.12    0.98
   2  13   0   22.18    0.85
   2  13   0   23.88    0.86
   3  13   0    3.09    0.29
   3  13   0    3.21    0.32
   3  13   0    2.69    0.33
  -3  13   0    3.06    0.25
  -3  13   0    3.06    0.29
   4  13   0   25.15    1.02
   4  13   0   23.76    1.06
   4  13   0   25.94    0.95
  -4  13   0   23.26    0.93
   5  13   0    0.15    0.12
  -5  13   0    0.26    0.15
   5  13   0    0.10    0.12
   5  13   0    0.15    0.13
  -6  13   0    0.73    0.20
   6  13   0    1.43    0.28
   6  13   0    0.55    0.21
   6  13   0    1.29    0.25
   7  13   0    0.77    0.23
   7  13   0    0.74    0.22
   7  13   0    1.12    0.29
   8  13   0    0.51    0.22
   0  14   0   13.48    0.64
   0  14   0   14.35    0.54
   0  14   0   13.89    0.74
  -1  14   0    0.40    0.14
   1  14   0    0.30    0.11
   1  14   0    0.50    0.19
   1  14   0    0.30    0.12
  -2  14   0    0.01    0.09
   2  14   0    0.02    0.10
   2  14   0    0.35    0.16
   2  14   0    0.08    0.10
  -3  14   0    2.34    0.24
   3  14   0    2.01    0.25
   3  14   0    2.65    0.35
   3  14   0    2.52    0.30
  -3  14   0    2.28    0.27
   4  14   0   30.73    1.18
   4  14   0   29.45    1.09
  -4  14   0   28.96    1.09
   4  14   0   30.49    1.26
   5  14   0   -0.02    0.10
   5  14   0    0.10    0.13
  -5  14   0    0.02    0.10
   5  14   0   -0.03    0.11
   6  14   0    5.19    0.49
   6  14   0    4.59    0.42
  -6  14   0    4.45    0.40
   6  14   0    4.83    0.49
   7  14   0    0.95    0.26
   7  14   0    0.74    0.26
   7  14   0    0.36    0.20
   8  14   0    9.27    0.66
   0  15   0    0.04    0.09
  -1  15   0   -0.02    0.10
   1  15   0    0.06    0.11
   1  15   0    0.00    0.09
   1  15   0    0.06    0.09
  -2  15   0    0.52    0.17
   2  15   0    0.61    0.18
   2  15   0    0.75    0.23
   2  15   0    0.82    0.19
   3  15   0    5.67    0.42
   3  15   0    5.62    0.43
  -3  15   0    5.12    0.36
  -3  15   0    5.04    0.40
   3  15   0    5.79    0.50
   4  15   0    8.45    0.52
  -4  15   0    8.49    0.53
   4  15   0    8.37    0.57
   4  15   0    8.67    0.62
   5  15   0    0.18    0.16
  -5  15   0    0.18    0.14
   5  15   0    0.24    0.15
   5  15   0    0.16    0.15
   6  15   0    0.03    0.13
   6  15   0   -0.03    0.12
  -6  15   0   -0.09    0.12
   6  15   0   -0.01    0.13
   7  15   0    2.76    0.40
   7  15   0    2.31    0.40
   7  15   0    2.67    0.38
   0  16   0    4.54    0.38
  -1  16   0    9.88    0.58
   1  16   0   10.60    0.58
  -2  16   0   16.26    0.76
   2  16   0   16.38    0.77
   2  16   0   16.72    0.90
   2  16   0   17.18    0.75
  -3  16   0   23.89    0.90
   3  16   0   23.53    0.96
  -3  16   0   23.06    0.97
   3  16   0   23.77    1.12
   3  16   0   22.92    0.97
   4  16   0    0.17    0.13
  -4  16   0    0.15    0.14
   4  16   0   -0.03    0.12
   4  16   0    0.09    0.16
   5  16   0    3.70    0.42
  -5  16   0    3.34    0.36
   5  16   0    3.71    0.38
   5  16   0    3.44    0.43
  -6  16   0   10.37    0.63
   6  16   0    9.57    0.70
   6  16   0   10.51    0.65
   6  16   0    9.19    0.69
   7  16   0    0.27    0.20
   7  16   0   -0.01    0.17
   0  17   0    0.29    0.15
   1  17   0    4.94    0.41
  -1  17   0    4.95    0.41
   2  17   0   28.74    1.12
  -2  17   0   29.36    1.14
   3  17   0    2.28    0.37
  -3  17   0    2.79    0.33
   3  17   0    2.93    0.33
   3  17   0    3.01    0.35
   4  17   0   14.97    0.77
  -4  17   0   14.15    0.75
   4  17   0   15.19    0.81
   4  17   0   15.54    0.91
   5  17   0    3.20    0.41
   5  17   0    2.79    0.36
   5  17   0    2.61    0.40
  -5  17   0    3.28    0.37
   6  17   0    9.96    0.73
   6  17   0    9.89    0.73
   6  17   0   10.07    0.66
  -6  17   0    8.26    0.58
   0  18   0    5.05    0.42
   1  18   0    0.04    0.12
  -1  18   0    0.07    0.12
  -2  18   0   19.06    0.88
   2  18   0   18.02    0.87
   3  18   0    0.23    0.17
   3  18   0    0.64    0.24
  -3  18   0    0.33    0.17
  -4  18   0    0.06    0.13
   4  18   0   -0.14    0.15
   4  18   0   -0.07    0.13
   4  18   0    0.13    0.15
   5  18   0    0.93    0.27
  -5  18   0    1.18    0.26
   5  18   0    1.01    0.26
   5  18   0    1.71    0.37
   6  18   0    0.53    0.25
   6  18   0    0.86    0.25
   0  19   0    0.06    0.12
  -1  19   0    4.57    0.43
   1  19   0    4.66    0.43
  -2  19   0   18.08    0.87
   2  19   0   16.49    0.84
   3  19   0    7.40    0.55
  -3  19   0    8.03    0.57
  -4  19   0   11.63    0.69
   4  19   0   10.27    0.67
   4  19   0   10.57    0.80
  -5  19   0    1.31    0.27
   5  19   0    0.65    0.24
   5  19   0    0.40    0.24
   5  19   0    0.82    0.27
   0  20   0    3.10    0.37
  -1  20   0    0.88    0.24
   1  20   0    0.66    0.21
  -2  20   0    0.14    0.15
   2  20   0    0.09    0.15
  -3  20   0   14.88    0.82
   3  20   0   16.45    0.86
   4  20   0    1.80    0.33
  -4  20   0    1.74    0.31
   0  21   0    0.01    0.12
   1  21   0    0.24    0.19
  -1  21   0    0.20    0.16
   2  21   0    0.03    0.14
  -2  21   0    0.04    0.16
  -3  21   0    0.36    0.21
   3  21   0    0.52    0.22
   0  22   0   -0.03    0.14
  -1  22   0    0.09    0.17
   1  22   0    0.01    0.14
  10   0  -1    0.06    0.17
   9   0  -1   -0.16    0.11
  -9   0   1    0.25    0.16
  -8   0   1   -0.09    0.12
   8   0  -1    0.12    0.12
   8   0  -1   -0.09    0.12
   7   0  -1   -0.03    0.09
   7   0  -1    0.06    0.11
   6   0  -1   -0.06    0.07
   6   0  -1   -0.04    0.07
   5   0  -1    0.02    0.07
   5   0  -1    0.01    0.06
   4   0  -1    0.00    0.04
   4   0  -1    0.00    0.05
   3   0  -1   -0.12    0.03
   3   0  -1   -0.13    0.04
  -2   0   1    0.37    0.07
   2   0  -1    0.40    0.07
   1   0  -1   -0.82    0.01
  -1   0   1   -0.79    0.02
  -1   0   1   -0.82    0.01
   1   0  -1   -0.82    0.02
   1   0  -1   -0.82    0.01
   0   0   1   -0.02    0.01
   0   0  -1   -0.06    0.01
   0   0  -1   -0.04    0.01
  -1   0  -1   -0.22    0.01
   1   0   1   -0.27    0.01
   1   0   1   -0.23    0.03
  -1   0  -1   -0.26    0.02
   2   0   1   -0.05    0.03
   2   0   1   -0.04    0.02
   3   0   1    0.04    0.06
   3   0   1    0.05    0.05
   3   0   1   -0.07    0.03
   4   0   1    0.03    0.07
   4   0   1    0.14    0.07
   4   0   1   -0.02    0.05
   5   0   1   -0.02    0.07
   5   0   1    0.14    0.09
   5   0   1   -0.03    0.06
   6   0   1    0.05    0.07
  -6   0  -1    0.10    0.08
   6   0   1    0.08    0.10
   6   0   1    0.04    0.08
   7   0   1    0.05    0.07
   7   0   1   -0.04    0.10
   8   0   1    0.24    0.16
   9   0   1    0.20    0.18
 -10  -1   1   18.31    0.95
  10   1  -1   17.36    0.92
   9  -1  -1    8.80    0.57
   9   1  -1    8.87    0.60
  -9   1   1    9.44    0.60
   8  -1  -1   11.59    0.62
   8  -1  -1    9.81    0.57
   8   1  -1   10.54    0.62
   8   1  -1   10.73    0.60
  -8   1   1   10.94    0.60
   7  -1  -1    6.50    0.42
   7  -1  -1    6.11    0.41
  -7   1   1    6.94    0.43
   7   1  -1    5.82    0.42
   7   1  -1    6.03    0.42
   6  -1  -1    2.22    0.24
   6  -1  -1    2.27    0.24
   6   1  -1    3.04    0.28
   6   1  -1    2.63    0.27
   5  -1  -1    7.84    0.41
   5  -1  -1    8.34    0.40
   5   1  -1    7.80    0.41
   5   1  -1    8.19    0.43
   4  -1  -1    3.37    0.21
   4  -1  -1    3.24    0.23
   4   1  -1    2.79    0.21
   4   1  -1    3.00    0.12
   4   1  -1    2.71    0.22
   3  -1  -1   18.33    0.57
   3  -1  -1   18.42    0.61
   3   1  -1   19.00    0.62
   3   1  -1   18.45    0.60
   3   1  -1   19.02    0.51
   2  -1  -1   21.03    0.64
   2  -1  -1   22.48    0.59
  -2   1   1   22.79    0.60
   2   1  -1   21.39    0.64
  -2   1   1   22.66    0.60
   1  -1  -1    4.52    0.18
   1  -1  -1    4.68    0.21
   1  -1  -1    4.65    0.22
  -1   1   1    4.60    0.21
  -1   1   1    4.27    0.17
   1   1  -1    4.31    0.20
  -1   1   1    4.46    0.21
   0  -1  -1  134.42    2.99
   0  -1   1  132.96    3.01
   0   1   1  134.20    3.08
   0   1   1  132.81    3.26
   0   1  -1  114.73    3.33
   0   1   1  136.32    3.03
   0   1  -1  134.23    3.00
   1  -1   1    8.80    0.24
   1  -1   1    8.88    0.28
   1   1   1    9.20    0.24
  -1   1  -1    9.24    0.28
  -1   1  -1    8.66    0.24
  -1   1  -1    8.59    0.24
   1   1   1    8.32    0.31
   1   1   1    8.67    0.35
   2  -1   1    7.13    0.29
   2  -1   1    7.54    0.25
  -2   1  -1    7.47    0.25
   2   1   1    7.16    0.32
   2   1   1    7.87    0.36
   2   1   1    7.62    0.25
   3  -1   1   51.29    1.37
   3  -1   1   51.86    1.32
   3   1   1   57.79    1.35
   3   1   1   52.22    1.42
  -3   1  -1   50.55    1.32
   3   1   1   52.77    1.51
   4  -1   1   25.61    0.82
   4  -1   1   25.54    0.72
   4  -1   1   24.32    0.79
   4   1   1   23.84    0.82
   4   1   1   23.93    0.73
  -4   1  -1   23.76    0.72
   4   1   1   22.12    0.82
   5  -1   1   12.60    0.54
   5  -1   1   12.94    0.48
   5  -1   1   11.88    0.52
   5   1   1   11.76    0.48
   5   1   1   12.54    0.55
   5   1   1   11.93    0.56
  -5   1  -1   12.50    0.48
   6  -1   1    1.50    0.17
   6  -1   1    1.44    0.18
   6  -1   1    1.43    0.21
   6   1   1    1.61    0.23
   6   1   1    1.75    0.19
  -6   1  -1    1.34    0.17
   6   1   1    1.69    0.20
   7  -1   1    1.01    0.14
   7  -1   1    1.04    0.21
   7   1   1    1.09    0.23
   7   1   1    0.65    0.13
   8  -1   1    9.68    0.61
   8   1   1   11.70    0.68
   8   1   1   11.42    0.41
   9   1   1    0.33    0.18
 -10  -2   1   18.25    0.97
  10   2  -1   16.10    0.91
   9  -2  -1   17.24    0.81
   9   2  -1   16.56    0.86
   8  -2  -1   15.84    0.73
   8  -2  -1   17.01    0.75
  -8   2   1   15.71    0.75
   8   2  -1   16.00    0.77
   8   2  -1   17.29    0.81
  -8   2   1   16.34    0.75
   7  -2  -1   45.42    1.40
   7  -2  -1   45.29    1.42
   7   2  -1   45.02    1.46
   7   2  -1   47.39    1.50
  -7   2   1   44.03    1.40
  -7   2   1   45.22    1.43
   6  -2  -1    0.19    0.10
   6  -2  -1    0.27    0.11
   6   2  -1    1.51    0.21
   6   2  -1    0.37    0.14
  -6   2   1    0.24    0.11
   6   2  -1    0.27    0.05
   5  -2  -1   49.60    1.41
   5  -2  -1   46.91    1.34
   5   2  -1   50.48    1.44
  -5   2   1   46.21    1.40
   5   2  -1   48.89    1.26
   5   2  -1   49.11    1.43
   4  -2  -1    4.31    0.24
   4  -2  -1    4.03    0.26
   4   2  -1    4.37    0.28
   4   2  -1    4.41    0.28
   4   2  -1    4.39    0.19
  -4   2   1    4.56    0.27
   3  -2  -1    3.39    0.21
   3  -2  -1    3.48    0.18
   3  -2  -1    3.41    0.15
   3   2  -1    3.54    0.22
  -3   2   1    3.37    0.18
   3   2  -1    3.84    0.23
   3   2  -1    4.15    0.17
  -3   2   1    3.26    0.21
   2  -2  -1  946.19   22.69
   2  -2  -1  971.04   23.33
   2  -2  -1  953.19   22.69
   2  -2  -1  966.70   24.31
   2   2  -1  937.91   23.45
  -2   2   1  957.41   22.77
   2   2  -1  957.78   24.31
  -2   2   1  980.42   22.64
  -2   2   1 1000.00   23.33
   2   2  -1  906.68   23.82
   1  -2  -1  220.05    5.41
  -1  -2   1  229.90    5.14
   1  -2  -1  240.98    5.53
  -1   2   1  236.86    5.30
   1   2  -1  230.96    5.19
   1   2  -1  212.79    5.91
  -1   2   1  213.46    5.27
   1   2  -1  229.00    5.50
  -1   2   1  240.84    5.53
  -1   2   1  215.81    5.67
   0  -2  -1   22.47    0.58
   0  -2   1   22.89    0.55
   0   2  -1   22.63    0.55
   0   2   1   22.16    0.69
   0   2  -1   22.17    0.53
   0   2  -1   21.98    0.56
   0   2   1   22.22    0.59
   0   2   1   22.22    0.59
   1  -2   1  343.46    8.35
  -1   2  -1  354.08    8.37
   1   2   1  378.16    8.49
   1   2   1  337.60    8.75
  -1   2  -1  324.35    8.56
   2  -2   1   20.94    0.59
  -2   2  -1   20.52    0.57
   2   2   1   22.51    0.58
   2   2   1   21.27    0.67
   2   2   1   21.72    0.74
   3  -2   1  152.98    3.60
   3   2   1  156.10    3.62
   3   2   1  159.39    3.94
  -3   2  -1  152.82    3.62
   3   2   1  150.82    3.69
   4  -2   1  125.90    3.10
   4  -2   1  129.80    3.08
   4   2   1  130.03    3.11
   4   2   1  126.89    3.35
  -4   2  -1  128.37    3.09
   4   2   1  131.45    3.20
   5  -2   1   24.71    0.85
   5  -2   1   25.60    0.79
   5  -2   1   24.97    0.87
  -5   2  -1   25.18    0.81
   5   2   1   27.40    0.96
   5   2   1   27.63    0.93
   5   2   1   26.72    0.84
   6  -2   1    1.78    0.18
   6  -2   1    1.66    0.19
   6  -2   1    1.72    0.22
   6   2   1    2.10    0.27
   6   2   1    1.91    0.21
  -6   2  -1    1.76    0.19
   6   2   1    1.72    0.20
   7  -2   1   23.03    0.90
   7  -2   1   22.74    0.75
   7  -2   1   22.29    0.67
   7   2   1   22.92    0.97
   7   2   1   22.17    0.79
   8  -2   1    1.00    0.23
   8   2   1    1.26    0.15
   8   2   1    1.12    0.26
   9   2   1    7.48    0.59
  10   3  -1   13.10    0.82
   9   3  -1    3.83    0.43
   8  -3  -1    8.87    0.53
   8  -3  -1    9.35    0.52
  -8   3   1    8.07    0.52
  -8   3   1    9.91    0.54
   8   3  -1    8.33    0.57
   8   3  -1    8.36    0.55
   7  -3  -1    2.37    0.25
   7  -3  -1    2.89    0.29
   7   3  -1    2.79    0.32
  -7   3   1    2.21    0.25
  -7   3   1    2.36    0.28
   7   3  -1    3.05    0.32
   6  -3  -1    5.44    0.33
   6  -3  -1    4.99    0.35
  -6   3   1    5.54    0.37
   6   3  -1    5.68    0.25
   6   3  -1    5.06    0.37
   6   3  -1    5.57    0.39
  -6   3   1    5.34    0.33
   5  -3  -1    0.08    0.06
   5  -3  -1    0.00    0.07
   5   3  -1   -0.03    0.05
  -5   3   1    0.00    0.07
   5   3  -1    0.05    0.08
   5   3  -1    0.13    0.06
  -5   3   1    0.04    0.06
   4  -3  -1   20.02    0.59
   4  -3  -1   19.69    0.62
   4  -3  -1   20.11    0.70
   4   3  -1   20.76    0.72
  -4   3   1   20.90    0.72
   4   3  -1   20.99    0.63
  -4   3   1   19.60    0.63
   4   3  -1   20.68    0.71
   3  -3  -1    8.82    0.31
   3  -3  -1    8.33    0.36
   3  -3  -1    8.30    0.29
   3   3  -1    8.76    0.33
   3   3  -1    8.05    0.35
  -3   3   1    8.05    0.30
  -3   3   1    8.20    0.37
   3   3  -1    8.32    0.37
   2  -3  -1  533.30   12.45
   2  -3  -1  519.28   13.81
   2   3  -1  512.05   13.14
  -2   3   1  529.69   13.95
   2   3  -1  508.86   13.99
   2   3  -1  569.36   12.00
  -2   3   1  526.51   12.48
  -2   3   1  487.37   12.60
   1  -3  -1  302.89    7.59
  -1  -3   1  327.49    7.24
   1  -3  -1  306.12    7.32
  -1   3   1  321.45    7.31
  -1   3   1  329.38    7.36
   1   3  -1  327.38    7.74
  -1   3   1  340.11    7.72
   1   3  -1  330.44    7.26
  -1   3   1  294.42    7.76
   0  -3  -1   75.04    1.75
   0  -3   1   70.22    1.70
   0  -3   1   73.95    1.70
   0  -3   1   74.91    1.64
   0   3  -1   72.29    1.75
   0   3   1   76.93    1.76
   0   3   1   74.46    1.95
   0   3  -1   74.15    1.66
   0   3  -1   73.13    1.71
   1  -3   1  356.54    8.87
   1   3   1  402.60    8.96
  -1   3  -1  346.66    9.10
   1   3   1  358.68    9.03
   1   3   1  382.86    8.38
  -1   3  -1  355.09    8.61
   2  -3   1   31.93    0.81
   2   3   1   31.89    0.83
  -2   3  -1   32.51    0.84
   2   3   1   31.02    1.01
  -2   3  -1   32.92    0.81
   2   3   1   31.11    0.93
   3  -3   1   41.72    1.09
  -3   3  -1   40.59    1.10
   3   3   1   42.87    1.30
   3   3   1   42.62    1.10
   3   3   1   42.21    1.22
   4  -3   1    0.22    0.08
   4   3   1    0.10    0.07
   4   3   1    0.16    0.09
  -4   3  -1    0.14    0.06
   4   3   1    0.16    0.09
   5  -3   1  134.36    3.23
   5   3   1  131.82    3.37
   5   3   1  132.15    3.26
   5   3   1  132.16    3.47
  -5   3  -1  129.88    3.22
   6  -3   1    0.12    0.09
   6  -3   1    0.02    0.08
   6  -3   1    0.13    0.07
   6   3   1    0.11    0.10
   6   3   1    0.20    0.12
   6   3   1   -0.03    0.08
   7  -3   1   44.23    1.31
   7  -3   1   45.86    1.21
   7  -3   1   44.85    1.41
   7   3   1   45.25    1.55
   7   3   1   44.31    1.36
   8   3   1    4.08    0.27
   8   3   1    4.07    0.43
   9   3   1    0.34    0.20
  10   4  -1    7.58    0.64
   9   4  -1    1.31    0.29
   8   4  -1    2.27    0.33
   8   4  -1    2.18    0.31
   7  -4  -1   58.46    1.71
   7  -4  -1   57.85    1.62
  -7   4   1   56.20    1.72
   7   4  -1   56.65    1.79
   7   4  -1   55.81    1.76
   7   4  -1   56.90    1.52
  -7   4   1   56.50    1.62
   6  -4  -1    4.44    0.32
   6  -4  -1    3.94    0.27
   6   4  -1    3.98    0.35
  -6   4   1    3.95    0.27
   6   4  -1    3.94    0.34
  -6   4   1    3.92    0.32
   6   4  -1    3.84    0.23
   5  -4  -1   35.44    1.01
   5  -4  -1   35.87    1.12
   5  -4  -1   34.89    0.98
   5   4  -1   37.68    1.18
  -5   4   1   35.79    1.02
  -5   4   1   35.97    1.14
   5   4  -1   36.03    1.04
   5   4  -1   35.25    1.14
   4  -4  -1   11.81    0.50
   4  -4  -1   12.30    0.44
   4  -4  -1   12.94    0.43
  -4   4   1   12.12    0.43
   4   4  -1   13.25    0.53
   4   4  -1   13.33    0.55
  -4   4   1   12.47    0.53
   4   4  -1   13.60    0.48
   3  -4  -1    1.23    0.12
  -3   4   1    1.56    0.16
   3   4  -1    1.12    0.13
  -3   4   1    1.53    0.10
   3   4  -1    0.96    0.13
   3   4  -1    1.33    0.13
   2  -4  -1  373.69    8.82
   2  -4  -1  379.62    8.21
  -2   4   1  357.32    8.70
  -2   4   1  348.44    8.53
   2   4  -1  371.85    8.32
  -2   4   1  369.47    8.44
   2   4  -1  385.03    8.88
   2   4  -1  340.71    9.34
   1  -4  -1  156.12    3.34
   1  -4  -1  146.93    3.46
  -1   4   1  156.75    3.81
  -1   4   1  154.26    3.37
   1   4  -1  154.29    3.53
   1   4  -1  156.38    3.58
   1   4  -1  155.92    3.78
  -1   4   1  143.39    3.48
  -1   4   1  156.83    3.62
   0  -4   1  268.10    6.67
   0  -4   1  264.26    6.68
   0   4   1  268.20    6.98
   0   4   1  291.93    6.36
   0   4  -1  292.07    6.11
   0   4  -1  286.04    6.42
   0   4   1  287.69    6.82
   0   4  -1  291.19    6.78
   0   4  -1  262.16    6.67
   1  -4   1  258.66    6.33
   1   4   1  270.36    6.61
  -1   4  -1  272.61    6.22
   1   4   1  278.43    6.22
  -1   4  -1  267.14    6.26
   1   4   1  266.49    6.13
   2  -4   1   24.28    0.74
   2  -4   1   25.30    0.63
   2   4   1   24.25    0.78
   2   4   1   24.03    0.85
   2   4   1   24.07    0.68
  -2   4  -1   25.59    0.62
  -2   4  -1   24.68    0.69
   3  -4   1   28.48    0.75
   3  -4   1   28.21    0.83
  -3   4  -1   27.61    0.79
   3   4   1   26.89    0.96
   3   4   1   27.39    0.90
   3   4   1   27.99    0.79
   4  -4   1   16.25    0.54
   4  -4   1   16.67    0.56
   4   4   1   15.83    0.56
  -4   4  -1   15.30    0.54
   4   4   1   15.68    0.67
   4   4   1   16.64    0.68
   5  -4   1    3.84    0.26
   5  -4   1    3.51    0.22
  -5   4  -1    3.52    0.25
   5   4   1    3.85    0.27
   5   4   1    3.77    0.33
   5   4   1    4.28    0.32
   6  -4   1   21.59    0.68
   6  -4   1   20.74    0.76
   6   4   1   19.96    0.88
   6   4   1   20.54    0.80
   6   4   1   20.52    0.78
   7  -4   1    3.54    0.27
   7  -4   1    3.10    0.21
   7   4   1    4.32    0.42
   7   4   1    2.99    0.28
   8   4   1    3.46    0.42
   8   4   1    3.70    0.28
   9   4   1    1.45    0.15
   9   4   1    1.72    0.35
  10   5  -1   18.06    1.00
   9   5  -1   16.28    0.89
   8   5  -1   35.50    1.39
   8   5  -1   37.06    1.07
   8   5  -1   38.33    1.37
   7  -5  -1    1.46    0.19
   7   5  -1    1.03    0.23
   7   5  -1    1.54    0.26
   7   5  -1    1.62    0.17
  -7   5   1    1.42    0.19
  -7   5   1    1.30    0.23
   6  -5  -1   25.98    0.82
   6  -5  -1   25.98    0.77
   6   5  -1   25.88    0.98
   6   5  -1   25.12    1.00
  -6   5   1   27.86    0.97
  -6   5   1   27.21    0.84
   6   5  -1   25.42    0.84
   5  -5  -1    0.79    0.11
   5  -5  -1    0.70    0.11
   5   5  -1    0.47    0.14
   5   5  -1    0.56    0.14
  -5   5   1    0.88    0.16
  -5   5   1    0.91    0.12
   5   5  -1    0.54    0.11
   4  -5  -1   60.89    1.66
   4   5  -1   62.33    1.71
  -4   5   1   60.45    1.50
   4   5  -1   61.96    1.69
  -4   5   1   61.41    1.70
   4   5  -1   60.99    1.67
   3  -5  -1   52.08    1.44
   3   5  -1   51.19    1.38
   3   5  -1   49.47    1.40
  -3   5   1   50.26    1.22
  -3   5   1   51.57    1.42
   3   5  -1   51.87    1.43
   2  -5  -1  155.46    3.96
   2  -5  -1  158.63    3.57
  -2   5   1  161.97    3.43
   2   5  -1  159.01    3.71
   2   5  -1  153.38    3.93
  -2   5   1  155.19    3.78
  -2   5   1  160.29    3.58
  -2   5   1  157.34    3.91
   2   5  -1  158.58    3.73
   1  -5  -1  672.25   15.57
   1  -5  -1  704.35   15.94
   1  -5  -1  677.85   14.84
   1   5  -1  621.82   15.96
   1   5  -1  635.64   16.96
  -1   5   1  670.09   15.12
   1   5  -1  644.84   17.47
  -1   5   1  618.88   16.64
  -1   5   1  645.08   16.04
  -1   5   1  726.63   15.93
   0  -5   1  108.97    2.53
   0  -5   1  111.81    2.54
   0   5  -1  110.30    2.63
   0   5   1  109.68    2.66
   0   5   1  110.56    2.61
   0   5  -1  112.62    2.49
   0   5  -1  109.49    2.53
   0   5   1  110.44    2.87
   0   5  -1  111.42    2.80
  -1   5  -1   54.25    1.22
   1   5   1   51.60    1.37
  -1   5  -1   52.94    1.33
   1   5   1   52.46    1.34
   1   5   1   51.00    1.53
   2  -5   1   15.40    0.39
   2  -5   1   15.44    0.54
  -2   5  -1   15.29    0.49
  -2   5  -1   15.68    0.38
   2   5   1   13.53    0.60
   2   5   1   14.18    0.48
   2   5   1   14.96    0.57
   3  -5   1   24.98    0.78
   3  -5   1   24.84    0.66
  -3   5  -1   23.55    0.73
   3   5   1   23.92    0.84
   3   5   1   25.12    0.74
  -3   5  -1   24.54    0.65
   3   5   1   26.22    0.92
   4  -5   1    6.48    0.28
   4  -5   1    6.06    0.31
   4   5   1    5.97    0.31
  -4   5  -1    6.18    0.31
   4   5   1    6.55    0.40
   4   5   1    5.89    0.39
   5  -5   1   82.03    2.10
   5  -5   1   81.98    2.00
   5   5   1   76.38    2.22
   5   5   1   79.58    2.27
   5   5   1   76.83    2.08
  -5   5  -1   77.55    2.05
   6  -5   1   58.28    1.56
   6  -5   1   56.88    1.56
   6   5   1   57.70    1.73
   6   5   1   54.63    1.63
   6   5   1   53.43    1.76
   7  -5   1    1.44    0.19
   7  -5   1    1.63    0.16
   7   5   1    1.08    0.26
   7   5   1    1.15    0.20
   8   5   1    3.82    0.44
   8   5   1    3.56    0.30
   9   5   1    0.38    0.12
   9   5   1    0.27    0.21
  10   6  -1    0.05    0.18
   9   6  -1    0.02    0.14
   8   6  -1    3.74    0.42
   8   6  -1    4.48    0.28
   8   6  -1    4.13    0.42
  -7   6   1    0.24    0.14
   7   6  -1    0.25    0.16
   7   6  -1    0.14    0.09
   7   6  -1    0.12    0.13
   6  -6  -1    5.19    0.29
   6  -6  -1    5.01    0.28
   6   6  -1    5.21    0.41
  -6   6   1    5.38    0.29
   6   6  -1    5.21    0.39
   6   6  -1    5.76    0.33
  -6   6   1    5.96    0.39
   5  -6  -1   22.06    0.76
  -5   6   1   23.06    0.84
   5   6  -1   22.55    0.79
  -5   6   1   21.75    0.65
   5   6  -1   22.35    0.82
   5   6  -1   21.65    0.86
   4  -6  -1    6.56    0.35
   4   6  -1    6.95    0.36
   4   6  -1    6.24    0.38
  -4   6   1    6.41    0.24
   4   6  -1    7.12    0.36
  -4   6   1    6.21    0.37
   3  -6  -1    7.01    0.37
  -3   6   1    7.01    0.23
   3   6  -1    6.72    0.36
   3   6  -1    6.27    0.35
  -3   6   1    7.61    0.38
  -3   6   1    7.36    0.25
   3   6  -1    6.82    0.33
   2  -6  -1   44.40    1.34
   2  -6  -1   45.67    1.06
   2   6  -1   44.24    1.30
  -2   6   1   44.03    1.25
  -2   6   1   44.75    1.07
   2   6  -1   44.44    1.22
  -2   6   1   45.23    1.05
   2   6  -1   43.96    1.20
  -2   6   1   44.54    1.28
   1  -6  -1    3.70    0.15
   1   6  -1    3.32    0.19
   1   6  -1    2.94    0.22
  -1   6   1    3.64    0.17
   1   6  -1    3.15    0.19
  -1   6   1    3.33    0.24
   0  -6   1   48.25    1.17
   0   6  -1   48.00    1.26
   0   6  -1   49.00    1.17
   0   6  -1   47.78    1.36
   0   6   1   48.50    1.28
   0   6   1   46.31    1.41
   0   6   1   48.46    1.24
   0   6  -1   48.35    1.18
   1  -6   1    1.45    0.16
   1   6   1    1.60    0.19
  -1   6  -1    1.59    0.16
  -1   6  -1    2.14    0.15
   1   6   1    1.14    0.14
  -1   6  -1    1.64    0.11
   1   6   1    1.33    0.13
   2  -6   1    2.55    0.20
  -2   6  -1    3.32    0.20
   2   6   1    3.13    0.19
   2   6   1    3.44    0.24
   2   6   1    2.86    0.27
   3  -6   1    3.05    0.22
   3  -6   1    3.27    0.13
   3   6   1    3.57    0.27
  -3   6  -1    3.09    0.13
   3   6   1    3.23    0.28
  -3   6  -1    3.22    0.21
   3   6   1    3.75    0.22
   4  -6   1    1.04    0.14
   4  -6   1    1.08    0.10
   4   6   1    0.78    0.17
   4   6   1    0.87    0.13
   4   6   1    1.04    0.19
  -4   6  -1    0.79    0.12
   5  -6   1    6.08    0.34
   5  -6   1    6.32    0.29
  -5   6  -1    6.88    0.36
   5   6   1    6.08    0.36
   5   6   1    5.56    0.40
   5   6   1    6.32    0.44
   6  -6   1    3.38    0.25
   6   6   1    2.60    0.27
   6   6   1    2.67    0.34
   6   6   1    2.57    0.29
   7   6   1    1.93    0.25
   7   6   1    1.62    0.30
   8   6   1    0.02    0.10
   8   6   1   -0.01    0.12
   9   6   1    5.66    0.57
   9   6   1    5.32    0.35
   9   7  -1    1.04    0.29
   8   7  -1    4.36    0.31
   8   7  -1    4.26    0.43
   8   7  -1    6.05    0.53
   7  -7  -1    0.08    0.09
   7   7  -1    0.17    0.15
   7   7  -1   -0.10    0.07
  -7   7   1    0.00    0.09
   7   7  -1    0.14    0.14
   6  -7  -1   13.68    0.56
   6   7  -1   12.60    0.63
   6   7  -1   11.96    0.56
   6   7  -1   12.44    0.67
  -6   7   1   13.43    0.63
   5  -7  -1    1.49    0.18
   5   7  -1    1.10    0.19
  -5   7   1    1.74    0.13
   5   7  -1    1.32    0.21
  -5   7   1    1.15    0.18
   5   7  -1    1.18    0.18
   4  -7  -1   25.80    0.88
  -4   7   1   24.53    0.64
   4   7  -1   25.06    0.88
   4   7  -1   24.53    0.89
  -4   7   1   25.42    0.88
   4   7  -1   23.30    0.82
   3  -7  -1  163.99    4.24
  -3   7   1  166.20    3.75
  -3   7   1  166.87    3.75
   3   7  -1  161.22    4.21
  -3   7   1  169.54    3.62
  -3   7   1  166.04    4.05
   3   7  -1  167.43    4.00
   3   7  -1  165.18    3.99
   2  -7  -1    0.81    0.15
   2  -7  -1    0.75    0.06
  -2   7   1    0.99    0.09
   2   7  -1    0.92    0.12
  -2   7   1    1.03    0.08
   2   7  -1    0.62    0.11
  -2   7   1    0.61    0.12
  -2   7   1    0.77    0.13
   2   7  -1    0.69    0.13
   1  -7  -1   84.18    1.93
  -1   7   1   83.20    2.31
  -1   7   1   86.36    2.03
   1   7  -1   86.90    2.30
   1   7  -1   86.71    2.13
  -1   7   1   84.15    2.16
   1   7  -1   85.19    2.07
   0   7  -1    0.60    0.09
   0   7   1    0.51    0.10
   0   7  -1    0.46    0.09
   0   7  -1    0.44    0.10
   0   7   1    0.52    0.13
   0   7  -1    0.42    0.06
   0   7   1    0.54    0.09
   1  -7   1    3.37    0.11
   1   7   1    3.05    0.22
  -1   7  -1    3.19    0.18
  -1   7  -1    3.37    0.24
  -1   7  -1    3.36    0.21
   1   7   1    2.92    0.21
   2  -7   1    0.74    0.13
   2   7   1    0.67    0.15
   2   7   1    0.55    0.10
  -2   7  -1    0.78    0.08
   2   7   1    0.48    0.12
  -2   7  -1    0.70    0.11
   3  -7   1   12.77    0.54
   3   7   1   13.42    0.50
   3   7   1   13.19    0.63
   3   7   1   13.91    0.60
  -3   7  -1   12.94    0.50
   4  -7   1    1.12    0.16
   4  -7   1    0.91    0.08
  -4   7  -1    0.96    0.08
   4   7   1    0.74    0.17
   4   7   1    0.90    0.14
  -4   7  -1    0.84    0.13
   4   7   1    0.71    0.17
   5  -7   1   52.16    1.52
  -5   7  -1   53.09    1.47
   5   7   1   49.13    1.63
   5   7   1   52.73    1.49
   5   7   1   50.72    1.65
   6   7   1   13.18    0.62
   6   7   1   14.11    0.75
   6   7   1   13.64    0.68
   7   7   1    7.97    0.50
   7   7   1    7.37    0.57
   8  -7   1    9.53    0.47
   8   7   1    9.87    0.55
   8   7   1    9.03    0.67
   9   7   1    0.32    0.22
   9   7   1    0.21    0.12
   9   8  -1    0.42    0.23
   8   8  -1    0.09    0.16
   8   8  -1   -0.08    0.12
   8   8  -1    0.11    0.11
   7  -8  -1   10.49    0.49
   7   8  -1    8.18    0.56
   7   8  -1    9.40    0.62
  -7   8   1   10.06    0.57
   7   8  -1    9.35    0.51
   6  -8  -1    8.46    0.46
   6   8  -1    8.18    0.46
   6   8  -1    7.62    0.52
  -6   8   1    7.91    0.48
   6   8  -1    7.43    0.49
   5  -8  -1   13.25    0.60
  -5   8   1   12.35    0.59
   5   8  -1   11.39    0.56
   5   8  -1   12.95    0.59
   5   8  -1   11.73    0.62
   4  -8  -1    5.31    0.36
   4   8  -1    5.06    0.36
   4   8  -1    5.77    0.34
  -4   8   1    5.60    0.36
   4   8  -1    5.29    0.35
  -4   8   1    5.39    0.19
   3  -8  -1    9.50    0.51
   3   8  -1   10.12    0.48
  -3   8   1   10.00    0.30
  -3   8   1   10.45    0.49
   3   8  -1   10.29    0.51
  -3   8   1   10.41    0.30
   3   8  -1    9.96    0.45
  -3   8   1   10.28    0.33
   2  -8  -1  169.37    3.81
  -2   8   1  172.74    3.79
   2   8  -1  165.14    4.05
  -2   8   1  167.56    3.85
  -2   8   1  169.98    4.30
  -2   8   1  168.22    4.11
   2   8  -1  171.45    4.02
   2   8  -1  168.61    4.32
  -1   8   1   40.25    1.07
   1   8  -1   42.46    1.30
   1   8  -1   42.98    1.17
  -1   8   1   41.13    1.30
   1   8  -1   41.43    1.12
  -1   8   1   41.55    1.20
   0   8   1    6.36    0.32
   0   8  -1    6.50    0.36
   0   8   1    5.14    0.35
   0   8  -1    5.31    0.23
   0   8   1    5.69    0.28
   0   8  -1    5.54    0.29
   0   8  -1    5.76    0.27
   1  -8   1   13.65    0.36
   1  -8   1   13.91    0.35
  -1   8  -1   13.67    0.57
  -1   8  -1   13.14    0.51
  -1   8  -1   13.20    0.45
   1   8   1   14.22    0.54
   1   8   1   13.60    0.63
   1   8   1   13.36    0.51
   2  -8   1    0.02    0.04
   2   8   1    0.00    0.05
   2   8   1    0.06    0.08
  -2   8  -1    0.15    0.05
   2   8   1    0.05    0.06
  -2   8  -1    0.00    0.05
   3  -8   1   22.49    0.81
  -3   8  -1   22.55    0.73
   3   8   1   20.51    0.81
   3   8   1   20.47    0.87
   3   8   1   20.72    0.71
   4  -8   1   17.97    0.74
   4   8   1   20.09    0.71
   4   8   1   20.70    0.84
   4   8   1   20.35    0.86
  -4   8  -1   19.89    0.70
   5   8   1   24.19    1.02
   5   8   1   25.36    1.03
   5   8   1   26.30    0.90
  -5   8  -1   26.99    0.88
   6   8   1    8.28    0.57
   6   8   1    7.04    0.44
   6   8   1    8.24    0.52
   7   8   1    1.14    0.28
   7   8   1    1.18    0.23
   8   8   1    0.14    0.12
   8   8   1    0.14    0.17
   9   8   1    1.31    0.22
   9   9  -1    1.40    0.34
   9   9  -1    1.38    0.21
   8   9  -1    0.64    0.17
   8   9  -1    0.41    0.21
   8   9  -1    0.66    0.23
   7   9  -1   -0.08    0.12
  -7   9   1   -0.01    0.11
   7   9  -1   -0.07    0.08
   7   9  -1   -0.05    0.10
   6   9  -1   18.82    0.80
   6   9  -1   18.83    0.83
   6   9  -1   18.68    0.88
  -6   9   1   20.76    0.84
   5   9  -1    8.34    0.51
   5   9  -1    7.72    0.47
  -5   9   1    8.78    0.49
   5   9  -1    7.04    0.44
   4  -9  -1   24.95    0.97
  -4   9   1   25.57    0.92
   4   9  -1   25.91    0.95
   4   9  -1   25.45    0.96
   4   9  -1   25.86    0.89
   3  -9  -1   50.95    1.22
   3  -9  -1   48.90    1.62
   3   9  -1   51.38    1.46
  -3   9   1   51.09    1.21
   3   9  -1   53.29    1.51
  -3   9   1   51.39    1.27
   3   9  -1   54.85    1.61
  -3   9   1   52.12    1.52
  -3   9   1   51.15    1.23
   2  -9  -1  137.87    3.10
   2  -9  -1  133.24    3.67
   2   9  -1  135.17    3.59
  -2   9   1  134.70    3.40
  -2   9   1  136.98    3.57
   2   9  -1  140.06    3.37
  -2   9   1  137.84    3.13
  -2   9   1  135.22    3.14
   2   9  -1  137.68    3.32
  -1   9   1   63.92    1.59
   1   9  -1   59.69    1.84
   1   9  -1   65.16    1.64
  -1   9   1   64.69    1.88
  -1   9   1   65.61    1.75
   0   9   1   30.06    1.07
   0   9  -1   29.88    0.92
   0   9  -1   29.29    0.81
   0   9   1   31.48    0.89
   0   9   1   29.59    0.94
   0   9  -1   29.47    1.02
   1  -9   1   11.01    0.30
   1  -9   1   10.90    0.31
   1   9   1   10.57    0.46
  -1   9  -1   10.89    0.41
  -1   9  -1   10.52    0.46
  -1   9  -1   11.92    0.53
   1   9   1   10.15    0.55
   1   9   1   11.07    0.47
   2   9   1   80.12    2.12
  -2   9  -1   78.43    1.89
  -2   9  -1   81.34    2.08
   2   9   1   79.26    2.07
   2   9   1   79.40    2.33
  -3   9  -1    0.68    0.09
   3   9   1    0.50    0.16
   3   9   1    0.76    0.17
   3   9   1    0.54    0.12
  -3   9  -1    1.17    0.16
  -4   9  -1   36.53    1.12
   4   9   1   37.07    1.26
   4   9   1   35.37    1.11
   4   9   1   35.79    1.31
  -5   9  -1   25.69    0.88
   5   9   1   27.00    1.07
   5   9   1   24.37    0.88
   5   9   1   24.31    1.03
   6   9   1    0.34    0.16
   6   9   1    0.24    0.13
   6   9   1    0.02    0.12
   7   9   1    0.22    0.14
   7   9   1    0.02    0.14
   8   9   1    3.07    0.34
   8   9   1    3.22    0.45
   9   9   1    3.36    0.35
   9  10  -1    0.13    0.14
   9  10  -1   -0.06    0.16
   8  10  -1    0.93    0.27
   8  10  -1    0.82    0.26
   8  10  -1    1.05    0.21
   7  10  -1    0.03    0.12
  -7  10   1   -0.08    0.10
   7  10  -1   -0.03    0.10
   7  10  -1    0.08    0.11
  -6  10   1    6.67    0.46
   6  10  -1    7.29    0.52
   6  10  -1    7.80    0.50
   6  10  -1    6.95    0.47
   5  10  -1    4.77    0.37
  -5  10   1    4.84    0.38
   5  10  -1    4.25    0.35
   5  10  -1    4.89    0.40
  -4  10   1    5.29    0.37
   4  10  -1    5.10    0.38
   4  10  -1    5.32    0.35
   4  10  -1    4.78    0.37
  -3  10   1    0.71    0.11
  -3  10   1    0.92    0.17
   3  10  -1    0.81    0.15
   3  10  -1    0.72    0.15
  -3  10   1    0.87    0.07
   3  10  -1    0.66    0.17
   2  10  -1    3.58    0.26
  -2  10   1    3.85    0.31
   2  10  -1    3.89    0.32
   2  10  -1    4.08    0.28
  -2  10   1    3.73    0.18
  -2  10   1    3.80    0.29
  -2  10   1    4.23    0.25
  -1  10   1   22.58    0.90
  -1  10   1   23.19    0.82
  -1  10   1   23.50    0.69
   1  10  -1   22.38    0.78
   1  10  -1   23.16    0.89
   1  10  -1   23.61    0.74
   0  10   1   39.73    1.35
   0  10  -1   41.18    1.19
   0  10  -1   41.06    1.32
   0  10   1   39.36    1.13
   0  10   1   39.34    1.20
   0  10  -1   39.96    1.05
   1 -10   1   17.01    0.46
   1 -10   1   16.99    0.45
   1  10   1   17.29    0.65
   1  10   1   16.37    0.77
   1  10   1   18.10    0.66
  -1  10  -1   17.29    0.45
  -1  10  -1   16.57    0.71
  -1  10  -1   17.32    0.59
  -1  10  -1   18.35    0.65
  -2  10  -1   22.13    0.69
   2  10   1   22.15    0.82
   2  10   1   21.12    0.77
  -2  10  -1   24.28    0.80
   2  10   1   23.31    0.95
  -2  10  -1   23.10    0.86
   3  10   1   25.78    1.05
   3  10   1   25.45    0.95
  -3  10  -1   25.19    0.73
   3  10   1   26.26    0.87
  -3  10  -1   25.14    0.87
  -4  10  -1   20.24    0.74
   4  10   1   17.80    0.82
   4  10   1   19.49    0.89
   4  10   1   19.15    0.72
   5  10   1   17.75    0.86
   5  10   1   17.17    0.84
   5  10   1   17.66    0.72
  -5  10  -1   17.49    0.70
   6  10   1    3.91    0.43
   6  10   1    4.06    0.35
   6  10   1    4.14    0.41
   7  10   1    0.31    0.16
   7  10   1    0.25    0.18
   8  10   1    0.66    0.26
   8  10   1    0.45    0.18
   9  11  -1    8.45    0.54
   8  11  -1    0.13    0.16
   8  11  -1   -0.08    0.11
   8  11  -1    0.18    0.19
   7  11  -1    2.91    0.39
  -7  11   1    3.32    0.36
   7  11  -1    3.79    0.37
   7  11  -1    2.84    0.35
   6  11  -1   17.25    0.86
   6  11  -1   16.24    0.79
   6  11  -1   16.67    0.78
  -6  11   1   17.24    0.79
  -5  11   1   54.84    1.72
   5  11  -1   56.69    1.81
   5  11  -1   57.08    1.71
   5  11  -1   55.82    1.77
   4  11  -1   39.25    1.26
   4  11  -1   40.18    1.32
   4  11  -1   38.84    1.37
  -4  11   1   39.94    1.30
   3  11  -1  118.02    2.98
   3  11  -1  115.85    2.97
  -3  11   1  112.59    3.00
   3  11  -1  116.84    3.21
  -3  11   1  114.91    2.73
  -2  11   1    0.03    0.04
   2  11  -1   -0.13    0.06
  -2  11   1    0.04    0.07
  -2  11   1    0.07    0.07
   2  11  -1    0.03    0.07
   2  11  -1   -0.02    0.06
  -1  11   1   19.10    0.60
   1  11  -1   18.38    0.80
  -1  11   1   18.44    0.73
   1  11  -1   17.67    0.69
  -1  11   1   19.06    0.81
   1  11  -1   19.26    0.65
   0  11   1   66.11    2.08
   0  11   1   69.19    1.90
   0  11   1   69.66    1.79
   0  11  -1   69.73    2.05
   0  11  -1   69.23    1.87
   0  11  -1   68.17    1.70
   1 -11   1    0.42    0.06
  -1  11  -1    0.37    0.11
   1  11   1    0.37    0.12
  -1  11  -1    0.29    0.12
   1  11   1    0.36    0.11
  -1  11  -1    0.53    0.11
  -1  11  -1    0.47    0.06
   1  11   1    0.20    0.12
   2  11   1   30.76    1.18
  -2  11  -1   29.41    0.88
  -2  11  -1   29.32    0.98
   2  11   1   29.51    0.98
   2  11   1   30.08    1.02
   3  11   1   73.42    1.99
   3  11   1   71.06    2.08
  -3  11  -1   72.70    1.99
   3  11   1   73.49    2.27
  -3  11  -1   73.74    1.80
   4  11   1    0.27    0.14
   4  11   1    0.08    0.12
  -4  11  -1    0.22    0.11
   4  11   1    0.19    0.11
  -5  11  -1   13.12    0.59
   5  11   1   11.87    0.70
   5  11   1   11.33    0.58
   5  11   1   12.02    0.69
   6  11   1    8.31    0.58
   6  11   1    8.19    0.60
   6  11   1    8.10    0.50
   7  11   1   10.61    0.74
   7  11   1   11.09    0.68
   8  11   1    3.91    0.51
   8  11   1    4.63    0.44
   9  12  -1    6.23    0.48
   8  12  -1   12.79    0.79
   8  12  -1   13.80    0.73
   8  12  -1   12.69    0.83
   7  12  -1   23.85    1.05
  -7  12   1   24.88    1.03
   7  12  -1   25.82    1.17
   7  12  -1   25.56    1.09
   6  12  -1    0.31    0.16
   6  12  -1    0.17    0.14
   6  12  -1    0.14    0.13
  -6  12   1    0.16    0.13
   5  12  -1   28.62    1.09
  -5  12   1   29.90    1.11
   5  12  -1   31.90    1.21
   5  12  -1   29.91    1.17
   4  12  -1    0.55    0.16
   4  12  -1    0.47    0.15
  -4  12   1    0.13    0.11
   4  12  -1    0.48    0.17
  -3  12   1    9.73    0.52
   3  12  -1    9.88    0.58
   3  12  -1    8.73    0.48
   3  12  -1    9.98    0.52
  -3  12   1    9.53    0.43
   2  12  -1   51.15    1.50
   2  12  -1   52.31    1.48
   2  12  -1   49.54    1.66
  -2  12   1   49.60    1.53
  -1  12   1   58.70    1.54
  -1  12   1   60.01    1.73
   1  12  -1   60.76    1.71
   1  12  -1   61.81    1.61
  -1  12   1   60.45    1.89
   1  12  -1   58.13    1.88
   0  12   1   14.68    0.62
   0  12   1   13.19    0.70
   0  12  -1   13.89    0.48
   0  12   1   13.52    0.54
   0  12  -1   13.60    0.68
   0  12  -1   13.91    0.60
  -1  12  -1   38.31    1.24
   1  12   1   43.08    1.48
  -1  12  -1   39.50    1.17
   1  12   1   41.45    1.24
   1  12   1   40.83    1.27
  -2  12  -1    1.48    0.17
  -2  12  -1    1.46    0.20
   2  12   1    1.92    0.24
   2  12   1    1.82    0.28
   2  12   1    1.75    0.21
   3  12   1   53.55    1.87
   3  12   1   57.57    1.73
  -3  12  -1   57.86    1.49
   3  12   1   54.62    1.63
  -3  12  -1   56.50    1.63
   4  12   1   23.04    1.06
   4  12   1   23.60    0.88
   4  12   1   25.09    1.01
  -4  12  -1   23.29    0.88
   5  12   1    0.57    0.20
   5  12   1    0.60    0.17
  -5  12  -1    0.84    0.18
   5  12   1    0.84    0.23
   6  12   1   10.44    0.69
   6  12   1    9.62    0.56
   6  12   1    9.47    0.65
   7  12   1   29.81    1.35
   7  12   1   31.30    1.30
   8  12   1    6.79    0.54
   8  13  -1    0.38    0.18
   8  13  -1    0.24    0.19
   8  13  -1    0.29    0.22
   7  13  -1    1.24    0.28
  -7  13   1    1.24    0.25
   7  13  -1    1.18    0.26
   7  13  -1    1.64    0.33
   6  13  -1   14.91    0.81
  -6  13   1   13.42    0.71
   6  13  -1   13.58    0.72
   6  13  -1   14.25    0.78
  -5  13   1    1.19    0.23
   5  13  -1    1.22    0.23
   5  13  -1    1.28    0.27
   5  13  -1    1.10    0.24
  -4  13   1    0.99    0.20
   4  13  -1    0.58    0.19
   4  13  -1    0.61    0.20
   4  13  -1    0.91    0.19
  -3  13   1    5.65    0.41
  -3  13   1    5.55    0.34
   3  13  -1    6.16    0.41
   3  13  -1    5.60    0.39
   3  13  -1    5.07    0.43
   2  13  -1    2.65    0.32
   2  13  -1    3.15    0.28
   2  13  -1    3.94    0.31
  -2  13   1    3.54    0.32
   1  13  -1   18.39    0.74
   1  13  -1   17.87    0.66
   1  13  -1   18.95    0.86
  -1  13   1   18.22    0.76
  -1  13   1   18.24    0.61
   0  13  -1    0.45    0.10
   0  13   1    0.08    0.09
   0  13  -1    0.28    0.12
   0  13   1    0.21    0.13
   0  13   1    0.11    0.09
   0  13  -1    0.38    0.15
   1  13   1   29.01    1.00
  -1  13  -1   28.80    0.93
   1  13   1   26.72    0.94
  -1  13  -1   27.12    0.97
   1  13   1   27.93    1.15
  -2  13  -1   14.20    0.63
  -2  13  -1   14.01    0.58
   2  13   1   14.84    0.67
   2  13   1   14.14    0.64
   2  13   1   15.05    0.80
  -3  13  -1    0.52    0.16
   3  13   1    0.48    0.19
  -3  13  -1    0.34    0.11
   3  13   1    0.32    0.15
   3  13   1    0.29    0.13
   4  13   1    1.16    0.26
   4  13   1    0.95    0.19
   4  13   1    0.94    0.23
  -4  13  -1    1.22    0.20
  -5  13  -1    7.77    0.47
   5  13   1    7.54    0.58
   5  13   1    7.78    0.57
   5  13   1    7.94    0.49
   6  13   1    2.47    0.38
   6  13   1    1.88    0.28
   6  13   1    2.09    0.34
   7  13   1   14.45    0.90
   7  13   1   16.16    0.88
   8  13   1   13.40    0.80
   8  14  -1   11.84    0.78
   8  14  -1   12.06    0.73
   7  14  -1    2.05    0.36
   7  14  -1    1.51    0.30
   7  14  -1    2.09    0.33
  -7  14   1    2.05    0.31
   6  14  -1    7.34    0.53
   6  14  -1    6.94    0.55
  -6  14   1    7.35    0.52
   6  14  -1    7.71    0.58
  -5  14   1   28.37    1.10
   5  14  -1   27.54    1.14
   5  14  -1   29.97    1.23
   5  14  -1   26.85    1.08
   4  14  -1    2.79    0.33
   4  14  -1    2.88    0.31
  -4  14   1    2.75    0.31
   4  14  -1    3.16    0.38
  -3  14   1    6.34    0.39
   3  14  -1    6.97    0.45
  -3  14   1    8.03    0.50
   3  14  -1    7.16    0.53
   3  14  -1    6.75    0.44
   2  14  -1   15.84    0.81
  -2  14   1   16.72    0.74
   2  14  -1   15.41    0.69
   2  14  -1   15.83    0.67
   1  14  -1    0.85    0.15
   1  14  -1    1.01    0.18
  -1  14   1    0.53    0.16
   1  14  -1    0.85    0.21
   0  14   1    1.39    0.18
   0  14  -1    0.98    0.19
   0  14   1    1.05    0.24
   0  14   1    0.72    0.18
   1  14   1   72.37    2.34
  -1  14  -1   75.17    2.10
   1  14   1   73.48    2.10
   1  14   1   75.19    2.04
   2  14   1    1.86    0.25
  -2  14  -1    2.33    0.26
   2  14   1    1.43    0.29
   2  14   1    2.12    0.25
  -2  14  -1    2.17    0.24
   3  14   1   40.23    1.40
   3  14   1   40.58    1.57
  -3  14  -1   39.86    1.33
  -3  14  -1   42.67    1.23
   3  14   1   40.98    1.34
  -4  14  -1   20.19    0.83
   4  14   1   20.40    0.84
   4  14   1   21.46    0.96
   4  14   1   20.58    1.03
   5  14   1    4.13    0.46
   5  14   1    3.81    0.36
  -5  14  -1    4.20    0.36
   5  14   1    3.99    0.44
   6  14   1    6.05    0.57
   6  14   1    6.57    0.58
   6  14   1    6.60    0.49
   7  14   1   -0.01    0.14
   7  14   1   -0.10    0.15
  -7  15   1    0.10    0.16
   7  15  -1    0.01    0.14
   7  15  -1    0.02    0.15
   7  15  -1   -0.05    0.16
   6  15  -1    0.09    0.15
  -6  15   1   -0.05    0.12
   6  15  -1    0.02    0.14
   6  15  -1    0.23    0.17
   5  15  -1    8.79    0.63
  -5  15   1    9.40    0.59
   5  15  -1   10.22    0.64
   5  15  -1    8.74    0.57
   4  15  -1    7.43    0.52
  -4  15   1    7.82    0.52
   4  15  -1    6.99    0.56
   4  15  -1    8.10    0.51
   3  15  -1   42.51    1.60
   3  15  -1   43.37    1.41
   3  15  -1   42.62    1.42
  -3  15   1   42.83    1.45
   2  15  -1    0.04    0.10
   2  15  -1   -0.06    0.10
   2  15  -1    0.20    0.12
  -2  15   1    0.30    0.14
  -1  15   1    7.23    0.46
   1  15  -1    5.52    0.40
   1  15  -1    6.21    0.49
   0  15  -1    1.63    0.23
   0  15   1    1.61    0.24
   0  15   1    2.33    0.23
   1  15   1   29.68    1.28
   1  15   1   31.83    1.14
   1  15   1   32.86    1.09
  -1  15  -1   31.37    1.12
  -2  15  -1    2.99    0.29
  -2  15  -1    2.61    0.29
   2  15   1    2.60    0.37
   2  15   1    2.80    0.31
   2  15   1    3.40    0.33
   3  15   1    0.26    0.14
  -3  15  -1    0.32    0.13
   3  15   1    0.26    0.16
   3  15   1    0.17    0.14
  -3  15  -1    0.14    0.12
   4  15   1    3.15    0.33
   4  15   1    3.58    0.39
  -4  15  -1    3.67    0.34
   4  15   1    3.18    0.42
   5  15   1    0.09    0.13
   5  15   1   -0.02    0.14
  -5  15  -1    0.11    0.12
   5  15   1    0.29    0.19
   6  15   1    0.72    0.22
   6  15   1    1.25    0.33
   6  15   1    0.71    0.24
   7  15   1    0.26    0.17
   7  16  -1   -0.03    0.14
   7  16  -1   -0.04    0.15
  -7  16   1   -0.14    0.13
   7  16  -1    0.32    0.22
   6  16  -1    1.92    0.35
   6  16  -1    2.07    0.36
  -6  16   1    1.99    0.31
   6  16  -1    1.90    0.32
  -5  16   1    6.47    0.50
   5  16  -1    7.02    0.52
   5  16  -1    6.45    0.54
   5  16  -1    6.55    0.56
   4  16  -1   10.95    0.63
  -4  16   1   10.78    0.64
   4  16  -1   10.80    0.64
   4  16  -1   10.86    0.72
   3  16  -1    7.29    0.57
   3  16  -1    6.81    0.47
   3  16  -1    7.82    0.51
  -3  16   1    6.04    0.46
  -2  16   1   -0.02    0.10
   2  16  -1    0.16    0.12
   2  16  -1    0.03    0.10
   2  16  -1   -0.05    0.11
  -1  16   1    2.47    0.29
   1  16  -1    3.43    0.33
   0  16   1    6.87    0.47
   0  16  -1    6.94    0.46
   1  16   1    0.57    0.17
   1  16   1    0.20    0.14
  -1  16  -1    0.48    0.16
   2  16   1   37.87    1.31
   2  16   1   37.83    1.52
  -2  16  -1   35.62    1.28
   2  16   1   37.87    1.30
   3  16   1    1.17    0.23
  -3  16  -1    1.21    0.23
   3  16   1    1.17    0.25
  -3  16  -1    1.10    0.21
   3  16   1    1.40    0.31
  -4  16  -1    0.03    0.12
   4  16   1    0.11    0.13
   4  16   1    0.01    0.15
   4  16   1    0.06    0.14
   5  16   1    0.52    0.22
   5  16   1    0.22    0.16
  -5  16  -1    0.60    0.20
   5  16   1    0.78    0.26
   6  16   1    2.94    0.43
   6  16   1    2.22    0.33
   6  16   1    2.90    0.43
  -6  17   1    0.23    0.17
   6  17  -1    0.14    0.19
   6  17  -1   -0.12    0.14
   6  17  -1    0.13    0.18
   5  17  -1    0.77    0.23
  -5  17   1    1.22    0.27
   5  17  -1    0.92    0.28
   5  17  -1    1.04    0.25
   4  17  -1    2.84    0.36
   4  17  -1    3.15    0.36
   4  17  -1    3.71    0.45
  -4  17   1    2.43    0.33
   3  17  -1    2.13    0.30
   3  17  -1    2.35    0.30
   3  17  -1    2.65    0.39
  -3  17   1    2.19    0.31
  -2  17   1    9.89    0.60
   2  17  -1    9.06    0.56
  -1  17   1    1.36    0.25
   1  17  -1    1.23    0.23
   0  17  -1   11.06    0.61
   0  17   1   10.84    0.62
  -1  17  -1   23.03    0.95
   1  17   1   21.89    0.94
   2  17   1    2.33    0.30
  -2  17  -1    1.91    0.28
   2  17   1    2.16    0.29
   3  17   1    3.36    0.45
  -3  17  -1    3.62    0.36
   3  17   1    3.43    0.39
  -3  17  -1    3.35    0.33
   3  17   1    3.19    0.36
   4  17   1    0.15    0.16
   4  17   1    0.08    0.14
   4  17   1   -0.02    0.13
  -4  17  -1    0.04    0.12
  -5  17  -1    0.41    0.17
   5  17   1    0.12    0.19
   5  17   1    0.40    0.18
   5  17   1    0.53    0.22
   6  17   1    1.24    0.28
   6  17   1    1.84    0.38
   6  18  -1    0.33    0.21
  -6  18   1    0.22    0.18
   6  18  -1    0.18    0.18
   6  18  -1    0.09    0.17
  -5  18   1    2.01    0.32
   5  18  -1    2.73    0.43
   5  18  -1    2.45    0.35
   5  18  -1    2.81    0.39
  -4  18   1   10.03    0.64
   4  18  -1    9.77    0.64
   4  18  -1   10.62    0.65
   4  18  -1   12.00    0.79
   3  18  -1    6.94    0.51
   3  18  -1    6.45    0.60
  -3  18   1    7.11    0.53
  -2  18   1    0.02    0.13
   2  18  -1   -0.02    0.11
   1  18  -1    1.53    0.26
  -1  18   1    1.47    0.26
   0  18  -1    0.93    0.22
   0  18   1    0.62    0.20
   1  18   1    0.37    0.17
  -1  18  -1    0.49    0.18
   2  18   1    5.29    0.46
  -2  18  -1    5.76    0.46
   3  18   1    1.43    0.27
   3  18   1    1.59    0.30
  -3  18  -1    1.43    0.27
   3  18   1    1.63    0.36
   4  18   1    0.20    0.20
   4  18   1    0.34    0.19
  -4  18  -1    0.68    0.21
   4  18   1    0.00    0.13
   5  18   1    0.20    0.19
   5  18   1    0.15    0.15
   5  18   1    0.20    0.20
   5  19  -1    0.11    0.16
   5  19  -1    0.23    0.19
  -5  19   1    0.24    0.18
   5  19  -1    0.05    0.16
   4  19  -1   10.46    0.76
   4  19  -1    8.90    0.62
  -4  19   1    9.19    0.63
   3  19  -1    0.38    0.19
  -3  19   1    0.41    0.19
   2  19  -1    1.32    0.27
  -2  19   1    1.30    0.27
  -1  19   1    4.70    0.44
   1  19  -1    4.54    0.42
   0  19   1    1.20    0.27
   0  19  -1    1.46    0.27
   1  19   1    0.37    0.19
  -1  19  -1    0.40    0.19
   2  19   1    0.28    0.18
  -2  19  -1   -0.04    0.13
   3  19   1    2.97    0.36
  -3  19  -1    3.26    0.37
   4  19   1    8.85    0.60
   4  19   1    7.50    0.60
  -4  19  -1    8.24    0.57
   4  19   1    6.43    0.65
   4  20  -1    0.80    0.26
  -4  20   1    0.80    0.25
  -3  20   1    0.28    0.17
   3  20  -1   -0.08    0.13
   2  20  -1   10.43    0.66
  -2  20   1   10.27    0.67
   1  20  -1    3.16    0.37
  -1  20   1    2.56    0.35
   0  20  -1    7.56    0.55
   0  20   1    7.82    0.57
   1  20   1   27.61    1.15
  -1  20  -1   25.62    1.10
  -2  20  -1    0.10    0.15
   2  20   1    0.07    0.16
   3  20   1   14.83    0.82
  -3  20  -1   14.20    0.78
  -4  20  -1    0.16    0.16
   4  20   1    0.28    0.19
   3  21  -1   34.63    1.40
  -3  21   1   34.31    1.40
   2  21  -1    0.05    0.13
  -2  21   1    0.06    0.14
  -1  21   1    2.03    0.33
   1  21  -1    2.32    0.34
   0  21   1    4.96    0.47
   0  21  -1    4.95    0.47
  -1  21  -1    0.49    0.19
   1  21   1    0.13    0.17
  -2  21  -1    9.32    0.63
   2  21   1   10.26    0.68
   1  22  -1    0.07    0.16
  -1  22   1    0.49    0.22
   0  22   1    0.04    0.15
   0  22  -1    0.37    0.20
 -10   0   2    3.67    0.42
  10   0  -2    4.21    0.43
  -9   0   2   26.40    1.11
   9   0  -2   28.05    1.14
   9   0  -2   28.66    1.13
  -9   0   2   29.54    1.16
   8   0  -2   15.46    0.73
   8   0  -2   14.62    0.75
  -8   0   2   15.93    0.75
   7   0  -2   51.23    1.56
   7   0  -2   50.96    1.61
  -7   0   2   50.99    1.57
   6   0  -2   82.91    2.29
  -6   0   2   83.89    2.22
   6   0  -2   80.37    2.19
   5   0  -2  111.58    2.92
  -5   0   2  114.19    2.83
   5   0  -2  113.68    2.82
  -4   0   2  116.47    2.82
   4   0  -2  113.73    2.91
   4   0  -2  116.63    2.81
   3   0  -2    0.10    0.06
   3   0  -2    0.03    0.07
  -3   0   2    0.23    0.07
   2   0  -2  553.20   14.39
  -2   0   2  549.59   14.18
   1   0  -2  309.98    7.56
   1   0  -2  334.75    7.61
  -1   0   2  343.03    7.41
   0   0  -2   35.34    0.88
   1   0   2  293.51    6.67
   2   0   2  186.72    4.35
   3   0   2  105.06    2.60
   3   0   2  108.07    2.45
  -3   0  -2  100.13    2.44
  -4   0  -2   43.80    1.13
   4   0   2   43.63    1.30
   4   0   2   42.36    1.41
   4   0   2   45.89    1.13
   5   0   2   82.47    2.42
   5   0   2   85.34    2.29
   5   0   2   85.37    2.08
   6   0   2   29.78    1.09
   6   0   2   29.96    1.11
   7   0   2   39.65    1.32
   7   0   2   38.20    1.37
   8   0   2    2.09    0.32
   8   0   2    1.61    0.21
 -10  -1   2    0.53    0.22
  10  -1  -2    0.49    0.19
  10   1  -2    0.45    0.22
   9  -1  -2    5.16    0.46
   9  -1  -2    7.00    0.49
  -9  -1   2    5.47    0.48
  -9   1   2    6.43    0.50
   9   1  -2    7.19    0.52
   9   1  -2    6.86    0.52
  -9   1   2    6.47    0.48
   8  -1  -2   29.30    1.11
   8  -1  -2   30.97    1.09
  -8  -1   2   26.29    1.08
  -8   1   2   27.82    1.10
  -8   1   2   26.57    1.04
   8   1  -2   29.19    1.10
   8   1  -2   27.79    1.10
  -7  -1   2    8.51    0.51
   7  -1  -2    8.88    0.48
   7  -1  -2    7.67    0.50
   7   1  -2    8.89    0.51
  -7   1   2    8.22    0.48
   7   1  -2    8.01    0.51
  -7   1   2    9.44    0.54
   6  -1  -2    6.61    0.38
   6  -1  -2    6.83    0.44
  -6   1   2    6.91    0.40
   6   1  -2    7.22    0.42
   6   1  -2    6.70    0.43
  -5  -1   2    6.52    0.38
   5  -1  -2    6.51    0.35
   5  -1  -2    7.44    0.42
   5   1  -2    6.70    0.41
   5   1  -2    6.88    0.38
  -5   1   2    8.12    0.39
   4  -1  -2    0.23    0.07
  -4  -1   2    0.23    0.09
   4  -1  -2    0.36    0.11
   4   1  -2    0.31    0.09
  -4   1   2    0.28    0.08
   4   1  -2    0.33    0.11
   3  -1  -2  134.67    3.17
   3  -1  -2  136.41    3.31
  -3  -1   2  135.40    3.22
  -3   1   2  135.34    3.18
   3   1  -2  136.81    3.21
   3   1  -2  137.04    3.32
  -2  -1   2  398.54    8.80
   2  -1  -2  396.89    8.98
   2   1  -2  400.33    8.97
   2   1  -2  392.06    8.78
  -2   1   2  358.18    9.88
   1  -1  -2   33.32    0.74
   1  -1  -2   33.20    0.87
  -1  -1   2   32.60    0.82
   1   1  -2   32.01    0.76
  -1   1   2   33.41    0.82
  -1   1   2   32.16    0.87
   1   1  -2   31.48    0.86
   0  -1   2  195.89    4.54
   0   1   2  202.49    4.54
   0   1   2  196.87    4.60
   0   1  -2  202.16    4.60
   1  -1   2   30.74    0.83
   1   1   2   30.92    1.00
   1   1   2   31.53    0.88
   1   1   2   31.63    0.76
   2  -1   2    1.42    0.14
   2   1   2    1.42    0.18
   2   1   2    1.46    0.15
   2   1   2    1.68    0.08
   3  -1   2    1.20    0.15
  -3   1  -2    1.40    0.09
   3   1   2    1.31    0.10
   3   1   2    0.93    0.14
   3   1   2    1.37    0.20
   4  -1   2    3.53    0.26
   4   1   2    3.84    0.32
   4   1   2    3.43    0.20
   4   1   2    3.76    0.29
  -4   1  -2    3.27    0.18
   5  -1   2   15.26    0.71
   5  -1   2   15.64    0.66
   5   1   2   16.18    0.70
   5   1   2   15.88    0.53
   5   1   2   15.92    0.73
   6  -1   2   22.03    0.92
   6  -1   2   23.90    0.91
   6   1   2   23.44    0.95
   6   1   2   23.66    0.94
   7  -1   2    1.58    0.25
   7  -1   2    1.29    0.24
   7   1   2    1.98    0.25
   7   1   2    1.49    0.27
   8  -1   2    5.26    0.34
   8  -1   2    5.74    0.48
   8   1   2    4.44    0.45
   8   1   2    4.84    0.34
   9   1   2    4.05    0.47
 -10  -2   2   10.28    0.70
  10   2  -2   11.06    0.71
   9  -2  -2    1.56    0.28
  -9  -2   2    1.22    0.27
   9  -2  -2    2.01    0.28
   9   2  -2    1.79    0.30
  -9   2   2    1.95    0.29
  -9   2   2    1.52    0.28
   9   2  -2    2.34    0.33
   8  -2  -2    0.25    0.17
   8  -2  -2    0.28    0.14
  -8  -2   2    0.13    0.14
  -8   2   2    0.06    0.11
   8   2  -2    0.26    0.16
   8   2  -2    0.32    0.15
  -8   2   2   -0.02    0.12
   7  -2  -2   10.67    0.59
   7  -2  -2   12.06    0.56
  -7   2   2   12.24    0.57
   7   2  -2   11.90    0.61
  -7   2   2   11.47    0.61
   7   2  -2   11.57    0.63
   6  -2  -2    6.92    0.37
   6  -2  -2    7.24    0.44
   6   2  -2    6.94    0.42
  -6   2   2    6.53    0.38
  -6   2   2    7.25    0.44
   6   2  -2    6.56    0.44
   5  -2  -2   13.85    0.60
   5  -2  -2   13.63    0.53
   5   2  -2   13.15    0.61
  -5   2   2   13.71    0.53
   5   2  -2   14.75    0.60
  -5   2   2   14.05    0.61
   4  -2  -2   32.46    0.92
   4  -2  -2   33.59    1.03
   4   2  -2   31.65    0.98
  -4   2   2   33.29    1.03
   4   2  -2   31.25    1.03
  -4   2   2   33.94    0.94
  -3  -2   2   12.76    0.47
   3  -2  -2   11.52    0.47
   3   2  -2   11.11    0.46
  -3   2   2   12.15    0.40
   3   2  -2   11.51    0.44
  -3   2   2   11.48    0.47
  -2  -2   2  694.23   16.74
   2  -2  -2  685.34   17.52
   2  -2  -2  793.46   16.76
  -2   2   2  675.00   17.86
  -2   2   2  667.84   16.84
   2   2  -2  691.85   17.01
   2   2  -2  674.51   18.12
  -1  -2   2    3.18    0.15
   1  -2  -2    3.01    0.17
  -1   2   2    2.97    0.21
   1   2  -2    3.05    0.16
  -1   2   2    2.89    0.14
   1   2  -2    2.87    0.12
  -1   2   2    3.42    0.18
   0  -2   2   55.08    1.32
   0   2   2   56.41    1.37
   0   2  -2   55.56    1.32
   0   2   2   55.23    1.39
   0   2   2   58.02    1.60
   0   2  -2   55.42    1.33
   1  -2   2   67.12    1.59
   1   2   2   65.81    1.56
  -1   2  -2   67.91    1.54
   1   2   2   64.98    1.66
   1   2   2   62.41    1.85
   2  -2   2   46.95    1.22
   2   2   2   46.14    1.45
   2   2   2   47.42    1.13
  -2   2  -2   47.14    1.11
   2   2   2   44.97    1.28
   3  -2   2  117.69    2.83
  -3   2  -2  112.12    2.72
   3   2   2  116.24    2.92
   3   2   2  114.58    3.17
   3   2   2  124.29    2.77
   4  -2   2  211.26    4.99
   4   2   2  208.95    5.09
  -4   2  -2  205.91    4.90
   4   2   2  214.49    5.47
   4   2   2  220.80    4.95
   5  -2   2   19.26    0.74
   5   2   2   19.73    0.81
   5   2   2   18.29    0.83
   5   2   2   20.06    0.64
   6  -2   2   13.75    0.66
   6  -2   2   13.43    0.62
   6   2   2   11.56    0.63
   6   2   2   11.77    0.65
   7  -2   2    0.73    0.19
   7  -2   2    0.82    0.19
   7   2   2    1.26    0.26
   7   2   2    0.48    0.17
   8  -2   2    9.73    0.49
   8   2   2   10.59    0.52
   8   2   2   10.27    0.67
   9   2   2    0.83    0.27
   9   2   2    0.83    0.14
 -10  -3   2   16.75    0.92
  10   3  -2   16.53    0.91
   9  -3  -2    2.32    0.29
   9  -3  -2    2.06    0.30
  -9  -3   2    2.88    0.38
   9   3  -2    2.84    0.37
   9   3  -2    2.42    0.34
   8  -3  -2   -0.12    0.10
   8  -3  -2    0.01    0.09
  -8   3   2    0.13    0.11
   8   3  -2    0.04    0.12
   8   3  -2   -0.03    0.11
  -8   3   2   -0.13    0.10
   7  -3  -2    0.92    0.20
   7  -3  -2    0.78    0.17
  -7   3   2    0.94    0.21
   7   3  -2    0.74    0.20
  -7   3   2    0.89    0.17
   7   3  -2    1.06    0.21
   6  -3  -2   23.40    0.79
   6  -3  -2   22.69    0.87
  -6   3   2   24.60    0.91
   6   3  -2   22.00    0.91
  -6   3   2   23.42    0.80
   6   3  -2   23.46    0.89
   5  -3  -2    0.84    0.16
   5  -3  -2    0.93    0.13
   5   3  -2    1.07    0.18
  -5   3   2    0.72    0.15
   5   3  -2    1.04    0.17
  -5   3   2    1.08    0.14
   4  -3  -2   26.05    0.86
   4  -3  -2   25.58    0.75
   4  -3  -2   25.55    0.76
  -4   3   2   25.98    0.87
   4   3  -2   25.25    0.84
   4   3  -2   24.97    0.86
  -4   3   2   26.61    0.76
  -3  -3   2  260.86    6.02
   3  -3  -2  267.12    6.13
   3  -3  -2  265.26    6.35
   3   3  -2  258.38    6.11
  -3   3   2  245.31    6.20
  -3   3   2  267.39    6.15
  -2  -3   2    0.13    0.05
   2  -3  -2    0.03    0.05
   2  -3  -2    0.10    0.05
  -2   3   2    0.15    0.07
  -2   3   2    0.44    0.06
   2   3  -2    0.03    0.04
   2   3  -2    0.03    0.04
   1  -3  -2    7.79    0.39
  -1  -3   2    7.98    0.28
  -1   3   2    8.08    0.32
   1   3  -2    8.00    0.25
   1   3  -2    7.98    0.29
  -1   3   2    7.67    0.38
  -1   3   2    7.80    0.28
   0  -3   2   99.39    2.31
   0   3   2  100.80    2.40
   0   3   2   97.77    2.68
   0   3  -2  101.25    2.31
   0   3  -2  102.66    2.36
   0   3  -2  101.07    2.24
   0   3   2  100.57    2.40
   1  -3   2    1.26    0.09
   1   3   2    1.16    0.17
   1   3   2    1.39    0.09
  -1   3  -2    1.20    0.08
  -1   3  -2    1.35    0.09
   1   3   2    1.26    0.14
   2  -3   2   27.23    0.74
   2   3   2   25.57    0.68
   2   3   2   25.58    0.83
   2   3   2   26.06    0.96
  -2   3  -2   26.13    0.67
   3  -3   2  114.30    2.67
  -3   3  -2  107.02    2.59
   3   3   2  108.43    3.04
   3   3   2  114.15    2.63
   3   3   2  109.02    2.80
   4  -3   2   24.85    0.80
   4   3   2   27.07    0.76
   4   3   2   23.96    0.98
   4   3   2   24.98    0.91
  -4   3  -2   23.96    0.70
   5  -3   2   18.23    0.68
   5   3   2   16.89    0.79
   5   3   2   18.22    0.62
   5   3   2   17.18    0.77
   6  -3   2    6.63    0.44
   6  -3   2    5.87    0.39
   6   3   2    5.60    0.44
   6   3   2    5.90    0.44
   7  -3   2    0.72    0.19
   7  -3   2    0.50    0.16
   7   3   2    0.38    0.17
   7   3   2    0.61    0.18
   8  -3   2    0.49    0.15
   8   3   2    0.79    0.17
   8   3   2    0.96    0.26
   9   3   2    2.64    0.41
   9   3   2    2.76    0.24
 -10  -4   2    1.47    0.34
  10   4  -2    1.56    0.33
   9  -4  -2    0.03    0.15
   9   4  -2    0.01    0.16
   9   4  -2    0.08    0.16
   8  -4  -2    1.14    0.23
   8  -4  -2    0.75    0.18
   8   4  -2    1.33    0.26
  -8   4   2    1.38    0.25
   8   4  -2    1.06    0.25
  -8   4   2    1.19    0.21
   7  -4  -2    0.13    0.10
   7  -4  -2    0.15    0.13
   7   4  -2   -0.06    0.11
  -7   4   2   -0.03    0.07
  -7   4   2    0.01    0.11
   7   4  -2    0.01    0.09
   6  -4  -2    0.29    0.13
   6  -4  -2    0.76    0.13
   6   4  -2    0.62    0.17
  -6   4   2    0.92    0.19
   6   4  -2    0.81    0.18
  -6   4   2    0.81    0.14
   5  -4  -2    1.03    0.13
   5  -4  -2    1.10    0.18
   5  -4  -2    1.09    0.11
   5   4  -2    1.24    0.20
   5   4  -2    0.88    0.16
  -5   4   2    0.70    0.16
  -5   4   2    0.87    0.12
   4  -4  -2  212.15    5.09
   4  -4  -2  215.86    5.22
  -4   4   2  212.69    5.12
   4   4  -2  210.04    5.17
  -4   4   2  210.01    4.84
   4   4  -2  211.41    5.09
   4   4  -2  210.06    5.00
   3  -4  -2   53.23    1.48
   3  -4  -2   54.42    1.52
  -3   4   2   52.11    1.31
   3   4  -2   54.64    1.46
  -3   4   2   54.78    1.50
   3   4  -2   54.14    1.44
   2  -4  -2   64.40    1.77
  -2  -4   2   65.33    1.60
  -2   4   2   61.62    1.50
   2   4  -2   62.18    1.58
   2   4  -2   60.85    1.59
  -2   4   2   63.73    1.66
  -2   4   2   62.30    1.73
  -2   4   2   63.10    1.41
  -1  -4   2   13.40    0.42
  -1   4   2   12.88    0.47
  -1   4   2   13.39    0.56
   1   4  -2   13.93    0.42
  -1   4   2   13.51    0.43
   1   4  -2   13.87    0.44
   1   4  -2   13.99    0.40
   0  -4   2   14.67    0.42
   0  -4   2   15.01    0.41
   0   4  -2   15.08    0.45
   0   4  -2   16.54    0.43
   0   4   2   14.88    0.48
   0   4   2   13.65    0.49
   0   4  -2   15.03    0.42
   0   4   2   14.47    0.62
   1  -4   2  202.98    4.59
   1   4   2  204.29    5.18
   1   4   2  206.82    4.75
  -1   4  -2  203.16    4.57
  -1   4  -2  198.62    4.67
   1   4   2  203.41    4.70
   2  -4   2  100.30    2.37
  -2   4  -2   97.32    2.37
   2   4   2  103.27    2.40
   2   4   2  102.38    2.81
   3  -4   2    0.13    0.06
   3   4   2    0.20    0.10
  -3   4  -2    0.07    0.04
   3   4   2    0.77    0.18
   3   4   2    0.23    0.06
   4  -4   2   10.89    0.44
   4   4   2   10.72    0.55
   4   4   2   10.83    0.60
   4   4   2   12.12    0.43
  -4   4  -2   10.15    0.38
   5  -4   2   48.04    1.36
   5   4   2   46.36    1.59
   5   4   2   47.70    1.54
   5   4   2   48.94    1.34
   6  -4   2    0.75    0.16
   6   4   2    0.60    0.18
   6   4   2    0.72    0.21
   7  -4   2    3.35    0.33
   7   4   2    2.98    0.32
   7   4   2    2.68    0.35
   8  -4   2    6.69    0.41
   8   4   2    7.13    0.45
   8   4   2    6.62    0.58
   9   4   2    0.51    0.25
   9   4   2    0.35    0.13
 -10  -5   2    3.35    0.45
  10   5  -2    3.40    0.45
   9   5  -2    5.79    0.52
   9   5  -2    5.41    0.50
  -8   5   2    0.35    0.17
   8   5  -2    0.58    0.22
   8   5  -2    0.43    0.19
   7  -5  -2    0.65    0.14
   7  -5  -2    0.27    0.14
   7   5  -2    0.64    0.19
  -7   5   2    0.26    0.14
   7   5  -2    0.39    0.18
  -7   5   2    0.35    0.12
   6  -5  -2    8.76    0.33
   6  -5  -2   10.16    0.52
   6   5  -2    9.41    0.53
  -6   5   2    9.70    0.42
   6   5  -2    8.91    0.54
  -6   5   2    8.90    0.52
   6   5  -2    8.97    0.40
   5  -5  -2    5.44    0.35
   5  -5  -2    4.69    0.28
  -5   5   2    4.65    0.25
   5   5  -2    4.93    0.28
  -5   5   2    5.61    0.37
   5   5  -2    5.14    0.36
   5   5  -2    4.34    0.33
   4  -5  -2   27.83    0.91
  -4   5   2   27.12    0.94
  -4   5   2   27.46    0.76
   4   5  -2   27.69    0.92
   4   5  -2   28.99    0.93
   4   5  -2   26.96    0.86
   3  -5  -2   69.16    1.92
   3   5  -2   68.64    1.84
  -3   5   2   68.03    1.64
   3   5  -2   68.70    1.80
  -2  -5   2   56.82    1.50
   2  -5  -2   55.87    1.68
   2   5  -2   60.03    1.50
  -2   5   2   58.49    1.41
  -2   5   2   58.87    1.35
   2   5  -2   58.20    1.51
  -2   5   2   58.98    1.58
   2   5  -2   58.13    1.59
  -2   5   2   58.26    1.64
   1  -5  -2   41.18    0.97
  -1  -5   2   39.88    1.04
  -1   5   2   41.06    1.26
  -1   5   2   40.82    1.12
   1   5  -2   37.96    1.05
   1   5  -2   38.90    1.03
  -1   5   2   41.31    1.05
   1   5  -2   39.14    0.99
   0  -5   2   96.68    2.18
   0  -5   2   92.70    2.19
   0   5  -2   96.85    2.16
   0   5  -2   93.90    2.20
   0   5   2   96.32    2.32
   0   5   2   91.00    2.58
   0   5   2   92.53    2.31
   0   5  -2   94.73    2.27
   1  -5   2   15.19    0.56
   1  -5   2   15.57    0.42
  -1   5  -2   15.75    0.41
   1   5   2   15.14    0.49
   1   5   2   15.34    0.68
  -1   5  -2   15.14    0.47
   1   5   2   14.86    0.57
   2  -5   2    1.87    0.12
   2   5   2    2.01    0.25
   2   5   2    1.74    0.13
  -2   5  -2    1.73    0.10
   2   5   2    1.85    0.20
  -2   5  -2    1.60    0.12
   3  -5   2    9.41    0.35
  -3   5  -2    9.15    0.35
   3   5   2   10.07    0.50
   3   5   2   10.23    0.37
   3   5   2   10.40    0.57
   4  -5   2    1.55    0.18
   4  -5   2    1.87    0.16
   4   5   2    1.36    0.14
   4   5   2    1.36    0.21
  -4   5  -2    1.74    0.14
   4   5   2    1.32    0.23
   5  -5   2   11.83    0.49
   5   5   2   11.56    0.49
   5   5   2   12.41    0.66
   5   5   2   12.05    0.64
   6   5   2   10.09    0.60
   6   5   2    9.48    0.61
   7  -5   2    2.88    0.31
   7   5   2    2.65    0.31
   7   5   2    2.63    0.36
   8  -5   2    0.96    0.20
   8   5   2    1.29    0.30
   8   5   2    1.14    0.22
   9   5   2    1.51    0.22
   9   5   2    0.89    0.30
 -10  -6   2   -0.03    0.16
  10   6  -2   -0.05    0.15
   9   6  -2    3.48    0.43
   9   6  -2    3.28    0.42
  -8   6   2    0.49    0.19
   8   6  -2    0.68    0.21
   8   6  -2    0.89    0.25
   7   6  -2    0.43    0.17
   7   6  -2    0.35    0.18
  -7   6   2    0.71    0.19
   6  -6  -2    1.08    0.14
  -6   6   2    0.71    0.18
   6   6  -2    1.40    0.24
  -6   6   2    1.26    0.14
   6   6  -2    1.12    0.15
   6   6  -2    0.92    0.20
   5  -6  -2    0.03    0.07
   5   6  -2    0.03    0.06
   5   6  -2   -0.02    0.06
  -5   6   2   -0.05    0.07
   5   6  -2   -0.01    0.07
  -5   6   2    0.33    0.07
   4  -6  -2   63.62    1.83
   4   6  -2   62.57    1.75
  -4   6   2   63.67    1.54
  -4   6   2   64.20    1.80
   4   6  -2   65.19    1.77
   4   6  -2   61.56    1.75
   3  -6  -2   65.71    1.91
  -3   6   2   67.25    1.59
  -3   6   2   65.08    1.82
  -3   6   2   67.05    1.48
   3   6  -2   66.81    1.76
   3   6  -2   68.16    1.84
   3   6  -2   65.70    1.76
   2  -6  -2   30.36    1.09
   2   6  -2   32.72    0.95
   2   6  -2   33.50    0.95
  -2   6   2   33.11    0.86
  -2   6   2   33.48    0.83
  -2   6   2   32.47    1.00
   2   6  -2   32.93    1.02
  -2   6   2   33.06    1.05
  -1  -6   2   32.05    0.87
  -1   6   2   32.11    1.08
   1   6  -2   31.32    0.84
  -1   6   2   31.49    0.89
   1   6  -2   32.59    0.87
  -1   6   2   31.89    0.96
   1   6  -2   32.76    0.90
   0  -6   2   40.36    0.99
   0   6  -2   37.72    1.06
   0   6   2   40.32    1.12
   0   6   2   41.98    1.33
   0   6   2   40.92    1.12
   0   6  -2   39.73    1.01
   1  -6   2    0.80    0.06
   1  -6   2    0.83    0.06
   1   6   2    0.86    0.11
  -1   6  -2    0.87    0.07
  -1   6  -2    0.94    0.09
  -1   6  -2    0.75    0.09
   1   6   2    0.60    0.12
   1   6   2    0.89    0.18
   2  -6   2   47.90    1.43
   2  -6   2   50.53    1.20
   2   6   2   51.07    1.31
   2   6   2   50.07    1.44
  -2   6  -2   50.17    1.29
  -2   6  -2   49.77    1.16
   2   6   2   47.84    1.60
   3  -6   2    6.29    0.35
   3  -6   2    6.49    0.25
  -3   6  -2    6.32    0.29
   3   6   2    6.45    0.45
   3   6   2    6.71    0.41
   3   6   2    6.66    0.30
   4  -6   2   39.97    1.25
   4  -6   2   40.96    1.09
   4   6   2   40.94    1.45
   4   6   2   42.85    1.37
   4   6   2   41.41    1.15
  -4   6  -2   40.06    1.12
   5   6   2   25.78    1.05
   5   6   2   23.06    0.98
   5   6   2   25.08    0.82
   6   6   2    0.62    0.20
   6   6   2    0.69    0.21
   7   6   2    0.70    0.23
   7   6   2    0.91    0.22
   8  -6   2    0.25    0.15
   8   6   2    0.22    0.20
   8   6   2    0.16    0.14
   9   6   2    0.11    0.13
 -10  -7   2   13.78    0.90
   9   7  -2    4.73    0.50
   9   7  -2    4.92    0.51
   8   7  -2    9.69    0.65
  -8   7   2    9.98    0.61
   8   7  -2    9.99    0.67
   7  -7  -2    2.62    0.20
   7   7  -2    2.18    0.30
  -7   7   2    2.69    0.31
   7   7  -2    1.97    0.30
   7   7  -2    2.62    0.24
   6  -7  -2    9.01    0.46
   6   7  -2    9.66    0.47
   6   7  -2    8.99    0.54
   6   7  -2    8.90    0.54
  -6   7   2    8.83    0.37
  -6   7   2    9.42    0.54
   5  -7  -2   32.90    1.12
  -5   7   2   33.85    0.89
   5   7  -2   34.51    1.14
  -5   7   2   30.90    1.12
   5   7  -2   33.79    1.08
   4  -7  -2   15.19    0.67
   4   7  -2   15.22    0.62
  -4   7   2   13.57    0.63
  -4   7   2   15.58    0.46
   4   7  -2   14.86    0.61
   4   7  -2   15.18    0.64
   3  -7  -2   30.90    1.09
  -3   7   2   30.87    1.01
   3   7  -2   28.63    0.98
   3   7  -2   32.08    0.97
  -3   7   2   30.57    0.76
  -3   7   2   31.05    0.80
   3   7  -2   29.85    0.95
   2   7  -2   60.81    1.75
  -2   7   2   61.80    1.70
  -2   7   2   62.09    1.78
   2   7  -2   61.08    1.62
  -2   7   2   63.74    1.53
   2   7  -2   61.05    1.61
  -1  -7   2    1.35    0.13
  -1   7   2    1.42    0.20
   1   7  -2    1.25    0.16
   1   7  -2    1.25    0.13
  -1   7   2    1.53    0.14
  -1   7   2    2.03    0.19
   1   7  -2    1.18    0.12
   0  -7   2  209.06    4.71
   0   7  -2  207.94    4.64
   0   7   2  207.79    4.87
   0   7   2  209.18    5.34
   0   7  -2  207.77    4.88
   0   7   2  209.26    4.93
   1  -7   2   27.07    0.69
   1  -7   2   28.22    0.68
   1   7   2   28.16    0.90
  -1   7  -2   27.60    0.75
  -1   7  -2   27.07    0.81
   1   7   2   28.07    0.84
   1   7   2   28.19    1.05
   2  -7   2   54.45    1.29
   2   7   2   51.52    1.74
   2   7   2   56.07    1.45
   2   7   2   56.70    1.58
  -2   7  -2   54.85    1.43
   3  -7   2   31.45    1.04
   3  -7   2   31.98    0.79
  -3   7  -2   31.27    0.91
   3   7   2   30.59    1.08
   3   7   2   30.75    1.19
  -3   7  -2   31.53    0.76
   3   7   2   31.72    0.92
   4  -7   2    0.29    0.07
  -4   7  -2    0.09    0.07
   4   7   2    0.23    0.14
   4   7   2    0.30    0.14
   4   7   2    0.20    0.09
   5   7   2   13.70    0.55
   5   7   2   12.74    0.69
   5   7   2   11.67    0.69
   6   7   2   40.23    1.47
   6   7   2   40.90    1.49
   7   7   2    3.36    0.36
   7   7   2    3.75    0.44
   8  -7   2    8.11    0.52
   8   7   2    9.89    0.72
   8   7   2    9.48    0.58
   9   7   2    0.42    0.18
   9   8  -2    0.56    0.24
   9   8  -2    0.57    0.22
  -8   8   2    0.01    0.13
   8   8  -2    0.18    0.15
   8   8  -2    0.19    0.19
   7  -8  -2   28.46    0.95
  -7   8   2   28.41    1.09
   7   8  -2   26.60    1.11
   7   8  -2   26.48    1.11
   7   8  -2   26.41    0.96
   6  -8  -2   11.13    0.57
  -6   8   2   11.41    0.61
   6   8  -2   11.17    0.62
   6   8  -2   11.40    0.63
   6   8  -2   11.93    0.56
   5  -8  -2   36.88    1.25
   5   8  -2   34.94    1.20
  -5   8   2   36.10    0.95
  -5   8   2   36.93    1.24
   5   8  -2   34.35    1.22
   5   8  -2   38.05    1.20
   4  -8  -2   46.59    1.55
  -4   8   2   47.64    1.20
   4   8  -2   48.66    1.46
   4   8  -2   51.46    1.45
   4   8  -2   48.26    1.48
  -4   8   2   49.52    1.50
   3  -8  -2   35.43    1.25
   3   8  -2   33.51    1.07
  -3   8   2   35.04    0.91
   3   8  -2   37.15    1.09
  -3   8   2   35.01    0.90
  -3   8   2   34.17    1.13
   3   8  -2   34.86    1.14
   2  -8  -2   15.66    0.74
   2   8  -2   15.57    0.58
   2   8  -2   15.83    0.58
  -2   8   2   15.90    0.63
  -2   8   2   16.00    0.52
   2   8  -2   15.56    0.65
  -2   8   2   17.09    0.69
  -1  -8   2   70.52    1.76
   1   8  -2   70.46    1.82
  -1   8   2   70.70    1.78
   1   8  -2   69.58    1.74
   1   8  -2   70.08    1.98
  -1   8   2   71.35    2.06
  -1   8   2   69.25    1.87
   0  -8   2    6.31    0.24
   0   8   2    6.22    0.42
   0   8  -2    6.58    0.31
   0   8   2    5.66    0.32
   0   8   2    6.02    0.33
   0   8  -2    6.03    0.29
   1  -8   2   61.50    1.42
   1  -8   2   60.31    1.43
   1   8   2   58.70    1.62
  -1   8  -2   64.09    1.52
  -1   8  -2   62.83    1.61
   1   8   2   63.09    1.69
   1   8   2   58.99    1.90
  -2   8  -2    1.00    0.13
  -2   8  -2    1.20    0.11
   2   8   2    1.03    0.22
   2   8   2    1.10    0.14
   2   8   2    0.96    0.17
   3   8   2   14.15    0.67
  -3   8  -2   15.47    0.55
   3   8   2   15.32    0.56
   3   8   2   16.18    0.79
   4   8   2   33.32    1.29
   4   8   2   33.59    1.21
   4   8   2   32.94    1.01
  -4   8  -2   33.59    1.00
   5   8   2   30.21    1.00
   5   8   2   31.76    1.22
   5   8   2   32.49    1.26
   6   8   2    8.21    0.56
   6   8   2    7.07    0.55
   7   8   2   25.29    1.18
   7   8   2   26.31    1.11
   8   8   2    1.26    0.32
   8   8   2    1.89    0.29
   9   9  -2    6.02    0.57
   9   9  -2    4.82    0.52
  -8   9   2   11.92    0.69
   8   9  -2   11.77    0.75
   8   9  -2   12.89    0.77
   7   9  -2    5.87    0.49
   7   9  -2    7.01    0.54
   7   9  -2    6.59    0.42
  -7   9   2    7.22    0.51
   6   9  -2   39.45    1.31
   6   9  -2   40.63    1.41
   6   9  -2   40.01    1.38
  -6   9   2   39.43    1.37
  -5   9   2   34.15    1.22
   5   9  -2   35.41    1.19
   5   9  -2   35.48    1.20
   5   9  -2   35.53    1.23
   4  -9  -2    7.95    0.51
   4   9  -2    7.35    0.44
   4   9  -2    7.18    0.42
   4   9  -2    6.64    0.42
  -4   9   2    7.80    0.28
  -4   9   2    7.12    0.45
   3  -9  -2   13.70    0.71
  -3   9   2   14.02    0.46
   3   9  -2   13.96    0.63
  -3   9   2   14.38    0.48
  -3   9   2   14.46    0.63
   3   9  -2   13.72    0.58
   3   9  -2   14.84    0.60
  -3   9   2   14.26    0.63
   2   9  -2  106.40    2.59
  -2   9   2  103.72    2.70
   2   9  -2  102.43    2.63
  -2   9   2  103.19    2.85
   2   9  -2  103.89    2.83
  -2   9   2  104.59    2.50
   0  -9   2   88.02    2.08
   0   9   2   88.56    2.24
   0   9  -2   88.13    2.23
   0   9  -2   87.31    2.13
   0   9   2   89.01    2.55
   0   9   2   88.42    2.29
   0   9  -2   86.33    2.07
   1  -9   2   63.61    1.47
   1  -9   2   62.30    1.45
   1   9   2   62.59    1.73
   1   9   2   63.25    1.70
  -1   9  -2   63.66    1.67
  -1   9  -2   62.29    1.57
   1   9   2   61.00    1.96
   2   9   2   10.59    0.46
   2   9   2    9.95    0.61
   2   9   2   10.63    0.54
  -2   9  -2   11.69    0.41
  -2   9  -2   12.37    0.47
  -3   9  -2   28.74    0.80
  -3   9  -2   30.86    0.92
   3   9   2   28.62    0.92
   3   9   2   31.36    1.10
   3   9   2   28.18    1.17
   4   9   2    6.18    0.46
   4   9   2    5.37    0.46
  -4   9  -2    5.81    0.33
   4   9   2    6.63    0.36
   5   9   2   42.33    1.26
   5   9   2   40.91    1.52
   5   9   2   38.66    1.45
   6   9   2    5.24    0.50
   6   9   2    5.68    0.48
   7   9   2    2.97    0.43
   7   9   2    3.47    0.39
   8   9   2   11.19    0.80
   8   9   2   10.80    0.67
   9  10  -2    8.20    0.68
   9  10  -2    9.53    0.71
   8  10  -2    1.06    0.28
   8  10  -2    1.01    0.28
   8  10  -2    1.04    0.20
  -8  10   2    0.72    0.22
  -7  10   2    0.99    0.24
   7  10  -2    0.94    0.24
   7  10  -2    0.69    0.22
   7  10  -2    0.49    0.16
   6  10  -2   21.21    0.93
   6  10  -2   22.55    0.90
  -6  10   2   22.28    0.94
   5  10  -2    4.49    0.36
   5  10  -2    4.35    0.39
   5  10  -2    5.24    0.38
  -5  10   2    5.69    0.42
   4  10  -2   89.44    2.60
   4  10  -2   95.84    2.50
  -4  10   2   94.38    2.54
   4  10  -2   89.11    2.47
   3  10  -2   32.07    1.12
  -3  10   2   30.56    1.07
  -3  10   2   31.20    0.89
  -3  10   2   31.06    0.85
   3  10  -2   30.76    1.02
   2  10  -2    7.15    0.37
  -2  10   2    7.09    0.46
  -2  10   2    7.88    0.34
   2  10  -2    7.35    0.44
  -1 -10   2    1.51    0.15
  -1  10   2    1.12    0.17
  -1  10   2    1.40    0.22
   1  10  -2    1.57    0.15
   1  10  -2    1.11    0.19
  -1  10   2    1.27    0.15
   0 -10   2    5.45    0.24
   0  10   2    5.34    0.32
   0  10  -2    6.07    0.32
   0  10  -2    5.68    0.32
   0  10  -2    5.60    0.24
   0  10   2    4.93    0.32
   0  10   2    5.59    0.42
   0  10  -2    5.52    0.38
   1 -10   2    1.80    0.10
   1 -10   2    1.63    0.08
  -1  10  -2    1.36    0.15
   1  10   2    1.23    0.17
   1  10   2    1.17    0.23
  -1  10  -2    1.74    0.18
   1  10   2    1.62    0.20
  -2  10  -2   18.87    0.62
   2  10   2   19.77    0.79
  -2  10  -2   20.00    0.70
   2  10   2   19.61    0.71
   2  10   2   19.64    0.91
  -3  10  -2    2.79    0.20
   3  10   2    2.90    0.25
   3  10   2    3.09    0.37
   3  10   2    3.76    0.35
  -3  10  -2    2.83    0.24
   4  10   2   30.64    1.24
   4  10   2   28.03    0.96
   4  10   2   28.34    1.13
  -4  10  -2   31.35    0.96
   5  10   2    5.88    0.50
   5  10   2    5.04    0.47
   5  10   2    5.61    0.37
   6  10   2   17.05    0.92
   6  10   2   17.73    0.91
   7  10   2    0.15    0.19
   7  10   2    0.03    0.14
   8  10   2   -0.17    0.12
   9  11  -2    1.46    0.35
   8  11  -2    2.52    0.38
   8  11  -2    2.41    0.38
   8  11  -2    3.02    0.32
  -8  11   2    2.40    0.34
   7  11  -2    2.60    0.35
  -7  11   2    2.09    0.31
   7  11  -2    2.21    0.29
   7  11  -2    2.14    0.33
   6  11  -2    3.30    0.36
   6  11  -2    3.07    0.36
  -6  11   2    2.79    0.33
   6  11  -2    3.59    0.35
   5  11  -2    3.83    0.37
  -5  11   2    3.35    0.34
   5  11  -2    4.35    0.37
   5  11  -2    3.74    0.36
   4  11  -2    6.33    0.42
   4  11  -2    5.99    0.40
   4  11  -2    6.39    0.45
   3  11  -2    0.66    0.18
   3  11  -2    0.78    0.16
  -3  11   2    0.60    0.16
   3  11  -2    0.69    0.15
  -3  11   2    0.84    0.11
  -3  11   2    0.54    0.12
   2  11  -2   50.68    1.49
   2  11  -2   52.01    1.45
  -2  11   2   53.14    1.57
  -2  11   2   50.98    1.37
   2  11  -2   53.09    1.66
  -1 -11   2   37.32    1.09
   1  11  -2   38.14    1.31
  -1  11   2   39.12    1.12
   1  11  -2   38.14    1.18
  -1  11   2   38.02    1.37
  -1  11   2   39.90    1.24
   1  11  -2   39.42    1.09
   0 -11   2   14.11    0.46
   0  11  -2   14.34    0.56
   0  11   2   13.76    0.61
   0  11  -2   14.99    0.59
   0  11   2   14.73    0.75
   0  11   2   15.20    0.60
   0  11  -2   15.02    0.69
   0  11  -2   14.89    0.47
  -1  11  -2    0.51    0.12
  -1  11  -2    0.46    0.12
   1  11   2    0.57    0.14
   1  11   2    0.55    0.14
   1  11   2    0.44    0.17
   2  11   2    0.75    0.18
  -2  11  -2    0.38    0.12
   2  11   2    0.28    0.11
   2  11   2    0.46    0.19
  -2  11  -2    0.34    0.10
   3  11   2    4.37    0.38
  -3  11  -2    4.44    0.26
   3  11   2    4.30    0.31
  -3  11  -2    4.23    0.30
   3  11   2    3.85    0.42
  -4  11  -2    0.00    0.08
   4  11   2    0.11    0.13
   4  11   2    0.00    0.08
   4  11   2   -0.09    0.09
   5  11   2    3.14    0.29
   5  11   2    2.87    0.37
   5  11   2    2.65    0.36
   6  11   2    1.97    0.35
   6  11   2    2.18    0.35
   7  11   2    4.24    0.46
   7  11   2    3.49    0.47
   8  11   2    2.86    0.39
   9  12  -2    0.19    0.23
   8  12  -2    0.07    0.18
  -8  12   2    0.12    0.16
   8  12  -2    0.47    0.23
   8  12  -2    0.23    0.15
   7  12  -2   14.20    0.81
   7  12  -2   15.71    0.82
   7  12  -2   13.91    0.74
  -7  12   2   14.26    0.77
   6  12  -2    2.16    0.32
   6  12  -2    2.35    0.31
  -6  12   2    2.17    0.31
   6  12  -2    2.20    0.31
   5  12  -2    7.96    0.52
   5  12  -2    8.36    0.51
   5  12  -2    6.93    0.49
  -5  12   2    7.83    0.52
  -4  12   2    7.88    0.50
   4  12  -2    6.93    0.44
   4  12  -2    7.35    0.50
   4  12  -2    6.76    0.45
   3  12  -2    5.10    0.40
   3  12  -2    4.71    0.34
  -3  12   2    5.27    0.39
   3  12  -2    4.70    0.34
  -2  12   2    6.48    0.42
   2  12  -2    5.92    0.38
  -2  12   2    6.17    0.31
   2  12  -2    6.42    0.45
   2  12  -2    5.50    0.34
  -1 -12   2   72.78    1.89
  -1  12   2   73.35    2.06
  -1  12   2   75.25    2.27
   1  12  -2   70.91    2.19
   1  12  -2   72.47    1.87
   1  12  -2   72.93    2.00
  -1  12   2   74.67    1.91
   0 -12   2    5.01    0.24
   0  12   2    5.34    0.37
   0  12  -2    5.13    0.33
   0  12  -2    5.18    0.24
   0  12  -2    4.85    0.39
   0  12   2    4.95    0.43
   0  12   2    5.02    0.33
   1  12   2    2.50    0.34
  -1  12  -2    2.66    0.23
   1  12   2    3.09    0.29
  -1  12  -2    2.67    0.25
   1  12   2    1.83    0.23
  -2  12  -2   26.52    0.85
  -2  12  -2   26.53    0.91
   2  12   2   25.62    1.14
   2  12   2   25.68    0.98
   2  12   2   26.69    0.93
  -3  12  -2   20.64    0.78
   3  12   2   21.97    0.93
   3  12   2   22.15    0.82
   3  12   2   21.87    1.04
  -3  12  -2   21.54    0.72
   4  12   2   -0.01    0.12
  -4  12  -2    0.15    0.10
   4  12   2    0.01    0.11
   4  12   2    0.03    0.09
   5  12   2    0.68    0.24
   5  12   2    0.64    0.17
   5  12   2    0.18    0.15
   6  12   2    0.18    0.17
   6  12   2    0.35    0.20
   7  12   2    0.81    0.25
   7  12   2    1.13    0.32
  -8  13   2    0.81    0.25
   8  13  -2    1.20    0.26
   8  13  -2    1.13    0.30
   8  13  -2    1.08    0.31
  -7  13   2    2.83    0.37
   7  13  -2    3.07    0.36
   7  13  -2    2.35    0.36
   7  13  -2    2.33    0.35
   6  13  -2   13.23    0.75
   6  13  -2   14.92    0.78
   6  13  -2   14.24    0.75
  -6  13   2   14.13    0.75
   5  13  -2    7.30    0.50
  -5  13   2    6.76    0.50
   5  13  -2    7.99    0.55
   5  13  -2    8.04    0.53
  -4  13   2   17.62    0.80
   4  13  -2   16.77    0.83
   4  13  -2   18.96    0.80
   4  13  -2   17.32    0.78
   3  13  -2    0.11    0.11
   3  13  -2    0.26    0.14
  -3  13   2    0.16    0.12
   3  13  -2    0.09    0.09
   2  13  -2   13.12    0.70
   2  13  -2   13.68    0.62
   2  13  -2   13.82    0.58
  -2  13   2   13.14    0.65
  -1 -13   2   17.01    0.62
   1  13  -2   17.26    0.61
   1  13  -2   16.65    0.69
  -1  13   2   16.09    0.72
  -1  13   2   16.68    0.63
   1  13  -2   15.75    0.78
   0  13   2    4.36    0.43
   0  13   2    4.72    0.36
   0  13  -2    4.73    0.40
   0  13  -2    5.53    0.36
   0  13   2    4.82    0.33
   1  13   2    5.88    0.39
   1  13   2    5.78    0.49
   1  13   2    5.95    0.40
  -1  13  -2    7.08    0.41
  -1  13  -2    6.16    0.37
   2  13   2   12.55    0.59
   2  13   2   12.88    0.77
   2  13   2   12.05    0.63
  -2  13  -2   14.42    0.58
  -2  13  -2   13.29    0.60
   3  13   2   -0.04    0.09
  -3  13  -2    0.01    0.09
   3  13   2   -0.04    0.08
  -3  13  -2    0.01    0.09
   3  13   2    0.03    0.12
  -4  13  -2    4.31    0.33
   4  13   2    3.85    0.41
   4  13   2    4.02    0.33
   4  13   2    4.72    0.49
   5  13   2    1.90    0.33
   5  13   2    2.24    0.27
   5  13   2    2.21    0.36
   6  13   2    1.62    0.33
   6  13   2    1.86    0.36
   7  13   2    3.00    0.42
   8  14  -2    0.90    0.25
  -8  14   2    0.77    0.26
   8  14  -2    0.63    0.26
   8  14  -2    0.69    0.27
  -7  14   2    3.60    0.41
   7  14  -2    4.64    0.49
   7  14  -2    4.09    0.43
   7  14  -2    3.67    0.43
  -6  14   2    1.40    0.27
   6  14  -2    1.12    0.26
   6  14  -2    1.52    0.29
   6  14  -2    1.32    0.27
   5  14  -2    4.46    0.44
   5  14  -2    5.15    0.44
   5  14  -2    5.19    0.42
  -5  14   2    5.33    0.44
   4  14  -2   18.03    0.81
   4  14  -2   18.58    0.82
   4  14  -2   18.55    0.90
  -4  14   2   18.43    0.85
   3  14  -2    0.09    0.10
   3  14  -2    0.21    0.15
  -3  14   2    0.10    0.12
   3  14  -2   -0.07    0.08
  -2  14   2    9.99    0.57
   2  14  -2   11.38    0.52
   2  14  -2   10.56    0.55
   2  14  -2    9.06    0.60
  -1 -14   2   10.73    0.47
  -1  14   2   10.99    0.58
   1  14  -2   10.29    0.62
   1  14  -2    9.95    0.45
   1  14  -2   10.38    0.54
  -1  14   2   10.54    0.48
   0  14   2   -0.01    0.09
   0  14   2   -0.09    0.08
   0  14  -2    0.00    0.09
   1  14   2   35.15    1.19
   1  14   2   35.02    1.18
  -1  14  -2   33.56    1.10
   1  14   2   34.03    1.40
  -1  14  -2   34.56    1.16
   2  14   2   76.70    2.49
   2  14   2   76.48    2.15
  -2  14  -2   73.38    2.11
  -2  14  -2   76.99    2.02
   2  14   2   76.12    2.20
  -3  14  -2    7.03    0.41
   3  14   2    7.05    0.45
   3  14   2    7.41    0.52
   3  14   2    7.12    0.59
  -3  14  -2    7.50    0.45
   4  14   2    5.30    0.48
   4  14   2    5.97    0.57
  -4  14  -2    5.53    0.39
   4  14   2    5.07    0.38
   5  14   2    1.59    0.32
   5  14   2    2.28    0.39
   5  14   2    1.41    0.24
   6  14   2    0.68    0.26
   6  14   2    0.87    0.28
   7  14   2    1.56    0.34
   8  15  -2    8.42    0.63
  -8  15   2    9.72    0.66
   8  15  -2    9.11    0.71
   7  15  -2    3.35    0.43
   7  15  -2    3.55    0.42
   7  15  -2    3.07    0.42
  -7  15   2    2.53    0.36
   6  15  -2    0.05    0.13
   6  15  -2    0.26    0.17
  -6  15   2    0.40    0.18
   6  15  -2    0.17    0.16
   5  15  -2    0.09    0.13
   5  15  -2    0.06    0.14
  -5  15   2    0.22    0.16
   5  15  -2    0.29    0.17
   4  15  -2    4.47    0.45
   4  15  -2    3.58    0.36
   4  15  -2    3.17    0.35
  -4  15   2    4.00    0.39
   3  15  -2   27.28    1.04
   3  15  -2   28.31    1.19
   3  15  -2   26.95    1.00
  -3  15   2   26.24    1.07
  -2 -15   2    0.04    0.10
   2  15  -2    0.02    0.11
   2  15  -2    0.04    0.09
   2  15  -2    0.13    0.10
  -2  15   2    0.05    0.11
  -1  15   2    0.05    0.12
   1  15  -2    0.02    0.09
   0  15   2   10.72    0.59
   0  15   2   11.48    0.54
   0  15  -2   10.06    0.55
  -1  15  -2   11.81    0.58
  -1  15  -2   12.47    0.61
   1  15   2   12.82    0.63
   1  15   2   12.82    0.64
   1  15   2   11.96    0.76
   2  15   2   17.40    0.81
   2  15   2   17.34    0.96
   2  15   2   17.07    0.77
  -2  15  -2   17.58    0.72
  -2  15  -2   18.23    0.76
   3  15   2    1.81    0.35
  -3  15  -2    1.80    0.25
   3  15   2    1.86    0.25
   3  15   2    1.30    0.26
  -3  15  -2    1.73    0.23
   4  15   2   -0.08    0.13
   4  15   2   -0.08    0.10
  -4  15  -2    0.00    0.11
   4  15   2    0.00    0.13
   5  15   2    0.84    0.27
   5  15   2    0.42    0.23
   5  15   2    0.57    0.19
   6  15   2    6.03    0.60
   6  15   2    6.17    0.60
   7  16  -2    5.24    0.52
  -7  16   2    5.18    0.49
   7  16  -2    4.82    0.51
   7  16  -2    5.56    0.55
   6  16  -2   12.05    0.77
   6  16  -2   12.62    0.75
   6  16  -2   12.24    0.75
  -6  16   2   12.55    0.74
   5  16  -2    0.45    0.19
   5  16  -2    0.30    0.17
   5  16  -2    0.39    0.20
  -5  16   2    0.54    0.20
  -4  16   2   17.83    0.88
   4  16  -2   19.19    0.97
   4  16  -2   18.90    0.87
   4  16  -2   18.58    0.85
   3  16  -2    0.37    0.16
  -3  16   2    0.31    0.17
   3  16  -2    0.67    0.23
   3  16  -2    0.30    0.15
   2  16  -2    6.01    0.51
   2  16  -2    6.10    0.44
  -1  16   2    0.74    0.20
   1  16  -2    1.05    0.21
   0  16   2    1.81    0.27
   0  16  -2    1.93    0.26
   1  16   2    0.94    0.22
  -1  16  -2    0.75    0.18
   1  16   2    0.86    0.20
   2  16   2    8.94    0.68
   2  16   2    8.57    0.53
  -2  16  -2    7.59    0.49
  -2  16  -2    9.07    0.51
   2  16   2    6.97    0.50
  -3  16  -2    0.08    0.11
   3  16   2    0.13    0.18
  -3  16  -2    0.16    0.13
   3  16   2    0.08    0.11
   3  16   2    0.18    0.16
   4  16   2    1.01    0.27
  -4  16  -2    1.26    0.23
   4  16   2    0.93    0.21
   4  16   2    1.37    0.33
   5  16   2    1.58    0.35
   5  16   2    1.59    0.28
   5  16   2    1.84    0.38
   6  16   2    2.66    0.43
   7  17  -2    2.59    0.40
  -7  17   2    2.80    0.39
   7  17  -2    2.69    0.41
  -6  17   2    8.67    0.62
   6  17  -2    8.92    0.64
   6  17  -2    9.03    0.68
   6  17  -2    8.76    0.64
  -5  17   2    7.15    0.55
   5  17  -2    6.20    0.58
   5  17  -2    6.50    0.51
   5  17  -2    5.71    0.51
   4  17  -2    0.36    0.20
   4  17  -2    0.11    0.14
   4  17  -2    0.07    0.13
  -4  17   2    0.16    0.15
   3  17  -2   35.49    1.43
   3  17  -2   30.92    1.21
  -3  17   2   31.53    1.25
   2  17  -2    4.08    0.38
  -2  17   2    3.31    0.37
   1  17  -2    1.53    0.25
  -1  17   2    1.52    0.26
   0  17   2   13.08    0.71
   0  17  -2   12.97    0.67
   1  17   2    1.41    0.25
  -1  17  -2    1.78    0.26
   2  17   2   16.68    0.82
   2  17   2   18.36    0.83
  -2  17  -2   15.32    0.73
  -2  17  -2   16.64    0.77
   3  17   2    4.68    0.41
  -3  17  -2    5.08    0.41
  -3  17  -2    5.46    0.42
   3  17   2    4.87    0.55
   3  17   2    4.25    0.44
   4  17   2    3.18    0.41
  -4  17  -2    2.01    0.28
   4  17   2    2.78    0.44
   4  17   2    3.29    0.36
   5  17   2    3.05    0.36
   5  17   2    4.09    0.52
   5  17   2    3.70    0.48
   6  18  -2    6.97    0.63
   6  18  -2    7.26    0.60
  -6  18   2    5.58    0.53
   6  18  -2    8.14    0.62
  -5  18   2    4.21    0.45
   5  18  -2    4.02    0.44
   5  18  -2    3.71    0.42
   5  18  -2    4.25    0.50
  -4  18   2   23.90    1.08
   4  18  -2   24.87    1.21
   4  18  -2   24.99    1.08
  -3  18   2    3.20    0.38
   3  18  -2    3.82    0.40
  -2  18   2    9.00    0.60
   2  18  -2    8.89    0.57
  -1  18   2   15.25    0.79
   1  18  -2   14.16    0.74
   0  18   2   24.88    1.06
   0  18  -2   25.12    1.02
  -1  18  -2    3.40    0.36
   1  18   2    3.16    0.37
   2  18   2    7.00    0.52
  -2  18  -2    7.72    0.51
   2  18   2    7.10    0.52
   3  18   2    0.47    0.21
   3  18   2    0.31    0.18
  -3  18  -2    0.14    0.15
  -3  18  -2    0.29    0.17
  -4  18  -2   10.55    0.62
   4  18   2   10.59    0.81
   4  18   2   11.04    0.66
   4  18   2   10.46    0.72
   5  18   2    5.51    0.61
   5  18   2    4.15    0.43
   5  19  -2    2.21    0.36
   5  19  -2    2.08    0.39
  -5  19   2    1.78    0.33
  -4  19   2    0.59    0.23
   4  19  -2    0.96    0.27
   4  19  -2    0.79    0.29
  -3  19   2    4.05    0.44
   3  19  -2    3.42    0.39
   2  19  -2    7.46    0.54
  -2  19   2    6.98    0.54
  -1  19   2    2.68    0.35
   1  19  -2    2.77    0.34
   0  19  -2   27.82    1.12
   0  19   2   27.08    1.15
   1  19   2   15.92    0.81
  -1  19  -2   15.73    0.78
   2  19   2    6.17    0.50
  -2  19  -2    4.82    0.43
  -3  19  -2   23.19    1.00
   3  19   2   23.74    1.04
  -3  19  -2   22.81    0.98
   4  19   2   -0.02    0.14
   4  19   2    0.11    0.20
   4  19   2    0.00    0.17
   4  20  -2   11.41    0.73
  -4  20   2   11.51    0.74
   3  20  -2    0.13    0.17
  -3  20   2    0.01    0.14
  -2  20   2    4.65    0.47
   2  20  -2    4.47    0.44
  -1  20   2    0.27    0.19
   1  20  -2    0.45    0.19
   0  20   2    0.81    0.24
  -1  20  -2    0.11    0.15
   1  20   2   -0.01    0.13
  -2  20  -2    2.36    0.33
   2  20   2    2.17    0.34
  -3  20  -2   -0.06    0.12
   3  20   2   -0.03    0.16
   3  21  -2    0.25    0.18
  -3  21   2   -0.01    0.15
  -2  21   2    0.20    0.18
   2  21  -2    0.23    0.18
   1  21  -2    0.08    0.14
  -1  21   2    0.16    0.16
   0  21  -2    0.35    0.19
   0  21   2    0.14    0.16
   1  21   2    5.42    0.50
  -1  21  -2    3.88    0.42
  -2  21  -2    0.24    0.19
   2  21   2    0.18    0.19
  11   0  -3    0.15    0.18
  10   0  -3    0.00    0.15
  10   0  -3   -0.15    0.15
 -10   0   3   -0.16    0.11
   9   0  -3    0.01    0.12
  -9   0   3   -0.06    0.11
   9   0  -3   -0.09    0.14
  -9   0   3    0.23    0.16
   8   0  -3    0.03    0.12
   8   0  -3   -0.16    0.07
  -8   0   3   -0.04    0.09
   7   0  -3    0.03    0.11
   7   0  -3   -0.02    0.09
  -7   0   3   -0.07    0.08
   6   0  -3    0.04    0.10
   6   0  -3    0.01    0.07
  -6   0   3    0.04    0.08
  -5   0   3    0.02    0.06
   5   0  -3   -0.13    0.07
   5   0  -3    0.01    0.05
   4   0  -3    0.17    0.07
  -4   0   3    0.05    0.05
   4   0  -3    0.04    0.07
   3   0  -3    0.03    0.05
  -3   0   3    0.20    0.06
   2   0  -3   -0.04    0.04
  -2   0   3   -0.07    0.03
   1   0  -3   -0.13    0.03
  -1   0   3   -0.06    0.03
   0   0   3    0.05    0.03
   0   0  -3    0.03    0.03
   1   0   3    0.16    0.06
   2   0   3    0.10    0.06
   3   0   3    0.07    0.08
   4   0   3    0.14    0.12
   4   0   3    0.02    0.07
   5   0   3    0.06    0.10
   5   0   3    0.10    0.12
   6   0   3   -0.11    0.12
   6   0   3    0.02    0.12
   7   0   3    0.12    0.13
   7   0   3   -0.14    0.11
   8   0   3   -0.07    0.13
   8   0   3   -0.13    0.11
   9   0   3    0.04    0.12
 -11  -1   3    2.77    0.41
  11   1  -3    3.42    0.43
  10  -1  -3    1.68    0.29
 -10  -1   3    1.65    0.31
  10  -1  -3    1.32    0.29
 -10  -1   3    1.08    0.29
  10   1  -3    2.26    0.36
  10   1  -3    1.75    0.31
 -10   1   3    1.16    0.26
   9  -1  -3    1.93    0.31
   9  -1  -3    1.78    0.27
  -9  -1   3    2.32    0.31
  -9   1   3    1.99    0.29
   9   1  -3    2.25    0.31
  -9   1   3    1.49    0.29
   9   1  -3    2.52    0.36
   8  -1  -3    0.03    0.10
   8  -1  -3   -0.13    0.11
  -8  -1   3   -0.02    0.09
  -8   1   3    0.09    0.11
   8   1  -3   -0.01    0.11
  -8   1   3    0.11    0.13
   8   1  -3    0.25    0.17
   7  -1  -3    1.62    0.26
  -7  -1   3    2.17    0.27
   7  -1  -3    1.88    0.23
  -7   1   3    1.35    0.21
   7   1  -3    1.75    0.24
   7   1  -3    2.05    0.29
   6  -1  -3   18.29    0.80
  -6  -1   3   18.19    0.74
   6  -1  -3   19.04    0.71
   6   1  -3   18.63    0.73
   6   1  -3   19.02    0.82
  -6   1   3   18.44    0.72
  -5  -1   3   34.61    1.07
   5  -1  -3   34.67    1.15
   5  -1  -3   33.37    1.02
   5   1  -3   32.14    1.14
  -5   1   3   34.18    1.03
   5   1  -3   35.38    1.07
   4  -1  -3    3.02    0.25
  -4  -1   3    2.92    0.22
   4   1  -3    2.45    0.24
   4   1  -3    2.78    0.21
  -4   1   3    2.84    0.20
  -3  -1   3    2.46    0.18
   3  -1  -3    3.05    0.23
   3   1  -3    2.03    0.20
  -3   1   3    3.26    0.19
   2  -1  -3   11.00    0.45
  -2  -1   3   12.22    0.41
   2   1  -3   12.76    0.47
  -2   1   3   12.41    0.40
  -1  -1   3  105.40    2.49
   1  -1  -3  106.16    2.56
  -1   1   3  108.14    2.57
   1   1  -3  104.58    2.56
  -1   1   3  107.59    2.50
   1   1  -3  105.47    2.36
   0  -1  -3    0.11    0.04
   0  -1   3   -0.01    0.03
   0   1  -3    0.08    0.04
   0   1   3    0.09    0.04
   0   1   3    0.21    0.06
   1  -1   3    8.34    0.35
   1   1   3    8.01    0.24
   1   1   3    7.61    0.36
   2  -1   3    1.61    0.17
   2   1   3    1.36    0.17
   2   1   3    1.11    0.20
   3  -1   3  101.93    2.63
   3   1   3  104.87    2.97
   3   1   3  107.03    2.69
   4  -1   3    9.31    0.48
   4   1   3    9.45    0.59
   4   1   3    9.93    0.52
   5  -1   3    2.33    0.26
   5  -1   3    2.29    0.31
   5   1   3    3.40    0.38
   5   1   3    3.55    0.33
   6  -1   3   11.30    0.62
   6  -1   3   11.46    0.68
   6   1   3   12.05    0.71
   6   1   3   11.84    0.66
   7  -1   3    4.60    0.42
   7  -1   3    3.91    0.41
   7   1   3    3.38    0.39
   7   1   3    4.49    0.43
   8  -1   3    0.19    0.16
   8   1   3    0.34    0.17
   8   1   3    0.21    0.16
   9  -1   3    2.79    0.26
   9   1   3    2.64    0.27
 -11  -2   3    5.30    0.54
  11   2  -3    4.97    0.51
 -10  -2   3    1.81    0.32
  10  -2  -3    2.04    0.34
  10  -2  -3    1.65    0.28
  10   2  -3    2.65    0.36
   9  -2  -3   11.85    0.63
   9  -2  -3    9.80    0.64
  -9  -2   3   11.64    0.69
   9   2  -3   10.78    0.69
  -9   2   3   11.84    0.63
  -9   2   3   10.77    0.67
   9   2  -3   10.48    0.65
   8  -2  -3   16.16    0.81
   8  -2  -3   17.70    0.75
  -8  -2   3   18.58    0.84
  -8   2   3   17.84    0.85
   8   2  -3   16.65    0.85
  -8   2   3   16.44    0.74
   8   2  -3   16.88    0.79
   7  -2  -3    0.70    0.20
   7  -2  -3    1.60    0.21
  -7  -2   3    1.48    0.24
  -7   2   3    1.16    0.19
   7   2  -3    1.15    0.21
   7   2  -3    1.18    0.24
  -7   2   3    1.57    0.25
   6  -2  -3   78.04    2.23
  -6  -2   3   78.31    2.16
   6  -2  -3   80.57    2.08
   6   2  -3   77.86    2.15
  -6   2   3   78.47    2.24
  -6   2   3   79.14    2.08
   6   2  -3   77.77    2.26
  -5  -2   3   82.54    2.19
   5  -2  -3   80.79    2.10
   5  -2  -3   84.86    2.29
  -5   2   3   82.70    2.11
   5   2  -3   82.01    2.17
   5   2  -3   82.03    2.30
  -5   2   3   86.02    2.29
  -4  -2   3   22.25    0.74
   4  -2  -3   21.73    0.79
  -4   2   3   22.30    0.68
   4   2  -3   20.69    0.79
  -4   2   3   21.01    0.78
   4   2  -3   21.22    0.73
   3  -2  -3  111.53    2.82
  -3   2   3  111.75    2.65
   3   2  -3  110.73    2.71
   3   2  -3  113.29    2.83
  -3   2   3  114.73    2.83
   2  -2  -3  106.18    2.70
  -2  -2   3  111.15    2.61
  -2   2   3  110.76    2.58
  -2   2   3  113.14    2.90
   2   2  -3  109.03    2.70
  -2   2   3  109.54    2.72
   1  -2  -3   93.94    2.31
  -1  -2   3   96.55    2.23
   1   2  -3   93.46    2.13
  -1   2   3   95.83    2.32
   1   2  -3   94.11    2.30
  -1   2   3   95.73    2.58
  -1   2   3   93.45    2.25
   0  -2   3    5.41    0.23
   0   2   3    5.39    0.36
   0   2   3    5.68    0.23
   0   2  -3    5.64    0.22
   1  -2   3    3.42    0.20
  -1   2  -3    3.90    0.14
   1   2   3    3.54    0.15
   1   2   3    3.57    0.24
   1   2   3    3.02    0.30
   2  -2   3    5.35    0.29
   2   2   3    5.14    0.39
   2   2   3    5.14    0.32
   2   2   3    5.27    0.17
   3  -2   3  106.07    2.70
   3   2   3  105.36    3.08
   3   2   3  115.94    2.55
   3   2   3  104.88    2.78
   4  -2   3   20.35    0.77
   4   2   3   20.99    0.84
   4   2   3   22.03    0.97
   5  -2   3   30.78    1.05
   5   2   3   30.99    1.25
   5   2   3   29.67    1.11
   6  -2   3    5.35    0.40
   6  -2   3    4.69    0.44
   6   2   3    4.92    0.43
   6   2   3    4.91    0.47
   7  -2   3    1.12    0.26
   7  -2   3    0.77    0.22
   7   2   3    1.08    0.25
   7   2   3    0.84    0.24
   8  -2   3    7.47    0.53
   8   2   3    7.09    0.59
   8   2   3    8.81    0.55
 -11  -3   3    5.97    0.57
  10  -3  -3    4.77    0.47
 -10  -3   3    5.33    0.52
  10   3  -3    4.80    0.50
  10   3  -3    5.99    0.53
   9  -3  -3    1.38    0.27
   9  -3  -3    1.56    0.25
  -9  -3   3    1.42    0.28
  -9   3   3    1.07    0.26
  -9   3   3    1.54    0.25
   9   3  -3    1.25    0.29
   9   3  -3    1.21    0.26
   8  -3  -3    7.45    0.45
  -8  -3   3    6.90    0.50
   8  -3  -3    7.66    0.53
   8   3  -3    7.36    0.51
  -8   3   3    6.85    0.44
  -8   3   3    6.78    0.51
   8   3  -3    7.46    0.56
   7  -3  -3   11.71    0.53
  -7  -3   3   11.61    0.62
   7  -3  -3   10.51    0.60
   7   3  -3   11.29    0.60
  -7   3   3   10.46    0.51
  -7   3   3   10.96    0.62
   7   3  -3   11.01    0.64
  -6  -3   3    0.76    0.18
   6  -3  -3    0.43    0.16
   6  -3  -3    0.49    0.12
   6   3  -3    0.30    0.16
  -6   3   3    0.32    0.15
  -6   3   3    0.38    0.11
   6   3  -3    0.51    0.15
   5  -3  -3    2.92    0.28
  -5  -3   3    2.94    0.27
   5   3  -3    2.81    0.26
  -5   3   3    2.86    0.21
  -5   3   3    3.03    0.29
   5   3  -3    3.13    0.30
  -4  -3   3   76.09    1.98
   4  -3  -3   73.04    2.03
  -4   3   3   78.73    1.87
  -4   3   3   74.61    2.05
   4   3  -3   75.01    2.06
   4   3  -3   73.25    1.95
   3  -3  -3    6.38    0.35
  -3  -3   3    6.65    0.33
   3   3  -3    6.95    0.33
   3   3  -3    5.98    0.34
  -3   3   3    7.39    0.29
  -3   3   3    6.26    0.35
  -2  -3   3    5.16    0.25
   2  -3  -3    5.37    0.28
  -2   3   3    4.84    0.32
   2   3  -3    5.61    0.28
  -2   3   3    5.71    0.30
  -2   3   3    5.37    0.23
  -1  -3   3   64.72    1.56
  -1   3   3   64.67    1.65
   1   3  -3   65.26    1.50
   1   3  -3   63.22    1.61
  -1   3   3   62.73    1.87
  -1   3   3   64.25    1.60
   0  -3   3   72.11    1.73
   0   3   3   72.68    2.12
   0   3   3   72.70    1.79
   0   3  -3   71.77    1.74
   0   3   3   73.18    1.84
   1  -3   3    0.46    0.08
  -1   3  -3    0.38    0.05
   1   3   3    0.35    0.13
   1   3   3    0.29    0.09
   1   3   3    0.45    0.06
   2  -3   3    1.07    0.13
  -2   3  -3    1.09    0.06
   2   3   3    1.20    0.17
   2   3   3    1.27    0.23
   2   3   3    1.20    0.09
   3  -3   3    9.83    0.43
   3   3   3   10.38    0.33
   3   3   3   10.85    0.63
  -3   3  -3    9.30    0.27
   4  -3   3   21.84    0.78
   4   3   3   23.71    0.66
   4   3   3   20.08    0.97
   4   3   3   24.02    0.92
   5  -3   3    0.61    0.16
   5   3   3    0.36    0.16
   5   3   3    0.29    0.16
   6  -3   3   12.22    0.71
   6  -3   3   13.63    0.64
   6   3   3   13.46    0.76
   6   3   3   13.98    0.74
   7  -3   3    6.85    0.52
   7   3   3    6.18    0.53
   7   3   3    7.12    0.54
   8  -3   3    0.28    0.18
   8   3   3    0.30    0.16
   8   3   3    0.30    0.19
 -10  -4   3    5.50    0.53
  10   4  -3    5.08    0.51
  10   4  -3    5.80    0.55
  -9  -4   3    2.39    0.35
   9  -4  -3    1.97    0.31
  -9   4   3    2.00    0.33
   9   4  -3    2.48    0.35
   9   4  -3    1.78    0.33
   8  -4  -3    8.54    0.57
  -8  -4   3    8.75    0.58
   8   4  -3    8.73    0.62
   8   4  -3    9.20    0.58
  -8   4   3    8.73    0.59
  -8   4   3    9.26    0.49
  -7  -4   3    1.30    0.24
   7  -4  -3    0.87    0.21
   7   4  -3    1.36    0.24
   7   4  -3    1.36    0.27
  -7   4   3    1.56    0.26
  -7   4   3    1.61    0.20
  -6  -4   3   39.12    1.31
   6  -4  -3   38.56    1.32
   6   4  -3   40.35    1.30
  -6   4   3   39.93    1.35
  -6   4   3   39.64    1.16
   6   4  -3   42.11    1.40
  -5  -4   3   11.87    0.57
   5  -4  -3   12.68    0.60
   5   4  -3   12.58    0.57
  -5   4   3   13.78    0.63
  -5   4   3   13.71    0.49
   5   4  -3   10.41    0.58
   4  -4  -3  138.35    3.53
  -4  -4   3  137.48    3.44
   4  -4  -3  143.13    3.60
   4   4  -3  139.96    3.43
  -4   4   3  139.95    3.30
  -4   4   3  141.05    3.56
   4   4  -3  144.88    3.55
   3  -4  -3   26.95    0.91
   3  -4  -3   27.35    0.96
  -3  -4   3   28.30    0.88
   3   4  -3   29.08    0.87
  -3   4   3   28.23    0.78
  -3   4   3   30.03    0.95
  -2  -4   3    7.90    0.34
  -2   4   3    8.09    0.39
  -2   4   3    8.32    0.45
  -2   4   3    9.30    0.33
   2   4  -3    8.34    0.34
   2   4  -3    8.15    0.36
  -1  -4   3   24.09    0.66
  -1   4   3   22.99    0.73
  -1   4   3   22.12    0.88
  -1   4   3   23.51    0.70
   1   4  -3   23.12    0.63
   1   4  -3   23.10    0.68
   0  -4   3   68.74    1.65
   0   4  -3   70.24    1.68
   0   4  -3   68.27    1.61
   0   4   3   67.62    1.78
   0   4   3   70.59    1.74
   0   4   3   68.70    2.07
   1  -4   3    6.70    0.28
   1   4   3    7.42    0.28
   1   4   3    7.17    0.38
   1   4   3    6.97    0.47
  -1   4  -3    7.04    0.25
   2  -4   3   10.98    0.42
   2   4   3   10.50    0.51
  -2   4  -3   10.82    0.33
   2   4   3   11.13    0.36
   2   4   3   12.59    0.67
   3  -4   3    1.74    0.17
   3   4   3    1.50    0.21
   3   4   3    1.29    0.25
   3   4   3    1.51    0.12
  -3   4  -3    1.39    0.09
   4  -4   3    0.21    0.09
   4   4   3    0.33    0.08
   4   4   3    0.15    0.11
   4   4   3    0.17    0.13
   5  -4   3   24.43    0.86
   5   4   3   24.60    1.01
   5   4   3   24.56    1.10
   6   4   3    0.24    0.16
   6   4   3    0.19    0.15
   7  -4   3    5.83    0.49
   7   4   3    6.52    0.51
   7   4   3    6.46    0.55
   8  -4   3    0.88    0.24
   8   4   3    0.75    0.22
   8   4   3    1.60    0.34
 -10  -5   3    0.14    0.18
  10   5  -3    0.03    0.19
  10   5  -3   -0.13    0.15
  -9  -5   3    0.12    0.13
   9  -5  -3    0.23    0.17
  -9   5   3   -0.06    0.14
   9   5  -3    0.06    0.13
   9   5  -3   -0.12    0.14
  -8  -5   3    8.20    0.58
   8  -5  -3    8.48    0.56
  -8   5   3    9.50    0.61
   8   5  -3    8.21    0.57
  -8   5   3    8.60    0.46
   8   5  -3    9.56    0.65
   7  -5  -3   26.37    1.04
  -7  -5   3   26.21    1.05
   7   5  -3   26.48    1.10
  -7   5   3   26.66    0.87
   7   5  -3   26.72    1.04
  -7   5   3   24.72    1.04
   6  -5  -3   17.83    0.78
  -6  -5   3   18.36    0.79
  -6   5   3   18.04    0.63
  -6   5   3   16.70    0.78
   6   5  -3   16.66    0.75
   6   5  -3   17.63    0.82
  -5  -5   3  176.76    4.30
   5  -5  -3  172.89    4.40
   5  -5  -3  177.12    4.37
   5   5  -3  171.95    4.27
   5   5  -3  175.61    4.39
  -5   5   3  172.18    4.07
  -5   5   3  175.87    4.40
   4  -5  -3  105.48    2.75
  -4  -5   3  107.21    2.70
   4  -5  -3  104.06    2.82
  -4   5   3  104.37    2.51
   4   5  -3  104.98    2.67
   4   5  -3  103.95    2.73
  -4   5   3  107.87    2.79
  -3  -5   3    0.13    0.07
   3  -5  -3    0.08    0.08
  -3   5   3    0.19    0.04
   3   5  -3    0.20    0.08
   3   5  -3    0.00    0.06
  -3   5   3    0.18    0.06
  -3   5   3    0.25    0.10
  -2  -5   3  165.73    3.90
  -2   5   3  166.74    4.05
   2   5  -3  167.39    3.98
  -2   5   3  164.79    3.86
   2   5  -3  167.77    3.90
  -2   5   3  168.62    4.32
  -1  -5   3    0.19    0.06
   1   5  -3    0.17    0.06
  -1   5   3    0.27    0.09
  -1   5   3    0.09    0.10
  -1   5   3    0.19    0.07
   1   5  -3    0.11    0.05
   0  -5   3  215.20    4.87
   0   5   3  215.78    5.05
   0   5  -3  214.08    4.97
   0   5   3  215.43    5.03
   0   5  -3  217.91    4.74
   0   5   3  211.24    5.55
   1  -5   3   92.65    2.16
   1   5   3   90.06    2.23
  -1   5  -3   92.55    2.18
   1   5   3   89.10    2.35
   1   5   3   90.59    2.66
   2  -5   3   13.31    0.45
   2   5   3   11.49    0.41
   2   5   3   13.48    0.72
  -2   5  -3   12.87    0.39
   3  -5   3   65.34    1.67
   3   5   3   63.97    1.62
  -3   5  -3   66.89    1.59
   3   5   3   64.48    2.12
   3   5   3   65.10    1.88
   4  -5   3   31.83    0.95
   4   5   3   30.55    1.27
   4   5   3   30.75    1.14
   4   5   3   30.84    0.88
   5  -5   3   36.18    1.11
   5   5   3   35.46    1.30
   5   5   3   35.11    1.41
   6   5   3   28.23    1.16
   6   5   3   26.32    1.17
   7  -5   3    1.65    0.30
   7   5   3    1.48    0.29
   7   5   3    2.17    0.36
   8  -5   3    7.95    0.55
   8   5   3    6.63    0.51
   8   5   3    6.33    0.59
 -10  -6   3    0.62    0.23
  10   6  -3    0.46    0.22
  10   6  -3    0.17    0.21
  -9  -6   3    9.92    0.68
   9   6  -3   10.52    0.69
  -9   6   3   10.00    0.66
   9   6  -3    9.94    0.71
  -8  -6   3    0.62    0.22
   8   6  -3    0.23    0.19
   8   6  -3    0.19    0.15
  -8   6   3    0.18    0.16
  -7  -6   3    4.29    0.41
  -7   6   3    3.63    0.26
   7   6  -3    4.21    0.39
   7   6  -3    3.37    0.39
  -7   6   3    3.83    0.39
  -6  -6   3    6.71    0.46
   6  -6  -3    7.40    0.37
  -6   6   3    6.27    0.45
   6   6  -3    5.59    0.41
   6   6  -3    6.48    0.47
  -6   6   3    5.58    0.30
   5  -6  -3   26.52    0.92
  -5  -6   3   25.36    0.95
  -5   6   3   22.99    0.94
   5   6  -3   25.25    0.92
  -5   6   3   25.30    0.75
   5   6  -3   25.91    0.97
  -4  -6   3   12.08    0.55
   4  -6  -3   11.40    0.57
  -4   6   3   11.88    0.42
   4   6  -3   12.16    0.56
   4   6  -3   12.73    0.55
   3  -6  -3  110.27    3.03
  -3  -6   3  109.85    2.74
   3   6  -3  109.96    2.78
  -3   6   3  110.05    2.60
   3   6  -3  112.43    2.73
  -3   6   3  109.34    2.48
  -3   6   3  108.28    2.84
   2  -6  -3    0.29    0.13
   2  -6  -3    0.26    0.03
  -2  -6   3    0.13    0.06
  -2   6   3    0.05    0.08
  -2   6   3    0.38    0.11
  -2   6   3    0.32    0.08
   2   6  -3    0.21    0.07
   2   6  -3    0.26    0.08
  -1  -6   3  104.94    2.47
   1   6  -3  103.94    2.41
  -1   6   3  101.86    2.91
  -1   6   3  105.71    2.56
   1   6  -3  105.14    2.55
  -1   6   3  103.54    2.62
   0  -6   3    5.31    0.21
   0   6  -3    4.96    0.24
   0   6   3    5.40    0.28
   0   6   3    5.49    0.32
   0   6   3    4.96    0.40
   0   6  -3    4.90    0.24
   1  -6   3   69.74    1.69
   1   6   3   71.95    1.93
  -1   6  -3   71.04    1.75
   1   6   3   69.82    1.80
  -1   6  -3   70.53    1.67
   1   6   3   72.19    2.21
   2  -6   3    2.49    0.16
  -2   6  -3    2.33    0.15
   2   6   3    2.31    0.25
   2   6   3    2.00    0.30
   2   6   3    2.20    0.16
   3  -6   3    8.17    0.34
  -3   6  -3    8.05    0.31
   3   6   3    8.60    0.34
   3   6   3    9.06    0.60
   3   6   3    8.23    0.49
   4  -6   3    3.57    0.23
   4   6   3    2.57    0.31
   4   6   3    2.94    0.38
   4   6   3    2.69    0.20
   5   6   3    9.37    0.64
   5   6   3    9.13    0.59
   6   6   3    0.44    0.20
   6   6   3    0.84    0.24
   7   6   3    2.07    0.33
   7   6   3    1.90    0.35
   8  -6   3   10.92    0.68
   8   6   3   12.44    0.82
   8   6   3   11.45    0.69
 -10  -7   3    5.82    0.59
  10   7  -3    6.57    0.62
  10   7  -3    7.29    0.63
  -9  -7   3    5.65    0.54
  -9   7   3    6.37    0.53
   9   7  -3    5.73    0.53
   9   7  -3    7.14    0.62
  -8  -7   3   10.35    0.67
   8   7  -3    9.91    0.64
   8   7  -3    8.84    0.66
  -8   7   3    9.95    0.63
  -7  -7   3   35.31    1.34
  -7   7   3   37.83    1.36
   7   7  -3   37.49    1.40
   7   7  -3   35.53    1.32
  -6  -7   3    0.07    0.12
   6  -7  -3    0.01    0.09
  -6   7   3    0.00    0.06
   6   7  -3    0.04    0.12
  -6   7   3    0.08    0.11
   6   7  -3    0.10    0.10
  -5  -7   3    7.38    0.47
   5  -7  -3    7.41    0.46
  -5   7   3    8.27    0.50
   5   7  -3    7.95    0.47
  -5   7   3    8.18    0.33
   5   7  -3    8.04    0.48
  -4  -7   3   92.62    2.40
   4  -7  -3   86.60    2.56
   4   7  -3   90.45    2.41
  -4   7   3   91.40    2.17
  -4   7   3   89.98    2.02
  -4   7   3   91.34    2.47
   4   7  -3   88.49    2.36
   3  -7  -3    9.70    0.56
  -3  -7   3    9.45    0.45
  -3   7   3    8.97    0.48
  -3   7   3    9.26    0.36
   3   7  -3    9.13    0.43
  -3   7   3    9.87    0.50
   3   7  -3    9.53    0.44
  -2  -7   3   99.35    2.44
   2  -7  -3   97.19    2.17
   2   7  -3  100.37    2.43
  -2   7   3   99.88    2.41
   2   7  -3  100.01    2.49
  -2   7   3   97.69    2.56
  -2   7   3   96.97    2.75
  -1  -7   3   31.95    0.88
   1   7  -3   32.07    0.89
  -1   7   3   32.78    0.96
  -1   7   3   31.25    1.17
   1   7  -3   32.76    0.93
  -1   7   3   31.09    0.99
   0  -7   3    9.12    0.31
   0   7  -3    8.71    0.35
   0   7   3    9.96    0.46
   0   7  -3    9.03    0.37
   0   7   3    9.94    0.42
   1  -7   3    1.50    0.11
   1   7   3    1.05    0.23
  -1   7  -3    1.50    0.13
   1   7   3    1.35    0.14
   1   7   3    1.06    0.18
  -1   7  -3    1.44    0.13
   2  -7   3   54.96    1.40
   2   7   3   57.34    1.50
  -2   7  -3   54.54    1.45
   2   7   3   57.25    1.68
   2   7   3   60.83    1.94
   3  -7   3    1.23    0.12
  -3   7  -3    1.02    0.12
   3   7   3    1.55    0.28
   3   7   3    1.40    0.14
   3   7   3    1.66    0.24
   4   7   3   50.88    1.37
   4   7   3   48.67    1.78
   4   7   3   49.66    1.63
   5   7   3    0.62    0.21
   5   7   3    0.47    0.20
   6   7   3    1.39    0.29
   6   7   3    0.70    0.23
   7   7   3    3.99    0.44
   7   7   3    3.41    0.44
   8  -7   3    7.58    0.57
   8   7   3    8.73    0.61
   8   7   3    8.49    0.69
  10   8  -3    0.51    0.27
  -9  -8   3    6.09    0.58
  -9   8   3    6.97    0.56
   9   8  -3    7.20    0.59
   9   8  -3    6.54    0.61
  -8  -8   3    3.29    0.42
   8   8  -3    4.06    0.43
   8   8  -3    3.58    0.43
  -8   8   3    3.35    0.39
   7  -8  -3    0.14    0.11
   7   8  -3    0.24    0.15
   7   8  -3    0.03    0.15
  -7   8   3    0.08    0.14
   6  -8  -3    3.10    0.31
  -6   8   3    3.19    0.34
   6   8  -3    2.16    0.29
   6   8  -3    2.19    0.30
  -6   8   3    2.92    0.20
  -5  -8   3    6.66    0.45
   5  -8  -3    7.45    0.49
  -5   8   3    7.19    0.30
   5   8  -3    6.24    0.43
  -5   8   3    7.17    0.47
  -4  -8   3    0.66    0.16
   4  -8  -3    0.75    0.20
  -4   8   3    0.53    0.16
   4   8  -3    0.56    0.15
  -4   8   3    0.76    0.10
   4   8  -3    0.54    0.14
  -3  -8   3    0.08    0.08
   3  -8  -3    0.02    0.10
   3   8  -3   -0.04    0.05
  -3   8   3   -0.03    0.07
  -3   8   3    0.18    0.11
  -3   8   3    0.06    0.06
   3   8  -3   -0.06    0.06
  -2  -8   3    2.78    0.21
   2   8  -3    2.90    0.21
  -2   8   3    2.64    0.29
  -2   8   3    2.57    0.25
   2   8  -3    2.72    0.22
  -2   8   3    2.72    0.20
  -1  -8   3   58.54    1.47
  -1   8   3   56.68    1.83
  -1   8   3   58.10    1.62
   1   8  -3   58.19    1.47
   1   8  -3   57.91    1.55
  -1   8   3   58.09    1.57
   0  -8   3    1.39    0.11
   0   8   3    1.46    0.17
   0   8   3    1.60    0.26
   0   8   3    1.68    0.20
   0   8  -3    1.47    0.15
   0   8  -3    1.60    0.15
   1  -8   3    1.09    0.09
   1   8   3    0.99    0.17
   1   8   3    1.08    0.24
  -1   8  -3    1.16    0.13
   1   8   3    0.98    0.14
  -1   8  -3    1.06    0.12
   2  -8   3    0.21    0.05
   2   8   3    0.01    0.06
  -2   8  -3    0.15    0.06
   2   8   3    0.13    0.11
   2   8   3    0.06    0.08
  -2   8  -3    0.23    0.08
   3   8   3   59.89    1.84
  -3   8  -3   62.03    1.58
   3   8   3   60.40    1.61
   3   8   3   59.26    2.04
   4   8   3    8.17    0.54
   4   8   3    8.25    0.61
   4   8   3    8.08    0.39
   5   8   3    8.97    0.65
   5   8   3   10.20    0.64
   6   8   3    2.90    0.39
   6   8   3    2.74    0.39
   7   8   3    0.69    0.23
   7   8   3    0.72    0.26
   8   8   3    1.93    0.33
  10   9  -3    3.36    0.49
  -9  -9   3    1.09    0.31
  -9   9   3    1.17    0.28
   9   9  -3    0.61    0.28
   9   9  -3    1.02    0.29
  -8  -9   3   12.66    0.78
  -8   9   3   12.42    0.73
   8   9  -3   12.24    0.78
   7   9  -3    2.57    0.35
   7   9  -3    1.30    0.26
  -7   9   3    1.01    0.24
   6   9  -3    5.03    0.41
   6   9  -3    4.45    0.41
  -6   9   3    5.19    0.43
   5   9  -3    1.23    0.22
  -5   9   3    1.27    0.23
   5   9  -3    1.28    0.22
  -5   9   3    1.16    0.13
  -4  -9   3   19.23    0.78
  -4   9   3   18.38    0.80
   4   9  -3   18.13    0.75
  -4   9   3   19.54    0.60
   4   9  -3   18.97    0.76
  -3  -9   3    1.79    0.21
   3  -9  -3    2.07    0.30
   3   9  -3    2.06    0.21
  -3   9   3    1.71    0.16
   3   9  -3    1.21    0.18
  -3   9   3    1.77    0.23
  -2  -9   3   15.58    0.57
  -2   9   3   14.97    0.72
   2   9  -3   14.55    0.58
   2   9  -3   15.01    0.56
  -2   9   3   15.62    0.56
  -1  -9   3    9.02    0.36
  -1   9   3    8.69    0.55
   1   9  -3    8.99    0.39
  -1   9   3    8.74    0.43
  -1   9   3    8.61    0.44
   1   9  -3    9.13    0.41
   0  -9   3    1.61    0.12
   0   9   3    1.77    0.19
   0   9  -3    1.45    0.16
   0   9   3    1.73    0.28
   0   9   3    1.88    0.22
   0   9  -3    1.55    0.16
   1  -9   3   12.50    0.37
  -1   9  -3   13.25    0.49
  -1   9  -3   12.25    0.47
   1   9   3   13.11    0.73
   1   9   3   12.20    0.52
   1   9   3   12.28    0.58
   2   9   3   30.71    0.96
   2   9   3   31.48    1.28
  -2   9  -3   29.97    0.86
   2   9   3   30.14    1.09
  -2   9  -3   31.37    0.92
   3   9   3    0.55    0.20
   3   9   3    0.38    0.14
   3   9   3    0.26    0.10
  -3   9  -3    0.27    0.09
   4   9   3    5.86    0.53
   4   9   3    5.65    0.33
   4   9   3    5.94    0.47
   5   9   3    7.23    0.59
   5   9   3    6.92    0.54
   6   9   3    0.23    0.18
   6   9   3    0.41    0.22
   7   9   3   10.37    0.72
   7   9   3   12.32    0.82
   8   9   3    1.00    0.28
  -9 -10   3    2.27    0.40
   9  10  -3    2.97    0.43
   9  10  -3    2.73    0.44
  -9  10   3    2.58    0.38
  -8 -10   3    2.82    0.40
   8  10  -3    2.40    0.36
   8  10  -3    2.32    0.38
  -8  10   3    2.37    0.35
   7  10  -3    0.16    0.13
  -7  10   3    0.26    0.16
   7  10  -3    0.15    0.16
   6  10  -3    9.46    0.59
   6  10  -3   10.95    0.64
  -6  10   3   10.83    0.63
   5  10  -3   33.16    1.20
   5  10  -3   34.14    1.21
  -5  10   3   34.51    1.26
   5  10  -3   35.72    1.22
  -4 -10   3    7.21    0.45
   4  10  -3    6.78    0.43
   4  10  -3    7.11    0.45
   4  10  -3    8.03    0.45
  -4  10   3    6.28    0.44
  -4  10   3    7.25    0.32
  -3 -10   3   14.02    0.60
  -3  10   3   13.40    0.64
  -3  10   3   13.49    0.51
   3  10  -3   13.64    0.60
   3  10  -3   13.95    0.59
  -2 -10   3   15.16    0.58
  -2  10   3   14.91    0.57
  -2  10   3   15.25    0.74
   2  10  -3   14.03    0.55
  -2  10   3   15.09    0.66
   2  10  -3   14.59    0.59
  -1 -10   3   31.21    0.92
  -1  10   3   33.98    1.27
   1  10  -3   34.35    1.03
  -1  10   3   32.05    1.08
   1  10  -3   32.83    0.93
  -1  10   3   33.18    1.04
   0 -10   3    8.23    0.29
   0  10  -3    7.88    0.38
   0  10  -3    8.12    0.39
   0  10   3    8.18    0.56
   0  10   3    7.62    0.42
   0  10   3    7.63    0.43
   1 -10   3    2.55    0.12
  -1  10  -3    2.15    0.20
   1  10   3    1.90    0.31
   1  10   3    1.91    0.21
  -1  10  -3    1.98    0.19
   1  10   3    2.07    0.25
  -2  10  -3   18.84    0.63
   2  10   3   19.21    0.82
  -2  10  -3   18.89    0.67
   2  10   3   19.30    0.97
   2  10   3   19.32    0.71
   3  10   3   50.89    1.85
  -3  10  -3   51.73    1.33
  -3  10  -3   51.10    1.41
   3  10   3   50.26    1.45
   3  10   3   49.79    1.65
   4  10   3   13.99    0.76
   4  10   3   14.13    0.58
   4  10   3   14.72    0.86
   5  10   3    5.98    0.53
   5  10   3    6.89    0.58
   6  10   3    0.81    0.26
   6  10   3    1.10    0.29
   7  10   3    0.33    0.21
   7  10   3    0.99    0.30
  -9 -11   3    2.22    0.41
  -9  11   3    1.57    0.33
   9  11  -3    1.56    0.38
   9  11  -3    1.79    0.36
  -8 -11   3    3.61    0.45
   8  11  -3    3.07    0.42
  -8  11   3    4.78    0.47
   8  11  -3    3.10    0.41
   7  11  -3    0.30    0.20
   7  11  -3    0.47    0.18
  -7  11   3    0.34    0.18
  -6  11   3    4.01    0.41
   6  11  -3    4.31    0.41
   6  11  -3    4.15    0.40
  -5  11   3   -0.05    0.10
   5  11  -3   -0.04    0.08
   5  11  -3    0.20    0.13
   5  11  -3    0.07    0.10
  -4 -11   3    6.18    0.43
  -4  11   3    5.65    0.43
   4  11  -3    6.46    0.42
   4  11  -3    6.01    0.40
   4  11  -3    6.19    0.44
  -3 -11   3   23.13    0.85
   3  11  -3   21.89    0.82
   3  11  -3   23.35    0.87
  -3  11   3   23.47    0.75
   3  11  -3   23.60    0.95
  -3  11   3   23.82    0.93
  -2 -11   3    1.87    0.20
  -2  11   3    1.87    0.25
  -2  11   3    2.07    0.20
   2  11  -3    1.69    0.21
   2  11  -3    1.80    0.19
  -1 -11   3    3.68    0.23
   1  11  -3    3.73    0.23
  -1  11   3    3.51    0.28
  -1  11   3    3.22    0.37
  -1  11   3    3.81    0.31
   1  11  -3    4.03    0.28
   0 -11   3    1.76    0.13
   0  11   3    1.59    0.22
   0  11  -3    1.88    0.20
   0  11   3    2.28    0.32
   0  11  -3    1.75    0.19
   0  11   3    1.58    0.21
   1  11   3   20.73    0.77
  -1  11  -3   19.99    0.72
  -1  11  -3   20.60    0.71
   1  11   3   20.48    0.83
   1  11   3   20.94    1.00
   2  11   3    0.43    0.13
  -2  11  -3    0.11    0.08
   2  11   3    0.05    0.09
  -2  11  -3    0.06    0.08
   2  11   3    0.02    0.13
  -3  11  -3   49.46    1.40
   3  11   3   48.93    1.44
   3  11   3   51.90    1.85
  -3  11  -3   47.48    1.31
   3  11   3   48.19    1.62
   4  11   3   -0.01    0.13
   4  11   3   -0.02    0.11
   4  11   3    0.08    0.10
   5  11   3    6.01    0.53
   5  11   3    5.66    0.55
   6  11   3   26.47    1.24
   6  11   3   26.18    1.25
   7  11   3    8.06    0.65
   7  11   3    9.24    0.73
  -9  12   3    1.87    0.35
   9  12  -3    1.77    0.38
  -8 -12   3    0.00    0.16
  -8  12   3    0.05    0.14
   8  12  -3    0.06    0.15
   8  12  -3   -0.03    0.16
  -7  12   3    1.00    0.26
   7  12  -3    0.50    0.21
   7  12  -3    0.44    0.20
   6  12  -3   18.90    0.89
   6  12  -3   18.06    0.87
  -6  12   3   18.54    0.90
  -5 -12   3    5.94    0.46
   5  12  -3    6.14    0.45
  -5  12   3    4.39    0.42
   5  12  -3    5.88    0.45
   5  12  -3    6.48    0.47
  -4 -12   3   32.04    1.14
   4  12  -3   29.43    1.18
  -4  12   3   30.96    1.17
   4  12  -3   32.21    1.13
   4  12  -3   31.52    1.10
  -3 -12   3    7.44    0.43
   3  12  -3    6.36    0.46
  -3  12   3    7.89    0.37
   3  12  -3    7.43    0.42
   3  12  -3    6.57    0.42
  -2 -12   3    5.86    0.35
   2  12  -3    6.10    0.39
   2  12  -3    6.13    0.35
  -2  12   3    5.90    0.35
  -2  12   3    6.52    0.44
  -1 -12   3   90.63    2.24
   1  12  -3   92.60    2.41
  -1  12   3   88.04    2.73
  -1  12   3   89.09    2.47
   1  12  -3   92.34    2.24
  -1  12   3   89.75    2.36
   0 -12   3   48.74    1.22
   0  12   3   49.05    1.49
   0  12  -3   48.58    1.43
   0  12   3   48.70    1.74
   0  12   3   48.03    1.47
   0  12  -3   47.05    1.37
   1  12   3    1.89    0.33
   1  12   3    2.10    0.27
  -1  12  -3    2.15    0.22
  -1  12  -3    2.54    0.24
   1  12   3    2.20    0.25
   2  12   3   57.40    2.03
  -2  12  -3   57.04    1.54
   2  12   3   57.68    1.79
  -2  12  -3   57.27    1.61
   2  12   3   56.31    1.65
  -3  12  -3    0.32    0.12
   3  12   3    0.45    0.17
   3  12   3    0.39    0.20
  -3  12  -3    0.22    0.10
   3  12   3    0.09    0.10
   4  12   3    0.11    0.13
   4  12   3    0.29    0.12
   4  12   3    0.09    0.14
   5  12   3    6.55    0.57
   5  12   3    7.33    0.61
   6  12   3   13.63    0.87
   6  12   3   16.32    0.95
   7  12   3   18.80    1.05
   9  13  -3    1.16    0.35
  -9  13   3    1.44    0.32
  -8 -13   3    0.07    0.17
   8  13  -3    0.45    0.24
  -8  13   3    0.29    0.20
   8  13  -3    0.25    0.19
  -7 -13   3   11.21    0.74
  -7  13   3   11.43    0.71
   7  13  -3   12.03    0.74
   7  13  -3   11.94    0.75
   6  13  -3    8.22    0.57
  -6  13   3    8.20    0.57
   6  13  -3    7.08    0.54
  -5 -13   3   37.10    1.34
   5  13  -3   36.44    1.37
  -5  13   3   36.11    1.35
   5  13  -3   35.70    1.30
   5  13  -3   36.03    1.31
  -4 -13   3   10.77    0.60
  -4  13   3   10.98    0.63
   4  13  -3   11.18    0.59
   4  13  -3   10.20    0.63
   4  13  -3   11.55    0.61
  -3 -13   3    0.27    0.13
   3  13  -3    0.21    0.11
   3  13  -3    0.10    0.13
   3  13  -3    0.26    0.13
  -3  13   3    0.20    0.13
  -2 -13   3   12.25    0.55
   2  13  -3   12.63    0.60
   2  13  -3   13.63    0.56
  -2  13   3   12.49    0.54
  -2  13   3   12.50    0.64
  -1 -13   3   70.77    1.78
  -1  13   3   67.90    2.01
   1  13  -3   67.11    1.93
  -1  13   3   68.07    1.90
   1  13  -3   69.93    1.77
   0  13   3    1.02    0.19
   0  13   3    0.74    0.18
   0  13   3    0.75    0.24
   0  13  -3    0.85    0.17
   0  13  -3    0.95    0.17
  -1  13  -3   50.12    1.42
   1  13   3   48.16    1.80
  -1  13  -3   49.67    1.47
   1  13   3   49.19    1.56
   1  13   3   49.14    1.53
  -2  13  -3   11.45    0.53
   2  13   3   10.22    0.72
   2  13   3   11.26    0.56
  -2  13  -3   10.79    0.51
   2  13   3   11.11    0.63
  -3  13  -3    0.05    0.09
   3  13   3    0.03    0.15
   3  13   3    0.10    0.11
   3  13   3   -0.08    0.10
   4  13   3    2.96    0.42
   4  13   3    2.67    0.37
   4  13   3    3.23    0.30
   5  13   3    7.26    0.63
   5  13   3    6.64    0.59
   6  13   3    0.03    0.17
   6  13   3    0.04    0.16
  -8 -14   3    2.09    0.40
  -8  14   3    1.86    0.35
   8  14  -3    2.05    0.39
   8  14  -3    1.67    0.35
  -7 -14   3    0.78    0.26
   7  14  -3    1.08    0.27
  -7  14   3    0.89    0.26
   7  14  -3    0.80    0.26
  -6 -14   3    0.35    0.18
   6  14  -3    0.53    0.20
   6  14  -3    0.60    0.21
  -6  14   3    0.64    0.22
  -5 -14   3    0.42    0.18
   5  14  -3    0.51    0.20
   5  14  -3    0.35    0.15
  -5  14   3    0.63    0.22
   5  14  -3    0.43    0.19
  -4 -14   3   14.09    0.71
  -4  14   3   14.86    0.76
   4  14  -3   16.18    0.73
   4  14  -3   15.23    0.81
   4  14  -3   15.21    0.74
  -3 -14   3   41.07    1.34
  -3  14   3   41.52    1.44
   3  14  -3   41.95    1.32
   3  14  -3   43.53    1.54
   3  14  -3   40.45    1.37
  -2 -14   3   32.25    1.05
   2  14  -3   32.09    1.13
   2  14  -3   32.31    1.04
  -2  14   3   33.69    1.21
  -1  14   3    7.89    0.51
   1  14  -3    8.16    0.47
  -1  14   3    8.07    0.45
   0  14  -3   38.97    1.27
   0  14   3   39.61    1.33
   0  14   3   38.85    1.28
  -1  14  -3   -0.02    0.09
   1  14   3    0.20    0.18
   1  14   3    0.05    0.11
  -1  14  -3    0.10    0.11
   1  14   3   -0.11    0.08
   2  14   3    4.89    0.43
   2  14   3    4.85    0.53
  -2  14  -3    4.55    0.34
  -2  14  -3    5.37    0.36
   2  14   3    4.63    0.36
   3  14   3    1.99    0.25
   3  14   3    1.75    0.30
  -3  14  -3    1.50    0.21
   3  14   3    1.55    0.33
   4  14   3    7.72    0.59
   4  14   3    7.35    0.66
   4  14   3    7.41    0.47
   5  14   3   12.37    0.80
   5  14   3   12.60    0.86
   6  14   3    0.25    0.21
   6  14   3    0.11    0.17
   8  15  -3    7.51    0.67
  -8  15   3    8.33    0.64
  -7 -15   3    0.87    0.27
  -7  15   3    0.75    0.24
   7  15  -3    1.15    0.30
   7  15  -3    0.56    0.24
  -6 -15   3    1.17    0.28
   6  15  -3    0.72    0.22
   6  15  -3    0.54    0.22
  -6  15   3    0.52    0.20
  -5 -15   3   19.20    0.92
  -5  15   3   20.88    0.96
   5  15  -3   19.79    0.98
   5  15  -3   20.31    0.92
   5  15  -3   20.37    0.94
  -4 -15   3    1.59    0.27
   4  15  -3    1.26    0.24
   4  15  -3    1.66    0.30
  -4  15   3    1.88    0.30
   4  15  -3    1.60    0.26
  -3 -15   3    8.47    0.50
  -3  15   3    7.93    0.54
   3  15  -3    8.93    0.61
   3  15  -3    8.54    0.52
   3  15  -3    8.89    0.50
  -2 -15   3   23.77    0.85
   2  15  -3   24.23    0.95
  -2  15   3   23.45    0.99
  -1  15   3   10.34    0.53
   1  15  -3   10.26    0.55
  -1  15   3   10.49    0.60
   0  15   3   10.74    0.59
   0  15   3   10.57    0.57
   0  15  -3   10.63    0.56
   1  15   3    9.51    0.55
  -1  15  -3    9.74    0.53
  -1  15  -3    9.62    0.52
   1  15   3    9.46    0.57
  -2  15  -3    1.54    0.22
  -2  15  -3    1.15    0.21
   2  15   3    1.76    0.29
   2  15   3    1.69    0.36
   2  15   3    1.74    0.25
  -3  15  -3   18.74    0.76
   3  15   3   17.23    0.77
   3  15   3   18.67    1.04
   3  15   3   15.91    0.85
  -3  15  -3   15.84    0.70
   4  15   3   23.40    1.11
   4  15   3   22.51    1.21
   4  15   3   24.17    0.95
   5  15   3   15.72    0.99
   5  15   3   16.38    0.95
   6  15   3    0.74    0.28
  -7 -16   3    0.35    0.23
   7  16  -3    0.38    0.23
   7  16  -3    0.36    0.21
  -7  16   3    0.24    0.20
  -6 -16   3    0.32    0.20
   6  16  -3    0.36    0.20
   6  16  -3    0.28    0.18
  -6  16   3    0.37    0.20
  -5 -16   3    0.24    0.17
   5  16  -3    0.23    0.16
  -5  16   3   -0.02    0.13
   5  16  -3    0.22    0.17
   5  16  -3    0.27    0.17
  -4 -16   3    1.23    0.25
   4  16  -3    0.46    0.19
   4  16  -3    0.45    0.18
   4  16  -3    0.76    0.24
  -4  16   3    0.55    0.20
  -3 -16   3    0.81    0.20
   3  16  -3    1.17    0.23
  -3  16   3    1.03    0.24
   3  16  -3    1.40    0.22
  -2  16   3    3.30    0.36
   2  16  -3    3.64    0.35
   1  16  -3   12.58    0.64
  -1  16   3   12.71    0.69
   0  16   3    8.83    0.53
   0  16   3    9.95    0.59
   0  16  -3    8.86    0.53
  -1  16  -3    5.38    0.40
   1  16   3    5.09    0.42
  -1  16  -3    5.39    0.40
   1  16   3    5.43    0.44
  -2  16  -3    5.32    0.40
   2  16   3    5.63    0.43
   2  16   3    5.88    0.47
  -2  16  -3    5.00    0.39
   2  16   3    5.35    0.57
   3  16   3    0.07    0.16
  -3  16  -3    0.02    0.12
  -3  16  -3   -0.06    0.10
   3  16   3    0.07    0.14
   3  16   3   -0.06    0.13
   4  16   3    0.02    0.15
   4  16   3    0.06    0.19
   4  16   3    0.19    0.15
   5  16   3    0.10    0.18
   5  16   3    0.14    0.18
  -7 -17   3   11.47    0.80
   7  17  -3   12.53    0.80
   7  17  -3   11.71    0.81
  -7  17   3   11.58    0.76
  -6 -17   3    3.15    0.43
   6  17  -3    2.65    0.39
  -6  17   3    3.19    0.40
   6  17  -3    2.83    0.40
  -5 -17   3    1.50    0.30
   5  17  -3    1.74    0.32
   5  17  -3    2.02    0.31
  -5  17   3    1.79    0.32
  -4 -17   3    0.64    0.21
  -4  17   3    0.46    0.19
   4  17  -3    0.83    0.22
   4  17  -3    0.29    0.17
  -3  17   3    0.16    0.15
   3  17  -3    0.07    0.13
   2  17  -3    0.25    0.14
  -2  17   3   -0.01    0.12
   1  17  -3    9.31    0.57
  -1  17   3    9.85    0.61
   0  17   3   13.77    0.73
   0  17  -3   12.60    0.66
   1  17   3    4.83    0.43
   1  17   3    4.06    0.39
  -1  17  -3    5.31    0.41
   2  17   3    4.51    0.45
   2  17   3    4.57    0.42
  -2  17  -3    4.63    0.39
  -2  17  -3    4.29    0.38
   3  17   3    0.45    0.23
  -3  17  -3    0.62    0.19
   3  17   3    0.41    0.18
   3  17   3    0.22    0.19
  -3  17  -3    0.22    0.15
   4  17   3    0.77    0.22
   4  17   3    0.84    0.27
   4  17   3    0.37    0.25
   5  17   3    0.90    0.31
  -6 -18   3    0.35    0.22
  -6  18   3    0.29    0.20
   6  18  -3    0.16    0.20
   6  18  -3    0.06    0.18
  -5 -18   3    0.36    0.20
   5  18  -3   -0.06    0.13
  -5  18   3    0.10    0.17
   5  18  -3    0.16    0.16
  -4  18   3    2.38    0.35
   4  18  -3    3.14    0.38
  -3  18   3    0.43    0.21
   3  18  -3    0.37    0.18
   2  18  -3    9.09    0.58
  -2  18   3    9.18    0.62
   1  18  -3    2.34    0.30
  -1  18   3    1.94    0.31
   0  18  -3    2.18    0.29
   0  18   3    2.52    0.34
   1  18   3    0.85    0.23
  -1  18  -3    1.21    0.25
   2  18   3    4.23    0.45
   2  18   3    4.79    0.44
  -2  18  -3    4.22    0.40
  -2  18  -3    4.31    0.39
  -3  18  -3    1.05    0.22
   3  18   3    1.18    0.29
  -3  18  -3    1.21    0.25
   3  18   3    1.39    0.27
   4  18   3    5.03    0.54
   4  18   3    4.69    0.43
   4  18   3    4.21    0.57
  -5  19   3   11.64    0.76
   5  19  -3   11.30    0.75
  -4  19   3    0.59    0.24
   4  19  -3    0.12    0.15
  -3  19   3    0.06    0.14
   3  19  -3   -0.11    0.11
   2  19  -3    9.51    0.62
  -2  19   3   10.19    0.67
  -1  19   3    0.80    0.24
   1  19  -3    1.46    0.27
   0  19  -3    0.28    0.17
   0  19   3    0.75    0.24
   1  19   3   16.76    0.86
  -1  19  -3   16.90    0.82
   2  19   3   -0.11    0.12
  -2  19  -3    0.13    0.14
   3  19   3    3.89    0.47
   3  19   3    3.74    0.41
  -3  19  -3    4.26    0.41
   4  20  -3    4.32    0.47
  -4  20   3    4.06    0.46
  -3  20   3    1.31    0.30
   3  20  -3    1.87    0.32
   2  20  -3    1.73    0.30
  -2  20   3    1.45    0.30
   1  20  -3   -0.02    0.14
  -1  20   3    0.24    0.17
   0  20   3    9.03    0.63
   0  20  -3    9.56    0.62
  -1  20  -3    3.03    0.37
   1  20   3    3.50    0.41
  -2  20  -3    8.64    0.58
   2  20   3    8.42    0.61
  -3  21   3   13.75    0.84
   3  21  -3   14.10    0.83
   2  21  -3   17.30    0.91
  -2  21   3   17.48    0.94
   1  21  -3   12.09    0.73
  -1  21   3   12.21    0.76
   0  21   3    0.69    0.24
   0  21  -3    0.40    0.21
   1  21   3   23.27    1.10
  -1  21  -3   23.37    1.05
  11   0  -4    0.24    0.19
 -11   0   4    0.28    0.20
  10   0  -4    2.60    0.35
 -10   0   4    2.98    0.41
  10   0  -4    1.64    0.33
 -10   0   4    2.10    0.33
  -9   0   4    0.06    0.11
   9   0  -4    0.27    0.14
   9   0  -4   -0.04    0.15
   8   0  -4   15.34    0.72
   8   0  -4   15.91    0.83
  -8   0   4   15.13    0.72
   7   0  -4   35.62    1.18
  -7   0   4   35.84    1.19
   7   0  -4   34.67    1.31
  -6   0   4   74.78    2.03
   6   0  -4   74.64    2.20
   6   0  -4   75.33    2.03
   5   0  -4   17.12    0.76
  -5   0   4   18.40    0.67
  -4   0   4    0.69    0.12
   4   0  -4    0.47    0.14
  -3   0   4   39.93    1.10
   3   0  -4   41.30    1.23
   2   0  -4   55.04    1.27
  -2   0   4   55.34    1.41
   2   0  -4   55.79    1.51
  -1   0   4   20.57    0.63
   1   0  -4   19.89    0.64
   0   0  -4   70.16    1.74
   0   0   4   71.53    1.82
   0   0   4   72.05    1.75
   1   0   4  146.43    3.38
   1   0   4  145.52    3.53
   2   0   4   97.45    2.52
   3   0   4   72.72    2.01
   4   0   4    6.74    0.53
   4   0   4    6.34    0.42
   5   0   4    4.50    0.39
   5   0   4    3.72    0.44
   6   0   4   30.15    1.16
   6   0   4   27.56    1.28
   7   0   4    1.54    0.33
   7   0   4    1.50    0.29
   8   0   4    5.55    0.53
 -11  -1   4    0.20    0.19
  11   1  -4    0.33    0.21
 -10  -1   4    3.52    0.40
  10  -1  -4    3.71    0.39
  10  -1  -4    2.94    0.41
 -10   1   4    2.62    0.39
  10   1  -4    2.94    0.37
  10   1  -4    4.05    0.47
 -10   1   4    3.44    0.38
  -9  -1   4    5.16    0.45
   9  -1  -4    5.69    0.51
   9  -1  -4    6.32    0.46
  -9   1   4    5.17    0.42
   9   1  -4    5.19    0.50
  -9   1   4    5.98    0.52
   9   1  -4    5.45    0.44
  -8  -1   4   -0.03    0.10
   8  -1  -4    0.17    0.12
   8  -1  -4   -0.02    0.14
  -8   1   4    0.00    0.12
  -8   1   4   -0.03    0.10
   8   1  -4   -0.24    0.10
   8   1  -4    0.14    0.12
  -7  -1   4   27.39    1.02
   7  -1  -4   28.58    1.13
   7  -1  -4   27.82    0.98
   7   1  -4   27.80    1.14
  -7   1   4   28.68    1.00
   7   1  -4   28.31    1.02
   6  -1  -4   30.34    1.12
  -6  -1   4   29.72    1.01
  -6   1   4   28.76    0.97
   6   1  -4   29.04    1.00
   6   1  -4   28.72    1.11
  -5  -1   4   13.60    0.57
   5  -1  -4   13.22    0.64
   5   1  -4   13.24    0.65
   5   1  -4   14.35    0.58
  -5   1   4   14.26    0.55
   4  -1  -4    6.60    0.40
  -4  -1   4    7.46    0.36
   4   1  -4    7.05    0.42
  -4   1   4    7.30    0.34
   3  -1  -4  109.50    2.82
  -3  -1   4  111.33    2.67
  -3   1   4  112.04    2.66
   3   1  -4  110.05    2.83
   2  -1  -4    2.34    0.11
  -2  -1   4    2.49    0.17
   2  -1  -4    2.29    0.20
  -2   1   4    2.47    0.17
   2   1  -4    2.58    0.12
   2   1  -4    2.60    0.21
   1  -1  -4  179.47    4.27
  -1  -1   4  180.16    4.18
   1   1  -4  181.18    3.98
  -1   1   4  179.59    4.19
  -1   1   4  182.18    4.28
   1   1  -4  181.80    4.28
   0  -1   4   16.69    0.57
   0  -1  -4   16.23    0.51
   0   1   4   16.13    0.59
   0   1  -4   18.47    0.53
   0   1   4   17.83    0.53
   1  -1   4    9.36    0.42
   1  -1   4    9.62    0.28
   1   1   4    9.44    0.29
  -1   1  -4    9.59    0.27
   1   1   4    9.67    0.45
   2  -1   4   12.86    0.55
   2   1   4   12.82    0.57
   2   1   4   12.58    0.69
   3  -1   4   11.29    0.54
   3   1   4   10.63    0.55
   3   1   4   11.49    0.69
   4  -1   4   16.29    0.70
   4   1   4   15.89    0.86
   4   1   4   15.49    0.72
   5  -1   4   17.37    0.78
   5  -1   4   15.86    0.89
   5   1   4   17.42    0.94
   5   1   4   17.66    0.81
   6  -1   4    1.43    0.26
   6  -1   4    1.09    0.30
   6   1   4    1.17    0.26
   6   1   4    1.10    0.29
   7  -1   4   11.52    0.68
   7  -1   4   10.18    0.72
   7   1   4   10.78    0.74
   7   1   4   10.54    0.68
   8  -1   4   10.84    0.73
   8   1   4   11.53    0.73
   8   1   4   11.81    0.76
 -11  -2   4    2.62    0.40
  11   2  -4    2.95    0.41
  11   2  -4    2.24    0.40
  10  -2  -4    1.56    0.32
 -10  -2   4    1.41    0.30
  10   2  -4    1.30    0.28
  10   2  -4    1.54    0.34
 -10   2   4    0.97    0.24
 -10   2   4    0.95    0.28
   9  -2  -4    0.26    0.15
   9  -2  -4    0.20    0.17
  -9  -2   4    0.05    0.12
  -9   2   4    0.70    0.22
   9   2  -4    0.27    0.16
   9   2  -4    0.31    0.19
  -9   2   4    0.19    0.14
  -8  -2   4    9.30    0.57
   8  -2  -4   10.11    0.53
   8  -2  -4   10.08    0.64
  -8   2   4    9.54    0.63
   8   2  -4    8.26    0.54
   8   2  -4    8.85    0.63
  -8   2   4    9.94    0.54
  -7  -2   4    3.97    0.36
   7  -2  -4    4.05    0.40
  -7   2   4    3.95    0.40
   7   2  -4    3.66    0.40
  -7   2   4    3.91    0.31
   7   2  -4    3.76    0.34
   6  -2  -4   -0.04    0.10
  -6  -2   4    0.01    0.08
   6   2  -4    0.22    0.11
   6   2  -4   -0.08    0.10
  -6   2   4    0.15    0.12
  -6   2   4    0.03    0.07
  -5  -2   4    0.13    0.09
   5  -2  -4    0.10    0.09
  -5   2   4    0.19    0.11
  -5   2   4    0.02    0.06
   5   2  -4    0.10    0.08
   5   2  -4    0.23    0.12
   4  -2  -4   47.96    1.48
  -4  -2   4   49.42    1.39
  -4   2   4   50.08    1.50
  -4   2   4   51.83    1.34
   4   2  -4   49.79    1.51
  -3  -2   4    9.92    0.41
   3  -2  -4   10.41    0.48
  -3   2   4   10.16    0.48
  -3   2   4   10.48    0.40
   3   2  -4   10.13    0.48
   2  -2  -4   27.97    0.68
   2  -2  -4   27.87    0.88
  -2  -2   4   28.07    0.81
   2   2  -4   28.43    0.71
  -2   2   4   28.97    1.04
  -2   2   4   29.85    0.91
   2   2  -4   27.94    0.89
  -2   2   4   28.92    0.82
   1  -2  -4    1.10    0.12
  -1  -2   4    0.81    0.10
  -1   2   4    0.87    0.12
  -1   2   4    0.80    0.11
   1   2  -4    0.77    0.08
   1   2  -4    0.80    0.11
  -1   2   4    0.79    0.18
   0  -2   4    0.06    0.04
   0   2   4    0.20    0.08
   0   2   4    0.11    0.09
   0   2   4    0.06    0.04
   0   2  -4   -0.01    0.04
   1  -2   4   79.34    2.07
   1   2   4   81.07    1.96
   1   2   4   80.68    2.48
  -1   2  -4   88.08    1.96
   2  -2   4   22.27    0.79
   2   2   4   23.97    0.87
   2   2   4   23.16    0.58
   2   2   4   24.09    1.04
   3  -2   4   24.91    0.86
   3   2   4   23.40    1.08
   3   2   4   23.56    0.91
   4  -2   4    5.43    0.37
   4   2   4    5.52    0.41
   4   2   4    5.86    0.53
   5  -2   4   38.35    1.51
   5  -2   4   40.46    1.32
   5   2   4   39.22    1.58
   5   2   4   40.09    1.40
   6  -2   4    3.59    0.36
   6  -2   4    2.87    0.41
   6   2   4    3.71    0.46
   6   2   4    3.52    0.39
   7  -2   4    0.19    0.19
   7   2   4   -0.01    0.15
   7   2   4    0.13    0.17
   8  -2   4    2.49    0.39
   8   2   4    3.06    0.43
   8   2   4    2.58    0.38
 -11  -3   4    1.69    0.34
  11   3  -4    1.60    0.33
  11   3  -4    1.29    0.34
  10  -3  -4    0.54    0.23
 -10  -3   4    0.44    0.20
 -10   3   4    0.34    0.21
  10   3  -4    0.29    0.18
  10   3  -4    0.31    0.22
  -9  -3   4    0.98    0.24
   9  -3  -4    0.69    0.24
   9   3  -4    0.64    0.20
  -9   3   4    0.40    0.17
  -9   3   4    0.39    0.20
   9   3  -4    0.91    0.27
   8  -3  -4    0.17    0.15
  -8  -3   4    0.36    0.16
   8   3  -4    0.25    0.14
  -8   3   4    0.01    0.13
  -8   3   4    0.25    0.13
   8   3  -4    0.21    0.17
   7  -3  -4   50.48    1.66
  -7  -3   4   49.14    1.57
   7   3  -4   48.94    1.56
  -7   3   4   48.53    1.44
  -7   3   4   51.54    1.68
   7   3  -4   48.36    1.69
  -6  -3   4    6.36    0.41
   6  -3  -4    5.64    0.43
  -6   3   4    5.59    0.33
   6   3  -4    4.90    0.36
  -6   3   4    5.43    0.43
   6   3  -4    5.44    0.44
   5  -3  -4    0.45    0.15
  -5  -3   4    0.85    0.17
  -5   3   4    0.64    0.12
   5   3  -4    0.57    0.14
  -5   3   4    0.40    0.14
   5   3  -4    0.62    0.17
  -4  -3   4   93.24    2.34
   4  -3  -4   89.68    2.44
  -4   3   4   91.66    2.25
  -4   3   4   91.03    2.47
   4   3  -4   91.46    2.47
  -3  -3   4   58.66    1.53
   3  -3  -4   55.34    1.61
  -3   3   4   57.08    1.64
  -3   3   4   60.34    1.49
  -3   3   4   57.67    1.74
   3   3  -4   57.97    1.64
   2  -3  -4  175.30    4.28
  -2  -3   4  180.89    4.14
   2  -3  -4  178.74    3.88
   2   3  -4  181.52    3.94
  -2   3   4  173.69    4.30
  -2   3   4  178.41    4.65
  -2   3   4  178.62    4.14
   2   3  -4  179.08    4.29
  -1  -3   4    7.11    0.30
  -1   3   4    6.76    0.33
   1   3  -4    7.59    0.28
   1   3  -4    7.32    0.33
  -1   3   4    6.42    0.32
  -1   3   4    6.93    0.47
   0  -3   4  131.82    3.17
   0   3   4  137.23    3.30
   0   3   4  130.49    3.71
   0   3   4  137.31    3.23
   0   3  -4  138.80    3.20
   1  -3   4   20.47    0.69
  -1   3  -4   22.38    0.60
   1   3   4   21.61    0.97
   1   3   4   22.92    0.81
   1   3   4   22.12    0.62
   2  -3   4   20.36    0.71
   2   3   4   18.74    0.93
   2   3   4   20.36    0.80
   2   3   4   20.00    0.54
   3  -3   4    0.03    0.07
   3   3   4    0.52    0.16
   3   3   4    0.40    0.19
   4  -3   4   56.98    1.61
   4   3   4   53.71    1.71
   4   3   4   53.08    1.95
   5  -3   4    4.21    0.35
   5   3   4    4.26    0.49
   5   3   4    4.95    0.44
   6  -3   4   15.73    0.90
   6   3   4   16.65    0.85
   6   3   4   15.73    0.92
   7  -3   4    2.19    0.38
   7   3   4    2.18    0.36
   7   3   4    1.88    0.35
   8  -3   4   -0.13    0.16
   8   3   4    0.09    0.17
   8   3   4   -0.07    0.16
  11   4  -4    0.39    0.25
 -10  -4   4    1.26    0.30
  10  -4  -4    1.06    0.28
  10   4  -4    1.15    0.31
 -10   4   4    1.35    0.31
  10   4  -4    1.63    0.32
   9  -4  -4    1.42    0.29
  -9  -4   4    1.56    0.30
  -9   4   4    2.20    0.35
   9   4  -4    1.42    0.27
  -9   4   4    1.61    0.24
   9   4  -4    1.35    0.31
  -8  -4   4    3.93    0.39
   8  -4  -4    3.78    0.40
  -8   4   4    5.38    0.48
   8   4  -4    3.53    0.37
   8   4  -4    3.78    0.44
  -8   4   4    4.03    0.32
   7  -4  -4    1.49    0.27
  -7  -4   4    1.12    0.23
   7   4  -4    1.33    0.23
  -7   4   4    1.71    0.29
  -7   4   4    0.90    0.16
   7   4  -4    0.80    0.24
  -6  -4   4   23.86    0.92
   6  -4  -4   23.00    0.95
  -6   4   4   24.58    0.99
  -6   4   4   23.86    0.79
   6   4  -4   24.44    1.02
   6   4  -4   23.84    0.91
   5  -4  -4    4.73    0.36
  -5  -4   4    4.59    0.34
   5   4  -4    4.72    0.38
  -5   4   4    4.92    0.28
  -5   4   4    5.52    0.40
   5   4  -4    4.46    0.33
   4  -4  -4   38.44    1.24
  -4  -4   4   39.83    1.17
  -4   4   4   39.11    1.07
   4   4  -4   37.40    1.24
   4   4  -4   37.79    1.15
  -4   4   4   38.77    1.26
   3  -4  -4    0.19    0.09
  -3  -4   4    0.02    0.05
  -3   4   4    0.08    0.07
   3   4  -4    0.12    0.08
  -3   4   4    0.27    0.11
  -3   4   4    0.05    0.05
  -2  -4   4   73.93    1.84
   2   4  -4   74.60    1.93
  -2   4   4   71.66    1.96
   2   4  -4   73.26    1.72
  -2   4   4   76.09    1.85
  -2   4   4   73.24    2.20
  -1  -4   4   38.09    1.02
  -1   4   4   37.94    1.36
   1   4  -4   38.88    1.07
   1   4  -4   38.08    0.98
  -1   4   4   38.18    1.11
  -1   4   4   38.98    1.10
   0  -4   4    5.78    0.26
   0   4   4    5.72    0.34
   0   4  -4    5.84    0.25
   0   4   4    5.67    0.45
   0   4  -4    5.87    0.24
   0   4   4    5.49    0.28
   1  -4   4   44.85    1.22
   1   4   4   46.98    1.18
   1   4   4   44.51    1.37
  -1   4  -4   45.52    1.14
   1   4   4   44.03    1.61
   2  -4   4    0.06    0.06
   2   4   4    0.27    0.06
  -2   4  -4    0.09    0.03
   2   4   4    0.17    0.12
   2   4   4    0.14    0.09
   3  -4   4    3.59    0.26
   3   4   4    3.26    0.16
   3   4   4    2.79    0.38
   3   4   4    2.88    0.31
   4  -4   4    5.40    0.36
   4   4   4    6.19    0.46
   4   4   4    6.71    0.57
   5  -4   4    3.95    0.32
   5   4   4    3.22    0.44
   5   4   4    3.01    0.36
   6   4   4    2.57    0.40
   6   4   4    2.38    0.35
   7  -4   4    2.31    0.38
   7   4   4    2.67    0.40
   7   4   4    2.82    0.41
   8  -4   4    1.67    0.34
   8   4   4    1.71    0.36
   8   4   4    1.39    0.31
 -10  -5   4    2.57    0.39
  10  -5  -4    2.72    0.39
  10   5  -4    2.95    0.40
  10   5  -4    2.49    0.42
 -10   5   4    2.52    0.39
  -9  -5   4    0.38    0.18
   9  -5  -4    0.01    0.15
  -9   5   4    0.07    0.16
   9   5  -4    0.04    0.18
   9   5  -4    0.12    0.14
  -8  -5   4    6.34    0.49
   8  -5  -4    6.71    0.52
  -8   5   4    6.40    0.40
   8   5  -4    6.84    0.50
   8   5  -4    6.13    0.55
  -8   5   4    6.70    0.53
   7  -5  -4   16.24    0.79
  -7  -5   4   15.21    0.75
  -7   5   4   14.35    0.78
   7   5  -4   15.35    0.82
  -7   5   4   16.10    0.62
   7   5  -4   14.68    0.72
   6  -5  -4    1.78    0.26
  -6  -5   4    1.59    0.24
  -6   5   4    1.63    0.18
   6   5  -4    1.46    0.26
  -6   5   4    1.61    0.26
  -5  -5   4   10.28    0.53
   5  -5  -4   11.62    0.58
   5   5  -4   10.97    0.53
   5   5  -4    9.29    0.55
  -5   5   4    9.51    0.56
  -5   5   4   10.09    0.42
  -4  -5   4   93.30    2.42
   4  -5  -4   93.85    2.51
  -4   5   4   94.15    2.08
   4   5  -4   91.37    2.39
  -4   5   4   93.07    2.54
  -4   5   4   92.47    2.28
   4   5  -4   94.45    2.52
  -3  -5   4   17.38    0.63
   3  -5  -4   17.61    0.77
  -3   5   4   18.02    0.71
  -3   5   4   17.44    0.77
   3   5  -4   17.60    0.68
  -3   5   4   17.92    0.59
  -2  -5   4   11.08    0.43
   2  -5  -4   11.56    0.34
  -2   5   4   11.74    0.51
   2   5  -4   10.78    0.38
  -2   5   4   11.54    0.45
   2   5  -4   10.55    0.46
  -2   5   4   11.34    0.61
  -1  -5   4    3.03    0.18
  -1   5   4    1.86    0.27
   1   5  -4    2.26    0.18
  -1   5   4    2.49    0.21
   1   5  -4    2.47    0.17
  -1   5   4    2.75    0.22
   0  -5   4   15.59    0.49
   0   5  -4   15.28    0.48
   0   5   4   14.20    0.77
   0   5   4   15.38    0.62
   0   5  -4   15.11    0.49
   0   5   4   14.67    0.54
   1  -5   4    9.60    0.37
   1   5   4    8.60    0.35
   1   5   4    8.39    0.59
  -1   5  -4    9.01    0.32
   1   5   4    8.38    0.47
   2  -5   4    0.34    0.09
   2   5   4    0.15    0.10
   2   5   4    0.50    0.08
  -2   5  -4    0.41    0.06
   2   5   4    0.20    0.13
   3  -5   4   11.33    0.47
   3   5   4   10.49    0.70
   3   5   4   10.32    0.58
   3   5   4    9.72    0.36
   4  -5   4   18.84    0.72
   4   5   4   19.88    0.90
   4   5   4   21.76    1.08
   5   5   4    1.65    0.35
   5   5   4    1.59    0.29
   6   5   4    1.12    0.30
   6   5   4    1.60    0.32
   7  -5   4    4.42    0.49
   7   5   4    4.22    0.49
   7   5   4    5.04    0.52
   8  -5   4    0.17    0.20
   8   5   4    0.31    0.21
   8   5   4    0.19    0.19
 -10  -6   4    0.29    0.20
  10   6  -4   -0.03    0.19
  10   6  -4    0.40    0.20
 -10   6   4    0.32    0.21
  -9  -6   4    7.14    0.57
  -9   6   4    6.88    0.57
   9   6  -4    7.29    0.56
   9   6  -4    6.04    0.59
  -8  -6   4    0.68    0.22
   8  -6  -4    1.19    0.26
   8   6  -4    1.17    0.30
  -8   6   4    1.03    0.26
   8   6  -4    1.02    0.24
   7  -6  -4    0.73    0.21
  -7  -6   4    0.70    0.20
  -7   6   4    0.92    0.15
  -7   6   4    0.51    0.20
   7   6  -4    0.66    0.19
   7   6  -4    0.93    0.26
   6  -6  -4   24.10    0.98
  -6  -6   4   23.77    0.95
  -6   6   4   23.59    0.77
   6   6  -4   25.39    1.04
   6   6  -4   24.05    0.94
  -6   6   4   24.51    1.02
   5  -6  -4   42.74    1.38
  -5  -6   4   41.57    1.33
   5  -6  -4   41.96    1.38
  -5   6   4   39.90    1.14
   5   6  -4   43.28    1.32
  -5   6   4   39.66    1.39
   4  -6  -4    4.14    0.37
  -4  -6   4    4.43    0.32
  -4   6   4    4.73    0.26
   4   6  -4    4.96    0.35
  -4   6   4    4.74    0.36
   4   6  -4    4.68    0.32
  -3  -6   4   34.08    1.04
   3  -6  -4   32.92    1.24
  -3   6   4   34.51    1.23
   3   6  -4   34.90    1.09
  -3   6   4   34.65    0.98
  -3   6   4   35.54    1.14
   3   6  -4   33.63    1.03
  -2  -6   4   33.95    1.00
   2  -6  -4   36.19    0.87
  -2   6   4   35.22    1.02
  -2   6   4   35.46    1.30
   2   6  -4   35.30    0.94
  -2   6   4   37.31    1.13
   2   6  -4   34.24    1.05
  -1  -6   4    7.41    0.31
  -1   6   4    7.97    0.39
  -1   6   4    7.88    0.39
   1   6  -4    7.14    0.34
  -1   6   4    7.21    0.52
   1   6  -4    7.29    0.32
   0  -6   4    9.84    0.36
   0   6   4    9.38    0.42
   0   6  -4    9.69    0.37
   0   6   4    9.62    0.48
   0   6  -4    9.98    0.38
   0   6   4    9.22    0.61
   1  -6   4    1.41    0.13
   1   6   4    1.03    0.13
   1   6   4    1.30    0.21
   1   6   4    1.31    0.27
  -1   6  -4    1.36    0.12
   2  -6   4    2.10    0.18
   2   6   4    2.52    0.17
   2   6   4    2.58    0.29
  -2   6  -4    2.25    0.14
   2   6   4    2.11    0.34
   3  -6   4   15.30    0.58
   3   6   4   15.83    0.75
   3   6   4   16.47    0.92
   3   6   4   15.71    0.52
   4   6   4    0.07    0.12
   4   6   4    0.02    0.14
   5   6   4   43.13    1.57
   5   6   4   44.37    1.75
   6   6   4    5.26    0.55
   6   6   4    5.55    0.52
   7   6   4    1.91    0.37
   7   6   4    1.11    0.30
   8  -6   4    1.34    0.32
   8   6   4    0.87    0.27
 -10  -7   4    5.19    0.55
 -10   7   4    5.67    0.55
  10   7  -4    6.76    0.60
  10   7  -4    5.16    0.59
  -9  -7   4   15.70    0.87
  -9   7   4   14.41    0.85
   9   7  -4   15.94    0.95
   9   7  -4   15.02    0.84
  -8  -7   4    5.44    0.49
  -8   7   4    5.63    0.51
   8   7  -4    5.82    0.56
   8   7  -4    5.18    0.47
  -7  -7   4   60.63    1.94
  -7   7   4   62.77    2.01
  -7   7   4   62.22    1.66
   7   7  -4   62.08    1.93
   7   7  -4   62.99    2.06
  -6  -7   4    5.37    0.42
   6   7  -4    5.72    0.47
  -6   7   4    5.71    0.31
  -6   7   4    5.36    0.44
   6   7  -4    4.93    0.39
   5  -7  -4   33.90    1.25
  -5  -7   4   35.25    1.19
  -5   7   4   35.40    1.00
  -5   7   4   35.32    1.26
   5   7  -4   35.32    1.17
   5   7  -4   34.84    1.23
  -4  -7   4   43.84    1.32
   4  -7  -4   40.66    1.47
  -4   7   4   44.02    1.17
   4   7  -4   43.83    1.31
   4   7  -4   43.22    1.36
  -4   7   4   41.65    1.39
   3  -7  -4   30.28    1.21
  -3  -7   4   32.70    1.00
  -3   7   4   33.10    1.11
  -3   7   4   32.80    1.20
   3   7  -4   29.69    0.98
   3   7  -4   32.45    1.04
  -3   7   4   33.40    0.94
  -2  -7   4   11.04    0.45
   2  -7  -4   12.33    0.37
  -2   7   4   11.87    0.66
  -2   7   4   11.62    0.48
  -2   7   4   11.15    0.53
   2   7  -4   12.06    0.49
  -1  -7   4  123.63    2.96
   1   7  -4  126.98    3.08
   1   7  -4  127.47    2.92
  -1   7   4  120.29    3.54
  -1   7   4  125.32    3.16
  -1   7   4  129.94    3.13
   0  -7   4    0.54    0.08
   0   7   4    0.82    0.23
   0   7  -4    0.49    0.10
   0   7   4    0.92    0.17
   0   7  -4    0.36    0.08
   0   7   4    0.70    0.13
   1  -7   4   97.63    2.38
   1   7   4  101.46    3.05
   1   7   4   99.29    2.49
   1   7   4   98.74    2.66
  -1   7  -4  101.83    2.35
  -1   7  -4   99.48    2.42
   2  -7   4   50.01    1.35
   2   7   4   52.96    1.62
   2   7   4   52.55    1.38
   2   7   4   52.40    1.89
  -2   7  -4   49.94    1.31
   3  -7   4   76.90    1.92
   3   7   4   74.91    1.90
   3   7   4   74.75    2.51
   3   7   4   74.62    2.22
   4   7   4    1.55    0.33
   4   7   4    1.33    0.27
   5   7   4   12.89    0.85
   5   7   4   14.20    0.80
   6   7   4    0.90    0.28
   6   7   4    1.50    0.32
   7   7   4   10.69    0.76
   7   7   4   11.02    0.77
  10   8  -4    1.06    0.33
 -10   8   4    0.66    0.26
  -9  -8   4   -0.04    0.14
   9   8  -4    0.21    0.21
  -9   8   4    0.07    0.15
   9   8  -4    0.17    0.16
  -8  -8   4   13.38    0.78
  -8   8   4   12.82    0.76
   8   8  -4   14.13    0.78
   8   8  -4   12.94    0.83
  -7  -8   4    2.30    0.32
   7   8  -4    3.29    0.40
  -7   8   4    2.64    0.36
   7   8  -4    2.71    0.34
  -6  -8   4    0.94    0.21
  -6   8   4    0.48    0.18
  -6   8   4    0.88    0.13
   6   8  -4    1.30    0.23
   6   8  -4    0.69    0.21
  -5  -8   4   18.38    0.77
   5   8  -4   17.14    0.73
  -5   8   4   17.15    0.80
  -5   8   4   16.99    0.58
   5   8  -4   15.53    0.75
  -4  -8   4    5.49    0.37
   4   8  -4    4.96    0.37
  -4   8   4    5.16    0.40
   4   8  -4    5.61    0.36
  -4   8   4    5.76    0.29
  -3  -8   4    5.41    0.33
  -3   8   4    4.73    0.36
   3   8  -4    5.08    0.32
   3   8  -4    4.50    0.32
  -3   8   4    5.31    0.42
  -3   8   4    5.52    0.30
   2  -8  -4    0.06    0.04
  -2  -8   4    0.04    0.06
  -2   8   4    0.16    0.08
   2   8  -4    0.14    0.08
  -2   8   4    0.06    0.10
  -2   8   4    0.07    0.08
  -1  -8   4    0.25    0.07
  -1   8   4    0.35    0.16
  -1   8   4    0.48    0.13
  -1   8   4    0.29    0.11
   1   8  -4    0.05    0.07
   1   8  -4    0.16    0.08
   0  -8   4   34.57    0.93
   0   8   4   34.97    1.08
   0   8   4   33.80    1.38
   0   8   4   34.81    1.15
   0   8  -4   35.72    0.99
   0   8  -4   35.33    1.01
   1  -8   4   26.32    0.74
   1   8   4   26.62    1.20
  -1   8  -4   26.34    0.78
   1   8   4   25.78    0.98
   1   8   4   27.55    0.86
  -1   8  -4   26.54    0.80
   2  -8   4   19.95    0.61
   2   8   4   19.47    1.02
   2   8   4   18.15    0.65
   2   8   4   18.95    0.83
  -2   8  -4   19.13    0.61
  -2   8  -4   19.44    0.61
   3   8   4    0.73    0.20
   3   8   4    1.13    0.14
   3   8   4    1.13    0.30
   4   8   4    0.33    0.17
   4   8   4    0.14    0.16
   5   8   4    3.45    0.46
   5   8   4    2.93    0.39
   6   8   4    8.82    0.67
   6   8   4    8.33    0.68
   7   8   4    0.33    0.20
   7   8   4    0.25    0.21
 -10   9   4    2.00    0.37
  10   9  -4    2.68    0.47
  -9  -9   4    0.29    0.20
  -9   9   4    1.06    0.29
   9   9  -4    0.81    0.29
   9   9  -4    1.08    0.29
  -8  -9   4    9.52    0.66
  -8   9   4    8.80    0.63
   8   9  -4    9.55    0.64
   8   9  -4    9.46    0.70
  -7  -9   4    1.78    0.31
   7   9  -4    1.79    0.30
   7   9  -4    1.77    0.33
  -7   9   4    1.75    0.30
  -6  -9   4   20.16    0.89
  -6   9   4   18.46    0.89
   6   9  -4   18.57    0.84
  -5  -9   4    1.03    0.21
   5   9  -4    1.23    0.21
   5   9  -4    1.59    0.25
  -5   9   4    1.67    0.17
  -5   9   4    1.02    0.22
  -4  -9   4   33.39    1.13
   4   9  -4   34.67    1.17
  -4   9   4   33.75    1.21
   4   9  -4   31.58    1.10
  -4   9   4   36.01    1.00
  -3  -9   4    3.38    0.27
  -3   9   4    3.64    0.25
   3   9  -4    3.39    0.28
  -3   9   4    3.14    0.31
   3   9  -4    3.33    0.26
   2  -9  -4    5.42    0.23
  -2  -9   4    5.57    0.31
  -2   9   4    5.58    0.34
   2   9  -4    5.81    0.34
  -2   9   4    5.85    0.47
  -2   9   4    6.37    0.40
  -1  -9   4   11.58    0.42
  -1   9   4   11.41    0.54
   1   9  -4   11.00    0.46
  -1   9   4   10.32    0.52
   1   9  -4   11.44    0.48
   0  -9   4    0.18    0.06
   0   9   4    0.38    0.12
   0   9  -4    0.25    0.09
   0   9   4    0.42    0.14
   0   9   4    0.19    0.14
   0   9  -4    0.29    0.09
   1  -9   4   11.79    0.39
   1   9   4   10.94    0.50
  -1   9  -4   11.79    0.46
   1   9   4   11.38    0.74
   1   9   4   10.66    0.58
  -1   9  -4   11.96    0.46
   2   9   4    5.00    0.40
   2   9   4    4.21    0.48
  -2   9  -4    4.00    0.25
  -2   9  -4    4.00    0.24
   2   9   4    4.07    0.28
   3   9   4   18.05    1.01
   3   9   4   19.17    0.67
   3   9   4   18.44    0.87
   4   9   4   45.60    1.61
   4   9   4   43.68    1.77
   5   9   4    8.75    0.69
   5   9   4    9.37    0.66
   6   9   4    0.22    0.17
   6   9   4    0.45    0.22
   7   9   4    2.45    0.41
   7   9   4    2.31    0.42
 -10  10   4    2.78    0.41
  10  10  -4    2.53    0.47
  -9 -10   4    6.59    0.60
  -9  10   4    4.19    0.48
   9  10  -4    4.65    0.50
   9  10  -4    5.45    0.59
  -8 -10   4   11.41    0.73
   8  10  -4   10.72    0.76
  -8  10   4    8.89    0.65
   8  10  -4   10.47    0.69
  -7 -10   4    2.80    0.37
   7  10  -4    3.53    0.39
  -7  10   4    4.16    0.43
   7  10  -4    2.99    0.40
  -6 -10   4   34.13    1.28
   6  10  -4   33.35    1.25
  -6  10   4   35.41    1.33
   6  10  -4   34.85    1.32
  -5 -10   4    2.86    0.31
  -5  10   4    2.86    0.21
   5  10  -4    2.75    0.32
   5  10  -4    2.92    0.31
  -5  10   4    2.35    0.31
  -4 -10   4   16.08    0.70
  -4  10   4   15.79    0.76
  -4  10   4   16.25    0.59
   4  10  -4   16.62    0.73
   4  10  -4   16.63    0.70
  -3 -10   4  117.67    3.01
  -3  10   4  121.64    2.96
   3  10  -4  118.35    2.99
  -3  10   4  121.37    3.19
   3  10  -4  119.04    3.09
  -2 -10   4   30.49    0.94
  -2  10   4   32.07    1.10
   2  10  -4   31.45    1.02
  -2  10   4   30.54    1.00
  -1 -10   4   12.31    0.44
   1  10  -4   11.44    0.49
  -1  10   4   12.44    0.58
   1  10  -4   12.18    0.52
  -1  10   4   11.40    0.56
  -1  10   4   12.54    0.74
   0 -10   4   76.99    1.87
   0  10   4   79.54    2.52
   0  10  -4   79.63    2.04
   0  10   4   76.76    2.17
   0  10   4   77.56    2.12
   0  10  -4   75.95    1.96
   1  10   4   44.73    1.35
  -1  10  -4   45.48    1.28
  -1  10  -4   45.98    1.26
   1  10   4   46.67    1.49
   1  10   4   44.37    1.72
  -2  10  -4    0.02    0.07
  -2  10  -4   -0.06    0.06
   2  10   4    0.16    0.09
   2  10   4   -0.09    0.11
   2  10   4    0.05    0.11
   3  10   4   98.47    2.81
   3  10   4   95.77    3.10
   3  10   4   98.22    2.51
   4  10   4   10.21    0.67
   4  10   4    9.03    0.71
   5  10   4    4.08    0.46
   5  10   4    4.65    0.53
   6  10   4    6.45    0.60
   6  10   4    7.68    0.66
   7  10   4    1.20    0.32
  -9 -11   4    0.38    0.23
  -9  11   4    0.39    0.21
   9  11  -4    0.41    0.27
   9  11  -4    0.47    0.22
  -8 -11   4    0.13    0.16
   8  11  -4    0.20    0.20
  -8  11   4    0.05    0.15
   8  11  -4    0.19    0.15
  -7 -11   4    4.39    0.45
   7  11  -4    5.95    0.54
  -7  11   4    5.05    0.48
   7  11  -4    4.06    0.42
  -6 -11   4   -0.07    0.10
   6  11  -4   -0.08    0.10
  -6  11   4   -0.06    0.13
   6  11  -4    0.01    0.12
  -5 -11   4   -0.04    0.09
   5  11  -4   -0.05    0.07
   5  11  -4   -0.09    0.09
  -5  11   4    0.01    0.11
  -4 -11   4    6.03    0.41
   4  11  -4    6.45    0.41
  -4  11   4    5.78    0.44
   4  11  -4    6.52    0.43
  -4  11   4    5.81    0.33
  -3 -11   4   30.55    1.03
   3  11  -4   31.92    1.03
  -3  11   4   32.43    1.00
  -3  11   4   31.08    1.14
   3  11  -4   29.47    1.06
  -2 -11   4   20.69    0.72
   2  11  -4   21.01    0.80
  -2  11   4   20.81    0.86
  -2  11   4   22.51    0.81
  -1 -11   4   10.76    0.42
  -1  11   4   10.84    0.55
  -1  11   4    9.71    0.52
   1  11  -4   11.70    0.51
   1  11  -4   10.01    0.47
   0 -11   4    0.08    0.05
   0  11   4    0.16    0.10
   0  11   4    0.03    0.09
   0  11   4   -0.07    0.11
   0  11  -4    0.10    0.09
   0  11  -4    0.08    0.08
   1  11   4    0.69    0.24
  -1  11  -4    0.17    0.10
   1  11   4    0.40    0.13
  -1  11  -4    0.15    0.09
   1  11   4    0.26    0.13
   2  11   4    1.49    0.26
   2  11   4    0.92    0.28
  -2  11  -4    1.19    0.17
  -2  11  -4    0.89    0.15
   2  11   4    0.99    0.17
   3  11   4    0.53    0.14
   3  11   4    0.65    0.21
   3  11   4    1.01    0.31
   4  11   4    4.00    0.44
   4  11   4    3.79    0.49
   5  11   4    0.44    0.22
   5  11   4    0.50    0.23
   6  11   4    0.20    0.20
   6  11   4   -0.06    0.18
   7  11   4    7.53    0.68
   9  12  -4    0.41    0.25
  -9  12   4   -0.01    0.17
  -8 -12   4    2.88    0.42
   8  12  -4    2.60    0.39
   8  12  -4    2.16    0.40
  -8  12   4    3.29    0.43
  -7 -12   4    0.77    0.25
  -7  12   4    0.56    0.21
   7  12  -4    0.83    0.27
   7  12  -4    0.58    0.21
  -6 -12   4    4.90    0.45
   6  12  -4    5.35    0.48
  -6  12   4    5.66    0.50
   6  12  -4    5.21    0.45
  -5 -12   4   -0.10    0.10
   5  12  -4    0.06    0.12
  -5  12   4    0.16    0.12
   5  12  -4   -0.06    0.08
  -4 -12   4    2.87    0.30
  -4  12   4    2.60    0.32
   4  12  -4    2.42    0.27
   4  12  -4    2.66    0.30
  -3 -12   4    2.67    0.26
   3  12  -4    2.65    0.29
   3  12  -4    2.69    0.26
  -3  12   4    2.21    0.29
  -3  12   4    2.49    0.24
  -2 -12   4   34.46    1.06
  -2  12   4   33.63    1.21
   2  12  -4   34.66    1.15
  -2  12   4   36.94    1.15
  -1 -12   4    1.27    0.15
   1  12  -4    1.24    0.18
  -1  12   4    1.69    0.23
  -1  12   4    2.03    0.25
   1  12  -4    1.83    0.22
   0  12   4    0.90    0.19
   0  12   4    0.70    0.23
   0  12  -4    0.76    0.16
   0  12  -4    1.26    0.18
   0  12   4    0.75    0.17
   1  12   4    2.61    0.32
   1  12   4    2.74    0.41
   1  12   4    2.84    0.28
  -1  12  -4    2.84    0.25
  -1  12  -4    2.63    0.25
   2  12   4    2.12    0.25
   2  12   4    2.15    0.32
   2  12   4    2.02    0.38
  -2  12  -4    2.62    0.24
  -2  12  -4    2.68    0.25
   3  12   4    2.88    0.27
   3  12   4    3.32    0.47
   3  12   4    2.65    0.36
   4  12   4    0.88    0.25
   4  12   4    0.50    0.24
   5  12   4   -0.06    0.16
   5  12   4    0.02    0.16
   6  12   4    2.60    0.44
   6  12   4    2.37    0.43
  -9  13   4    0.59    0.25
   9  13  -4    0.14    0.21
  -8 -13   4    1.55    0.34
   8  13  -4    1.55    0.33
  -8  13   4    0.82    0.26
   8  13  -4    1.28    0.34
  -7 -13   4    0.00    0.16
   7  13  -4    0.16    0.16
  -7  13   4    0.20    0.17
   7  13  -4    0.04    0.16
  -6 -13   4    0.99    0.25
  -6  13   4    1.09    0.26
   6  13  -4    0.94    0.23
   6  13  -4    0.80    0.24
  -5 -13   4    0.39    0.18
   5  13  -4    0.55    0.18
  -5  13   4    0.73    0.22
   5  13  -4    0.91    0.23
  -4 -13   4    4.65    0.38
  -4  13   4    4.57    0.43
   4  13  -4    4.33    0.35
   4  13  -4    4.34    0.39
  -3 -13   4   14.73    0.65
   3  13  -4   15.11    0.64
   3  13  -4   13.97    0.68
  -3  13   4   14.78    0.62
  -2 -13   4    9.42    0.45
   2  13  -4   10.00    0.53
  -2  13   4   10.10    0.52
  -2  13   4   10.03    0.58
   1  13  -4    1.21    0.19
  -1  13   4    0.60    0.18
  -1  13   4    0.90    0.19
   0  13   4   11.81    0.77
   0  13  -4   10.40    0.52
   0  13   4   11.89    0.59
   0  13  -4   10.87    0.53
   0  13   4   10.43    0.59
  -1  13  -4    2.62    0.25
   1  13   4    2.90    0.29
   1  13   4    3.30    0.36
   1  13   4    2.77    0.41
  -1  13  -4    2.31    0.25
   2  13   4    7.05    0.53
   2  13   4    6.93    0.44
  -2  13  -4    6.90    0.41
  -2  13  -4    6.93    0.40
   2  13   4    6.12    0.60
   3  13   4    0.26    0.20
   3  13   4    0.06    0.13
   3  13   4    0.07    0.12
   4  13   4    0.30    0.17
   4  13   4    0.34    0.22
   5  13   4    0.08    0.19
   5  13   4    0.08    0.16
   6  13   4    7.00    0.68
  -8 -14   4    0.41    0.23
   8  14  -4   -0.06    0.17
  -8  14   4    0.03    0.16
   8  14  -4   -0.05    0.15
  -7 -14   4    1.66    0.33
  -7  14   4    1.22    0.29
   7  14  -4    1.42    0.30
   7  14  -4    2.15    0.37
  -6 -14   4    1.16    0.28
  -6  14   4    1.20    0.28
   6  14  -4    1.21    0.27
   6  14  -4    0.83    0.26
  -5 -14   4    3.88    0.39
  -5  14   4    3.08    0.38
   5  14  -4    4.52    0.42
   5  14  -4    4.75    0.41
  -4 -14   4    3.00    0.32
  -4  14   4    3.18    0.37
   4  14  -4    3.95    0.35
   4  14  -4    3.38    0.35
  -3 -14   4    5.42    0.38
   3  14  -4    4.79    0.40
   3  14  -4    5.11    0.36
  -3  14   4    4.69    0.42
  -2 -14   4    0.26    0.11
   2  14  -4    0.38    0.14
  -2  14   4    0.51    0.18
  -2  14   4    0.23    0.12
   1  14  -4    0.92    0.18
  -1  14   4    0.89    0.21
  -1  14   4    1.00    0.20
   0  14  -4    0.47    0.15
   0  14   4    0.21    0.13
   0  14  -4    0.47    0.15
   0  14   4    0.44    0.17
   1  14   4    1.15    0.25
   1  14   4    1.38    0.34
  -1  14  -4    0.88    0.18
  -1  14  -4    0.76    0.18
   1  14   4    0.94    0.20
   2  14   4    0.83    0.24
  -2  14  -4    0.49    0.15
   2  14   4    1.12    0.33
  -2  14  -4    0.73    0.16
   2  14   4    0.87    0.19
   3  14   4    1.09    0.27
   3  14   4    1.65    0.24
   3  14   4    1.81    0.38
   4  14   4    0.40    0.21
   4  14   4    0.33    0.23
   5  14   4    0.84    0.31
   5  14   4    1.02    0.30
  -8  15   4    2.02    0.37
   8  15  -4    1.98    0.41
  -7 -15   4    3.93    0.47
   7  15  -4    4.04    0.49
   7  15  -4    5.18    0.51
  -7  15   4    4.79    0.50
  -6 -15   4    5.78    0.52
   6  15  -4    6.53    0.56
   6  15  -4    5.87    0.50
  -6  15   4    6.22    0.54
  -5 -15   4    0.07    0.13
   5  15  -4    0.03    0.12
  -5  15   4    0.01    0.13
   5  15  -4    0.23    0.16
  -4 -15   4    6.28    0.46
   4  15  -4    6.95    0.46
   4  15  -4    6.50    0.49
  -4  15   4    6.69    0.52
  -3 -15   4    2.92    0.30
   3  15  -4    3.04    0.29
   3  15  -4    3.31    0.35
  -3  15   4    3.10    0.35
  -2  15   4    3.24    0.36
   2  15  -4    2.27    0.28
  -1  15   4    2.20    0.28
   1  15  -4    2.30    0.28
  -1  15   4    1.82    0.27
   0  15   4    4.06    0.38
   0  15  -4    4.52    0.35
   0  15  -4    4.08    0.35
   0  15   4    3.49    0.36
   1  15   4    3.99    0.41
   1  15   4    4.02    0.37
  -1  15  -4    2.84    0.30
  -1  15  -4    3.64    0.32
   2  15   4    3.84    0.42
   2  15   4    4.30    0.37
  -2  15  -4    4.27    0.36
   2  15   4    3.29    0.48
  -2  15  -4    4.80    0.36
   3  15   4    3.03    0.32
   3  15   4    3.34    0.42
   3  15   4    2.35    0.43
   4  15   4    0.33    0.24
   4  15   4    0.15    0.18
   5  15   4    0.16    0.22
  -7 -16   4   -0.13    0.16
  -7  16   4   -0.12    0.15
   7  16  -4    0.28    0.21
   7  16  -4    0.02    0.14
  -6 -16   4    2.02    0.34
   6  16  -4    2.56    0.35
   6  16  -4    2.56    0.38
  -6  16   4    2.35    0.37
  -5 -16   4   30.90    1.22
  -5  16   4   32.37    1.31
   5  16  -4   30.21    1.19
   5  16  -4   30.74    1.26
  -4 -16   4   18.11    0.82
   4  16  -4   17.76    0.87
  -4  16   4   16.73    0.88
   4  16  -4   18.68    0.81
  -3  16   4   30.32    1.22
   3  16  -4   29.84    1.16
  -2  16   4    9.82    0.62
   2  16  -4    9.22    0.56
   1  16  -4    0.46    0.17
  -1  16   4    0.64    0.20
   0  16   4   34.80    1.28
   0  16  -4   34.83    1.22
   0  16   4   35.56    1.29
   1  16   4    4.76    0.45
  -1  16  -4    4.96    0.38
  -1  16  -4    3.99    0.36
   1  16   4    5.35    0.43
  -2  16  -4   18.64    0.78
   2  16   4   18.95    0.84
   2  16   4   18.14    0.92
  -2  16  -4   17.14    0.77
   3  16   4   19.41    0.88
   3  16   4   22.34    1.24
   3  16   4   22.33    1.07
   4  16   4    6.96    0.63
   4  16   4    6.80    0.71
   5  16   4    2.32    0.46
  -7 -17   4    2.62    0.41
   7  17  -4    2.82    0.44
  -7  17   4    2.69    0.41
   7  17  -4    3.20    0.42
  -6 -17   4    1.58    0.32
  -6  17   4    2.68    0.40
   6  17  -4    2.28    0.38
   6  17  -4    2.65    0.37
  -5 -17   4    1.88    0.32
  -5  17   4    1.58    0.32
   5  17  -4    1.63    0.31
   5  17  -4    1.81    0.30
  -4  17   4   12.94    0.76
   4  17  -4   12.39    0.73
   3  17  -4    0.50    0.21
  -3  17   4    0.51    0.20
  -2  17   4   20.52    0.96
   2  17  -4   19.85    0.89
   1  17  -4   18.22    0.82
  -1  17   4   16.62    0.85
   0  17  -4    0.09    0.13
   0  17   4    0.31    0.17
  -1  17  -4   45.41    1.50
   1  17   4   46.45    1.63
  -1  17  -4   47.58    1.53
   1  17   4   47.42    1.60
  -2  17  -4   20.24    0.88
   2  17   4   22.71    1.05
  -2  17  -4   20.97    0.88
   2  17   4   20.52    0.93
   3  17   4    4.83    0.51
  -3  17  -4    4.35    0.40
   3  17   4    4.41    0.41
   4  17   4    2.61    0.42
   4  17   4    2.32    0.46
  -6 -18   4    1.13    0.30
   6  18  -4    1.25    0.32
   6  18  -4    1.12    0.28
  -6  18   4    0.61    0.24
  -5  18   4    0.98    0.27
   5  18  -4    1.12    0.28
   4  18  -4    0.31    0.19
  -4  18   4    0.21    0.17
   3  18  -4    2.07    0.33
  -3  18   4    2.03    0.33
   2  18  -4    0.79    0.23
  -2  18   4    0.67    0.23
   1  18  -4    1.05    0.23
  -1  18   4    0.99    0.25
   0  18   4   10.66    0.66
   0  18  -4   10.43    0.61
  -1  18  -4   20.18    0.89
   1  18   4   20.48    0.95
  -2  18  -4    1.53    0.27
   2  18   4    2.44    0.37
   2  18   4    1.77    0.30
  -2  18  -4    1.62    0.26
  -3  18  -4    0.72    0.22
   3  18   4    1.79    0.36
   3  18   4    1.39    0.27
  -5  19   4    1.39    0.33
   5  19  -4    1.46    0.32
  -4  19   4   14.20    0.84
   4  19  -4   13.95    0.82
   3  19  -4    0.89    0.25
  -3  19   4    1.24    0.29
  -2  19   4    0.23    0.18
   2  19  -4    0.09    0.14
  -1  19   4    3.12    0.38
   1  19  -4    2.87    0.35
   0  19  -4   -0.02    0.13
   0  19   4   -0.05    0.15
  -1  19  -4    0.77    0.22
   1  19   4    0.68    0.23
   2  19   4    0.29    0.18
  -2  19  -4    0.15    0.16
  -4  20   4    1.80    0.36
   4  20  -4    1.13    0.31
   3  20  -4    1.19    0.30
  -3  20   4    1.35    0.31
  -2  20   4    7.12    0.58
   2  20  -4    7.01    0.55
  -1  20   4    3.07    0.40
   1  20  -4    2.23    0.33
   0  20  -4    9.53    0.62
   0  20   4    9.17    0.65
  -1  20  -4    9.38    0.61
   1  20   4    9.07    0.63
  -2  21   4    2.01    0.35
   2  21  -4    2.88    0.39
  -1  21   4    1.26    0.31
   1  21  -4    1.13    0.28
  11   0  -5    0.03    0.19
 -11   0   5    0.15    0.18
 -11   0   5   -0.15    0.15
  10   0  -5   -0.20    0.15
 -10   0   5   -0.12    0.11
 -10   0   5   -0.08    0.14
   9   0  -5   -0.17    0.15
  -9   0   5   -0.06    0.10
  -8   0   5    0.02    0.10
   8   0  -5   -0.08    0.14
   7   0  -5   -0.09    0.09
  -7   0   5   -0.05    0.07
  -6   0   5   -0.04    0.07
   6   0  -5    0.02    0.10
  -5   0   5    0.11    0.08
   5   0  -5    0.06    0.09
   4   0  -5   -0.19    0.06
  -4   0   5    0.02    0.05
   3   0  -5   -0.02    0.10
  -3   0   5    0.11    0.07
   2   0  -5   -0.09    0.05
  -2   0   5   -0.02    0.06
   2   0  -5   -0.04    0.08
   1   0  -5   -0.01    0.04
  -1   0   5    0.10    0.07
   0   0   5    0.01    0.05
   0   0  -5    0.09    0.05
   0   0   5    0.14    0.06
   1   0   5    0.08    0.08
   1   0   5   -0.06    0.03
   2   0   5   -0.01    0.07
   3   0   5    0.00    0.12
   3   0   5    0.01    0.09
   4   0   5   -0.05    0.14
   4   0   5   -0.04    0.09
   5   0   5    0.06    0.12
   5   0   5    0.20    0.18
   6   0   5    0.02    0.14
   6   0   5    0.09    0.18
   7   0   5   -0.10    0.16
 -11  -1   5    2.22    0.40
  11  -1  -5    2.06    0.38
 -11  -1   5    2.25    0.36
  11   1  -5    1.84    0.39
 -11   1   5    1.44    0.29
 -11   1   5    2.32    0.41
  11   1  -5    2.06    0.35
 -10  -1   5    1.89    0.32
  10  -1  -5    2.20    0.39
  10   1  -5    2.07    0.39
 -10   1   5    2.36    0.32
  10   1  -5    2.08    0.32
 -10   1   5    1.75    0.36
   9  -1  -5    3.12    0.43
  -9  -1   5    3.25    0.36
  -9   1   5    4.12    0.46
   9   1  -5    2.88    0.34
  -9   1   5    3.31    0.34
   9   1  -5    3.62    0.46
  -8  -1   5   16.35    0.76
   8  -1  -5   13.69    0.81
  -8   1   5   14.11    0.69
   8   1  -5   16.68    0.76
   8   1  -5   16.37    0.88
  -7  -1   5    1.10    0.21
   7  -1  -5    0.77    0.22
  -7   1   5    0.88    0.18
   7   1  -5    1.07    0.26
  -6  -1   5    0.12    0.09
   6  -1  -5    0.19    0.13
   6   1  -5    0.25    0.16
  -6   1   5    0.11    0.08
  -5  -1   5    0.46    0.13
   5  -1  -5    0.19    0.12
   5   1  -5    0.32    0.15
  -5   1   5    0.50    0.12
  -4  -1   5   56.29    1.49
   4  -1  -5   54.10    1.64
   4   1  -5   53.28    1.63
  -4   1   5   53.49    1.46
  -3  -1   5  163.52    3.80
   3  -1  -5  159.58    3.98
  -3   1   5  161.57    3.79
   3   1  -5  157.17    3.98
   2  -1  -5   83.02    2.17
   2  -1  -5   84.01    1.89
  -2  -1   5   81.08    2.06
   2   1  -5   83.98    1.91
  -2   1   5   81.40    2.16
   2   1  -5   81.37    2.16
  -2   1   5   85.52    2.09
   1  -1  -5   14.25    0.51
  -1  -1   5   14.50    0.52
  -1   1   5   13.99    0.52
  -1   1   5   14.01    0.53
   1   1  -5   13.42    0.51
   0  -1   5    0.93    0.14
   0   1   5    1.20    0.12
   0   1   5    1.15    0.16
   0   1  -5    0.93    0.10
   1  -1   5   50.98    1.22
   1  -1   5   49.99    1.45
   1   1   5   50.33    1.23
   1   1   5   50.63    1.49
   2  -1   5   15.46    0.66
   2   1   5   13.82    0.80
   2   1   5   13.49    0.65
   3  -1   5   23.82    0.92
   3   1   5   23.69    1.15
   3   1   5   24.63    0.97
   4  -1   5   16.52    0.75
   4  -1   5   16.15    0.91
   4   1   5   14.24    0.90
   4   1   5   14.27    0.73
   5  -1   5    3.35    0.36
   5  -1   5    3.06    0.44
   5   1   5    2.84    0.44
   5   1   5    3.18    0.37
   6  -1   5    0.52    0.20
   6  -1   5    0.56    0.26
   6   1   5    0.23    0.16
   6   1   5    0.18    0.20
   7  -1   5    2.82    0.46
   7   1   5    2.91    0.40
   7   1   5    2.65    0.45
  11  -2  -5    0.67    0.28
 -11  -2   5    0.35    0.22
  11   2  -5    0.54    0.27
 -11   2   5    0.27    0.22
  11   2  -5    0.24    0.21
 -10  -2   5    0.19    0.18
  10  -2  -5    0.32    0.21
 -10   2   5    0.37    0.17
  10   2  -5    0.43    0.20
  10   2  -5    0.20    0.20
 -10   2   5    0.35    0.22
  -9  -2   5    0.11    0.14
   9  -2  -5   -0.19    0.13
  -9   2   5    0.05    0.11
  -9   2   5   -0.04    0.13
   9   2  -5    0.10    0.12
   9   2  -5    0.22    0.21
   8  -2  -5   16.50    0.87
  -8  -2   5   15.53    0.76
  -8   2   5   16.25    0.72
   8   2  -5   16.26    0.89
  -8   2   5   16.96    0.89
   8   2  -5   16.57    0.78
   7  -2  -5    0.73    0.22
  -7  -2   5    0.92    0.20
  -7   2   5    0.84    0.23
   7   2  -5    1.19    0.27
   7   2  -5    1.00    0.20
  -7   2   5    1.36    0.20
   6  -2  -5    6.23    0.47
  -6  -2   5    6.93    0.42
   6   2  -5    7.42    0.52
  -6   2   5    6.66    0.49
  -6   2   5    6.09    0.37
   5  -2  -5   21.02    0.88
  -5  -2   5   21.54    0.78
   5   2  -5   22.30    0.92
  -5   2   5   20.98    0.73
  -5   2   5   19.84    0.86
   4  -2  -5    4.73    0.36
  -4  -2   5    5.58    0.32
   4   2  -5    5.41    0.39
  -4   2   5    5.28    0.37
  -4   2   5    4.74    0.28
   3  -2  -5   26.06    0.94
  -3  -2   5   28.26    0.85
  -3   2   5   27.82    1.07
  -3   2   5   26.14    0.94
  -3   2   5   29.84    0.86
   3   2  -5   27.56    0.96
  -2  -2   5  209.52    4.92
   2  -2  -5  208.89    5.07
   2  -2  -5  220.65    4.65
  -2   2   5  207.81    5.08
  -2   2   5  216.80    4.95
   2   2  -5  210.91    5.09
  -2   2   5  209.06    5.53
   2   2  -5  213.57    4.68
  -1  -2   5    4.66    0.26
   1  -2  -5    3.75    0.24
   1   2  -5    4.91    0.22
  -1   2   5    4.35    0.28
  -1   2   5    4.32    0.41
  -1   2   5    5.23    0.29
   1   2  -5    5.01    0.28
   0  -2   5   19.45    0.68
   0   2   5   21.15    0.76
   0   2  -5   20.49    0.62
   0   2   5   19.32    0.94
   0   2   5   21.15    0.64
   1  -2   5   21.59    0.78
   1   2   5   23.56    1.08
  -1   2  -5   22.68    0.60
   1   2   5   23.00    0.85
   1   2   5   22.25    0.62
   2  -2   5   14.61    0.63
   2   2   5   14.68    0.68
   2   2   5   14.16    0.84
   3  -2   5    1.22    0.21
   3   2   5    0.57    0.23
   3   2   5    1.06    0.22
   4  -2   5   13.27    0.64
   4   2   5   11.39    0.80
   4   2   5   11.47    0.66
   5  -2   5   10.97    0.77
   5  -2   5   10.97    0.62
   5   2   5   11.73    0.70
   5   2   5   13.91    0.89
   6  -2   5    8.72    0.71
   6   2   5    9.29    0.74
   6   2   5    8.16    0.61
   7  -2   5    2.00    0.40
   7   2   5    2.13    0.41
   7   2   5    1.62    0.33
  11  -3  -5    0.45    0.26
 -11  -3   5    0.36    0.21
 -11   3   5    0.07    0.21
  11   3  -5    0.02    0.18
  11   3  -5    0.92    0.32
  10  -3  -5    1.66    0.34
 -10  -3   5    1.85    0.32
  10   3  -5    1.62    0.36
 -10   3   5    1.72    0.35
  10   3  -5    1.51    0.30
 -10   3   5    2.00    0.29
  -9  -3   5    7.19    0.53
   9  -3  -5    6.95    0.57
  -9   3   5    7.50    0.60
   9   3  -5    8.34    0.56
   9   3  -5    7.31    0.64
  -9   3   5    7.87    0.49
   8  -3  -5    0.78    0.24
  -8  -3   5    0.68    0.21
  -8   3   5    0.54    0.22
  -8   3   5    0.82    0.18
   8   3  -5    1.05    0.23
   8   3  -5    0.68    0.25
  -7  -3   5    2.03    0.27
   7  -3  -5    2.49    0.34
   7   3  -5    2.20    0.34
  -7   3   5    2.29    0.33
   7   3  -5    3.06    0.32
  -7   3   5    2.25    0.24
  -6  -3   5    3.26    0.31
   6  -3  -5    2.80    0.33
   6   3  -5    3.40    0.31
   6   3  -5    3.15    0.36
  -6   3   5    3.56    0.37
  -6   3   5    3.31    0.26
  -5  -3   5    0.26    0.11
   5  -3  -5    0.30    0.14
  -5   3   5    0.28    0.14
   5   3  -5    0.30    0.15
  -4  -3   5    6.21    0.36
   4  -3  -5    7.81    0.45
   4   3  -5    6.82    0.44
  -4   3   5    6.97    0.34
  -4   3   5    6.78    0.43
  -3  -3   5    6.75    0.34
   3  -3  -5    7.79    0.42
  -3   3   5    6.60    0.40
  -3   3   5    7.69    0.35
   3   3  -5    6.80    0.41
  -3   3   5    7.77    0.50
  -2  -3   5   56.89    1.49
   2  -3  -5   55.17    1.57
   2   3  -5   56.71    1.38
  -2   3   5   57.08    1.86
   2   3  -5   57.18    1.59
  -2   3   5   57.37    1.52
  -2   3   5   56.32    1.60
  -1  -3   5    9.68    0.40
   1   3  -5    9.63    0.36
  -1   3   5   10.89    0.65
  -1   3   5    9.38    0.44
  -1   3   5    9.77    0.43
   1   3  -5    9.35    0.41
   0  -3   5    5.17    0.28
   0   3   5    4.97    0.33
   0   3   5    5.16    0.27
   0   3  -5    4.82    0.25
   0   3   5    4.49    0.45
   1  -3   5   -0.01    0.05
   1   3   5    0.13    0.12
  -1   3  -5    0.10    0.05
   1   3   5    0.01    0.04
   1   3   5    0.03    0.07
   2  -3   5   39.73    1.24
   2   3   5   40.38    1.35
   2   3   5   41.03    1.61
   3  -3   5    0.39    0.14
   3   3   5   -0.09    0.11
   3   3   5    0.15    0.12
   4  -3   5   21.03    0.85
   4   3   5   20.92    0.95
   4   3   5   22.15    1.16
   5  -3   5    1.56    0.25
   5   3   5    1.45    0.28
   5   3   5    1.64    0.37
   6  -3   5    0.65    0.28
   6   3   5    0.74    0.24
   6   3   5    0.62    0.27
   7  -3   5    0.06    0.20
   7   3   5    0.10    0.20
   7   3   5    0.16    0.19
  11  -4  -5   11.13    0.78
  11   4  -5   10.44    0.82
 -11   4   5   11.02    0.80
  10  -4  -5    1.31    0.32
 -10  -4   5    1.20    0.29
  10   4  -5    0.82    0.30
  10   4  -5    0.84    0.25
 -10   4   5    1.13    0.31
  -9  -4   5    1.79    0.31
   9  -4  -5    1.42    0.31
  -9   4   5    1.56    0.34
   9   4  -5    1.46    0.28
   9   4  -5    1.36    0.33
  -9   4   5    2.19    0.27
   8  -4  -5    7.43    0.56
  -8  -4   5    7.98    0.54
  -8   4   5    6.23    0.55
   8   4  -5    6.48    0.58
  -8   4   5    7.56    0.44
   8   4  -5    7.49    0.52
  -7  -4   5   20.49    0.88
   7  -4  -5   20.19    0.94
   7   4  -5   22.36    0.90
  -7   4   5   19.53    0.75
   7   4  -5   21.48    1.01
  -7   4   5   19.95    0.95
  -6  -4   5    1.07    0.20
   6  -4  -5    1.31    0.25
   6   4  -5    1.02    0.20
  -6   4   5    1.80    0.28
   6   4  -5    1.38    0.27
  -6   4   5    1.64    0.19
   5  -4  -5   96.80    2.75
  -5  -4   5  104.08    2.64
   5   4  -5  103.42    2.82
  -5   4   5  100.20    2.79
  -5   4   5   99.95    2.51
   4  -4  -5   72.89    2.05
  -4  -4   5   71.61    1.91
   4   4  -5   70.03    2.06
  -4   4   5   73.16    1.85
  -4   4   5   71.09    2.06
  -3  -4   5   15.14    0.56
   3  -4  -5   14.93    0.63
  -3   4   5   13.29    0.71
   3   4  -5   14.49    0.63
  -3   4   5   14.34    0.64
  -3   4   5   15.33    0.55
  -2  -4   5   71.79    1.82
   2   4  -5   70.11    1.92
  -2   4   5   71.88    1.86
  -2   4   5   73.71    2.27
   2   4  -5   71.86    1.72
  -2   4   5   71.17    1.96
  -1  -4   5   13.56    0.49
   1   4  -5   13.83    0.46
  -1   4   5   14.06    0.58
   1   4  -5   13.82    0.53
  -1   4   5   14.01    0.55
  -1   4   5   13.58    0.77
   0  -4   5    1.28    0.15
   0   4   5    1.05    0.18
   0   4  -5    1.18    0.13
   0   4   5    0.51    0.19
   0   4   5    0.84    0.12
   1  -4   5   14.72    0.58
   1   4   5   14.69    0.68
   1   4   5   14.22    0.85
   1   4   5   14.71    0.49
  -1   4  -5   17.10    0.49
   2  -4   5   12.23    0.54
   2   4   5   12.82    0.39
   2   4   5   12.18    0.64
   2   4   5   12.44    0.80
   3  -4   5   39.00    1.24
   3   4   5   39.34    1.38
   3   4   5   39.85    1.65
   4  -4   5   32.60    1.10
   4   4   5   29.92    1.43
   4   4   5   30.59    1.22
   5   4   5    1.52    0.30
   5   4   5    1.50    0.36
   6  -4   5   20.06    1.10
   6   4   5   21.11    1.04
   6   4   5   20.32    1.16
   7  -4   5    7.18    0.67
   7   4   5    6.52    0.65
   7   4   5    7.22    0.64
  11  -5  -5    7.29    0.65
  11   5  -5    7.81    0.73
 -11   5   5    7.45    0.68
 -10  -5   5    3.33    0.42
  10  -5  -5    3.11    0.43
  10   5  -5    2.91    0.39
  10   5  -5    3.14    0.48
 -10   5   5    2.85    0.43
  -9  -5   5   21.95    1.02
   9  -5  -5   21.10    1.05
   9   5  -5   22.45    1.15
   9   5  -5   20.47    0.99
  -9   5   5   22.54    1.10
  -8  -5   5   19.28    0.90
   8  -5  -5   19.44    0.95
   8   5  -5   18.77    0.88
   8   5  -5   18.48    0.99
  -8   5   5   18.43    0.74
  -8   5   5   18.68    0.96
   7  -5  -5    6.98    0.52
  -7  -5   5    6.67    0.48
  -7   5   5    6.61    0.54
  -7   5   5    7.50    0.40
   7   5  -5    6.79    0.56
   7   5  -5    6.43    0.46
  -6  -5   5   85.99    2.34
   6  -5  -5   83.95    2.45
   6   5  -5   81.27    2.31
   6   5  -5   83.35    2.50
  -6   5   5   84.79    2.17
  -6   5   5   83.78    2.48
   5  -5  -5   21.00    0.87
  -5  -5   5   20.26    0.80
   5   5  -5   20.57    0.79
  -5   5   5   20.39    0.70
   5   5  -5   20.26    0.89
  -5   5   5   20.71    0.90
   4  -5  -5    5.78    0.39
  -4  -5   5    5.01    0.33
   4   5  -5    5.24    0.39
  -4   5   5    5.69    0.41
  -4   5   5    5.58    0.30
  -3  -5   5   64.38    1.72
   3   5  -5   66.54    1.85
  -3   5   5   64.02    2.06
  -3   5   5   65.47    1.88
  -3   5   5   64.57    1.70
  -2  -5   5    0.27    0.09
  -2   5   5    0.52    0.18
   2   5  -5    0.16    0.09
  -2   5   5    0.07    0.09
  -2   5   5    0.30    0.10
   2   5  -5    0.21    0.07
  -1  -5   5   75.98    1.93
  -1   5   5   78.19    2.47
   1   5  -5   78.23    1.87
  -1   5   5   76.67    2.06
   1   5  -5   77.26    2.00
  -1   5   5   78.58    2.05
   0  -5   5  118.81    2.83
   0   5   5  117.98    3.02
   0   5  -5  115.04    2.84
   0   5   5  113.60    3.47
   0   5  -5  119.22    2.72
   0   5   5  119.86    2.91
   1  -5   5    8.59    0.40
   1   5   5    8.64    0.36
  -1   5  -5    8.98    0.33
   1   5   5    7.89    0.49
   2  -5   5   22.78    0.79
   2   5   5   23.32    1.17
   2   5   5   23.09    0.95
   2   5   5   22.29    0.66
   3  -5   5   -0.10    0.07
   3   5   5    0.07    0.16
   3   5   5   -0.03    0.10
   4  -5   5   12.06    0.57
   4   5   5   10.94    0.81
   4   5   5   10.82    0.67
   5   5   5   17.01    1.04
   5   5   5   17.21    0.91
   6   5   5    0.55    0.27
   6   5   5    1.33    0.31
   7  -5   5    3.63    0.50
   7   5   5    5.12    0.56
   7   5   5    3.88    0.52
 -10  -6   5    8.52    0.66
 -10   6   5    7.34    0.65
  10   6  -5    8.22    0.64
  10   6  -5    8.25    0.73
   9  -6  -5    8.90    0.67
  -9  -6   5   11.30    0.71
  -9   6   5   10.46    0.73
   9   6  -5   10.35    0.67
   9   6  -5   11.30    0.80
   8  -6  -5    0.85    0.26
  -8  -6   5    0.98    0.24
   8   6  -5    0.91    0.23
  -8   6   5    0.68    0.26
  -8   6   5    1.01    0.18
   8   6  -5    1.15    0.31
   7  -6  -5   39.54    1.45
  -7  -6   5   39.96    1.39
  -7   6   5   38.54    1.19
   7   6  -5   38.17    1.36
   7   6  -5   39.77    1.53
  -7   6   5   42.17    1.52
  -6  -6   5   34.02    1.21
   6  -6  -5   35.95    1.29
   6   6  -5   34.50    1.20
  -6   6   5   34.20    1.04
   6   6  -5   35.44    1.34
  -6   6   5   33.57    1.30
  -5  -6   5    2.53    0.28
   5  -6  -5    2.85    0.32
  -5   6   5    2.81    0.33
   5   6  -5    3.17    0.30
  -5   6   5    2.81    0.22
   5   6  -5    3.07    0.34
  -4  -6   5   41.12    1.24
  -4   6   5   40.99    1.17
   4   6  -5   40.66    1.34
  -4   6   5   40.66    1.37
  -3  -6   5    1.31    0.16
  -3   6   5    1.00    0.23
  -3   6   5    1.04    0.15
  -3   6   5    0.96    0.18
   3   6  -5    0.96    0.17
  -2  -6   5   24.02    0.76
   2   6  -5   25.40    0.73
  -2   6   5   23.68    1.07
  -2   6   5   23.36    0.87
   2   6  -5   24.47    0.83
  -2   6   5   25.14    0.83
  -1  -6   5   31.03    0.90
  -1   6   5   31.19    1.01
   1   6  -5   31.10    0.95
  -1   6   5   31.09    1.03
  -1   6   5   31.93    1.31
   1   6  -5   30.47    0.88
   0  -6   5    2.02    0.17
   0   6   5    1.57    0.18
   0   6   5    1.73    0.23
   0   6   5    1.77    0.33
   0   6  -5    2.43    0.18
   0   6  -5    2.01    0.17
   1  -6   5    0.60    0.11
  -1   6  -5    0.56    0.09
   1   6   5    0.34    0.14
   1   6   5    0.28    0.17
   1   6   5    0.33    0.09
   2  -6   5   22.53    0.77
   2   6   5   23.38    0.69
   2   6   5   22.58    0.96
   2   6   5   22.36    1.16
   3  -6   5   16.88    0.65
   3   6   5   13.85    0.92
   3   6   5   15.54    0.80
   4   6   5   22.35    1.21
   4   6   5   22.87    1.04
   5   6   5    1.21    0.29
   5   6   5    1.73    0.38
   6   6   5    0.37    0.24
   6   6   5    0.57    0.24
   7  -6   5    1.51    0.37
   7   6   5    1.58    0.36
   7   6   5    1.35    0.36
 -10  -7   5    1.50    0.33
  10   7  -5    0.72    0.25
 -10   7   5    1.01    0.30
  10   7  -5    1.38    0.38
  -9  -7   5    0.03    0.14
   9   7  -5    0.15    0.15
  -9   7   5    0.37    0.21
   9   7  -5    0.13    0.21
  -8  -7   5   -0.07    0.10
   8   7  -5   -0.03    0.11
   8   7  -5   -0.17    0.11
  -8   7   5   -0.01    0.14
  -7  -7   5   29.85    1.18
   7   7  -5   31.77    1.19
  -7   7   5   30.69    1.27
   7   7  -5   30.74    1.31
  -7   7   5   31.18    0.98
  -6  -7   5    9.26    0.55
  -6   7   5    8.56    0.42
  -6   7   5    8.80    0.59
   6   7  -5    9.13    0.53
   6   7  -5    9.04    0.61
  -5  -7   5   14.90    0.67
  -5   7   5   14.63    0.56
   5   7  -5   13.77    0.72
   5   7  -5   15.04    0.67
  -5   7   5   14.20    0.73
  -4  -7   5    0.85    0.16
  -4   7   5    1.01    0.21
  -4   7   5    1.09    0.15
   4   7  -5    0.99    0.19
  -3  -7   5   13.19    0.54
  -3   7   5   13.39    0.54
   3   7  -5   13.81    0.61
  -3   7   5   13.55    0.64
  -3   7   5   13.48    0.75
  -2  -7   5    8.84    0.39
   2   7  -5    9.11    0.38
   2   7  -5    8.91    0.44
  -2   7   5    9.17    0.45
  -2   7   5    9.79    0.64
  -2   7   5    7.88    0.46
  -1  -7   5  124.01    2.97
   1   7  -5  123.74    3.07
  -1   7   5  122.79    3.16
  -1   7   5  124.37    3.66
  -1   7   5  124.10    3.16
   1   7  -5  127.48    2.93
   0  -7   5    4.45    0.24
   0   7  -5    3.83    0.24
   0   7   5    4.26    0.34
   0   7  -5    3.89    0.24
   0   7   5    4.16    0.28
   0   7   5    3.65    0.45
   1  -7   5    5.42    0.29
   1   7   5    4.30    0.50
   1   7   5    3.91    0.37
   1   7   5    4.69    0.28
  -1   7  -5    4.73    0.25
  -1   7  -5    4.75    0.26
   2  -7   5    8.68    0.40
   2   7   5    8.39    0.55
   2   7   5    8.58    0.69
   2   7   5    7.74    0.36
   3   7   5   28.41    1.40
   3   7   5   30.41    1.20
   4   7   5   16.67    0.88
   4   7   5   16.35    1.02
   5   7   5    0.27    0.22
   5   7   5    0.39    0.20
   6   7   5   -0.04    0.15
   6   7   5    0.17    0.17
   7   7   5    0.50    0.25
 -10   8   5    0.85    0.28
  10   8  -5    0.51    0.29
  -9  -8   5    4.67    0.50
   9   8  -5    3.97    0.52
   9   8  -5    4.99    0.49
  -9   8   5    4.55    0.50
  -8  -8   5   -0.19    0.09
   8   8  -5    0.03    0.11
   8   8  -5   -0.03    0.15
  -8   8   5   -0.06    0.14
  -7  -8   5    4.30    0.42
  -7   8   5    3.51    0.41
  -7   8   5    3.66    0.27
   7   8  -5    3.69    0.39
   7   8  -5    3.73    0.45
  -6  -8   5   38.74    1.33
  -6   8   5   37.12    1.41
   6   8  -5   36.19    1.29
  -6   8   5   39.27    1.13
   6   8  -5   37.78    1.42
  -5  -8   5    0.33    0.14
   5   8  -5    0.36    0.13
  -5   8   5    0.39    0.11
  -5   8   5    0.21    0.14
   5   8  -5    0.28    0.16
  -4  -8   5    1.99    0.23
   4   8  -5    2.36    0.24
   4   8  -5    1.86    0.25
  -4   8   5    1.84    0.27
  -4   8   5    2.18    0.20
  -3  -8   5    2.91    0.23
  -3   8   5    2.95    0.24
  -3   8   5    1.88    0.26
   3   8  -5    2.53    0.26
  -2  -8   5   17.13    0.60
  -2   8   5   16.80    0.72
   2   8  -5   18.02    0.68
  -2   8   5   17.47    0.69
  -2   8   5   16.98    0.90
   2   8  -5   17.01    0.60
  -1  -8   5   12.94    0.48
  -1   8   5   14.33    0.83
   1   8  -5   13.43    0.52
  -1   8   5   13.62    0.60
   1   8  -5   13.04    0.53
  -1   8   5   12.99    0.61
   0  -8   5    0.26    0.08
   0   8  -5    0.47    0.11
   0   8  -5    0.35    0.10
   0   8   5    0.21    0.17
   0   8   5    0.53    0.13
   0   8   5    0.62    0.18
   1  -8   5    1.74    0.17
  -1   8  -5    1.84    0.17
   1   8   5    2.22    0.39
   1   8   5    1.90    0.19
  -1   8  -5    1.74    0.17
   1   8   5    1.63    0.26
   2   8   5   17.65    1.03
   2   8   5   17.62    0.84
  -2   8  -5   18.13    0.61
   2   8   5   17.71    0.63
   3   8   5    0.41    0.22
   3   8   5    0.80    0.24
   4   8   5    7.97    0.60
   4   8   5    7.70    0.71
   5   8   5    8.94    0.76
   5   8   5    8.87    0.66
   6   8   5    0.93    0.30
   6   8   5    0.56    0.28
   7   8   5    0.21    0.22
 -10   9   5    0.52    0.25
  10   9  -5    0.06    0.22
  -9  -9   5   -0.19    0.11
  -9   9   5   -0.02    0.17
   9   9  -5    0.11    0.14
   9   9  -5   -0.14    0.18
  -8  -9   5    0.01    0.14
   8   9  -5   -0.19    0.14
   8   9  -5    0.14    0.15
  -8   9   5   -0.02    0.14
  -7  -9   5   11.63    0.69
   7   9  -5   11.71    0.67
  -7   9   5   11.16    0.71
   7   9  -5   11.94    0.75
  -6  -9   5    0.50    0.18
  -6   9   5    0.22    0.11
  -6   9   5    0.17    0.16
   6   9  -5   -0.02    0.11
   6   9  -5    0.10    0.13
  -5  -9   5    1.06    0.21
  -5   9   5    0.88    0.15
  -5   9   5    0.79    0.22
   5   9  -5    0.99    0.20
   5   9  -5    1.01    0.23
  -4  -9   5   11.64    0.57
  -4   9   5   13.17    0.54
  -4   9   5   12.76    0.67
   4   9  -5   12.25    0.58
   4   9  -5   12.64    0.64
  -3  -9   5    4.03    0.29
  -3   9   5    4.46    0.30
   3   9  -5    4.23    0.33
  -3   9   5    3.69    0.35
  -2  -9   5    8.08    0.38
   2   9  -5    8.07    0.39
  -2   9   5    9.08    0.48
   2   9  -5    8.26    0.44
  -2   9   5    8.00    0.48
  -1  -9   5   12.33    0.47
  -1   9   5   14.21    0.84
   1   9  -5   12.75    0.53
  -1   9   5   13.26    0.60
  -1   9   5   12.95    0.62
   1   9  -5   12.31    0.51
   0  -9   5   13.58    0.48
   0   9   5   14.42    0.69
   0   9  -5   14.23    0.54
   0   9  -5   12.86    0.53
   0   9   5   14.45    0.61
   0   9   5   14.47    0.88
   1  -9   5   21.95    0.69
   1   9   5   23.25    0.96
  -1   9  -5   21.72    0.72
   1   9   5   22.05    0.78
   1   9   5   22.88    1.17
  -1   9  -5   20.68    0.72
   2   9   5    0.11    0.09
  -2   9  -5    0.00    0.08
   2   9   5    0.12    0.17
   2   9   5    0.01    0.11
   3   9   5    1.94    0.40
   3   9   5    1.68    0.31
   4   9   5   22.71    1.25
   4   9   5   24.29    1.13
   5   9   5    0.11    0.18
   5   9   5    0.20    0.17
   6   9   5    2.84    0.48
   6   9   5    2.75    0.44
 -10  10   5    1.31    0.33
  10  10  -5    0.99    0.37
  -9 -10   5    1.73    0.35
   9  10  -5    1.36    0.31
  -9  10   5    1.70    0.34
   9  10  -5    1.13    0.36
  -8 -10   5    0.08    0.15
  -8  10   5    0.00    0.14
   8  10  -5   -0.18    0.14
   8  10  -5    0.09    0.14
  -7 -10   5    4.93    0.45
   7  10  -5    4.11    0.47
  -7  10   5    4.56    0.47
   7  10  -5    4.12    0.41
  -6 -10   5    6.28    0.47
  -6  10   5    6.19    0.50
   6  10  -5    6.20    0.51
   6  10  -5    6.39    0.47
  -5 -10   5   14.41    0.70
  -5  10   5   15.69    0.60
  -5  10   5   14.96    0.78
   5  10  -5   14.57    0.69
   5  10  -5   14.43    0.74
  -4 -10   5   22.62    0.86
  -4  10   5   22.30    0.79
  -4  10   5   21.82    0.96
   4  10  -5   21.85    0.84
   4  10  -5   23.54    0.93
  -3 -10   5   24.74    0.85
  -3  10   5   23.43    0.86
  -3  10   5   25.23    0.99
   3  10  -5   23.83    0.91
  -2 -10   5   27.86    0.88
  -2  10   5   28.46    1.00
   2  10  -5   27.40    0.96
  -2  10   5   28.59    1.05
  -1 -10   5   14.93    0.52
   1  10  -5   13.40    0.57
  -1  10   5   15.84    0.68
  -1  10   5   15.95    0.91
  -1  10   5   14.85    0.69
   1  10  -5   14.12    0.60
   0 -10   5    1.29    0.13
   0  10  -5    0.92    0.16
   0  10  -5    1.17    0.16
   0  10   5    1.69    0.22
   0  10   5    1.38    0.33
   0  10   5    1.57    0.25
  -1  10  -5    7.06    0.35
  -1  10  -5    6.34    0.36
   1  10   5    6.91    0.64
   1  10   5    5.91    0.47
   1  10   5    6.56    0.39
   2  10   5   17.14    0.86
   2  10   5   17.00    0.66
   2  10   5   17.54    1.05
  -2  10  -5   18.21    0.65
   3  10   5    0.78    0.23
   3  10   5    1.14    0.33
   4  10   5   19.65    1.16
   4  10   5   21.30    1.05
   5  10   5    2.14    0.38
   5  10   5    1.79    0.40
   6  10   5    6.44    0.67
  -9 -11   5    0.26    0.21
   9  11  -5    0.06    0.20
  -9  11   5    0.71    0.25
   9  11  -5    0.28    0.20
  -8 -11   5    0.25    0.19
   8  11  -5    0.00    0.14
  -8  11   5    0.11    0.17
   8  11  -5    0.29    0.22
  -7 -11   5    0.13    0.16
   7  11  -5    0.03    0.16
  -7  11   5   -0.01    0.14
   7  11  -5    0.00    0.12
  -6 -11   5   11.70    0.67
   6  11  -5   10.73    0.69
  -6  11   5   11.69    0.72
   6  11  -5   11.80    0.65
  -5 -11   5    2.27    0.29
   5  11  -5    2.15    0.27
   5  11  -5    2.88    0.35
  -5  11   5    2.45    0.23
  -5  11   5    2.31    0.33
  -4 -11   5    0.35    0.13
   4  11  -5    0.47    0.15
   4  11  -5    0.31    0.15
  -4  11   5    0.13    0.14
  -4  11   5    0.48    0.14
  -3 -11   5    7.50    0.41
  -3  11   5    7.57    0.51
   3  11  -5    6.62    0.44
  -3  11   5    7.80    0.44
  -2 -11   5    2.72    0.22
  -2  11   5    3.30    0.33
  -2  11   5    2.74    0.28
   2  11  -5    3.38    0.30
  -1 -11   5    0.14    0.07
  -1  11   5    0.19    0.12
  -1  11   5    0.23    0.12
   1  11  -5    0.04    0.08
   1  11  -5    0.35    0.12
   0  11   5    2.80    0.32
   0  11  -5    2.98    0.26
   0  11   5    2.56    0.42
   0  11   5    2.67    0.27
   0  11  -5    2.38    0.23
  -1  11  -5   11.82    0.50
   1  11   5    9.86    0.52
  -1  11  -5   10.82    0.50
   1  11   5   10.26    0.62
   1  11   5   11.53    0.82
  -2  11  -5   25.98    0.86
   2  11   5   25.70    0.90
   2  11   5   24.29    1.08
   2  11   5   25.48    1.31
   3  11   5    0.05    0.13
   3  11   5   -0.03    0.16
   4  11   5    3.65    0.53
   4  11   5    3.40    0.44
   5  11   5    0.13    0.18
   5  11   5    0.00    0.14
   6  11   5    0.72    0.29
  -9  12   5    0.53    0.24
   9  12  -5    0.26    0.24
  -8 -12   5    4.85    0.52
   8  12  -5    5.67    0.60
   8  12  -5    5.94    0.54
  -8  12   5    5.69    0.56
  -7 -12   5   19.26    0.95
   7  12  -5   17.40    0.97
  -7  12   5   18.86    0.99
   7  12  -5   19.09    0.93
  -6 -12   5   10.75    0.65
   6  12  -5   10.35    0.68
   6  12  -5   10.11    0.61
  -6  12   5   10.24    0.68
  -5 -12   5   26.37    1.06
   5  12  -5   28.44    1.07
  -5  12   5   29.32    1.20
   5  12  -5   29.07    1.16
  -4 -12   5   -0.07    0.08
   4  12  -5    0.00    0.10
  -4  12   5    0.06    0.12
   4  12  -5    0.01    0.08
  -4  12   5    0.13    0.11
  -3 -12   5    0.38    0.13
   3  12  -5    0.34    0.15
  -3  12   5    0.24    0.15
  -3  12   5    0.09    0.11
  -2 -12   5    7.15    0.37
  -2  12   5    6.86    0.47
   2  12  -5    6.92    0.43
  -2  12   5    7.35    0.46
  -1 -12   5    6.82    0.32
   1  12  -5    5.98    0.38
   1  12  -5    6.87    0.40
  -1  12   5    5.54    0.42
  -1  12   5    5.81    0.43
   0  12  -5    0.07    0.10
   0  12   5    0.18    0.14
   0  12  -5    0.10    0.09
   0  12   5    0.18    0.12
   0  12   5    0.23    0.17
  -1  12  -5   95.58    2.46
  -1  12  -5   93.04    2.41
   1  12   5   93.82    2.55
   1  12   5   95.01    2.72
   1  12   5   94.81    3.11
   2  12   5    6.05    0.40
  -2  12  -5    6.43    0.39
   2  12   5    6.57    0.66
   2  12   5    5.58    0.51
   3  12   5    0.73    0.24
   3  12   5    0.77    0.30
   4  12   5    5.05    0.53
   4  12   5    5.05    0.61
   5  12   5    0.71    0.31
   5  12   5    0.41    0.23
   9  13  -5   10.25    0.83
  -9  13   5    9.62    0.74
  -8 -13   5    3.72    0.46
   8  13  -5    2.84    0.46
  -8  13   5    3.81    0.47
   8  13  -5    2.45    0.38
  -7 -13   5    0.16    0.16
   7  13  -5    0.51    0.20
  -7  13   5    0.30    0.20
   7  13  -5    0.37    0.24
  -6 -13   5    5.26    0.47
  -6  13   5    4.85    0.49
   6  13  -5    4.86    0.44
   6  13  -5    5.57    0.52
  -5 -13   5    0.17    0.13
   5  13  -5    0.18    0.16
  -5  13   5   -0.12    0.13
   5  13  -5    0.52    0.18
  -4 -13   5    9.61    0.54
   4  13  -5    9.10    0.51
  -4  13   5    9.92    0.63
   4  13  -5    9.86    0.59
  -3 -13   5    2.14    0.24
  -3  13   5    1.81    0.28
  -3  13   5    2.30    0.27
   3  13  -5    2.24    0.28
  -2 -13   5    2.48    0.22
   2  13  -5    2.46    0.27
  -2  13   5    2.47    0.29
  -2  13   5    2.62    0.31
   1  13  -5    4.10    0.32
   1  13  -5    3.55    0.31
  -1  13   5    3.44    0.35
  -1  13   5    3.50    0.36
   0  13  -5   25.66    0.94
   0  13   5   28.80    1.12
   0  13   5   28.24    1.05
   0  13  -5   28.14    0.97
   1  13   5   31.70    1.12
  -1  13  -5   31.84    1.06
   1  13   5   31.74    1.50
  -1  13  -5   31.24    1.04
   1  13   5   31.40    1.25
   2  13   5   31.01    1.08
   2  13   5   29.09    1.25
   2  13   5   29.89    1.48
  -2  13  -5   31.66    1.04
   3  13   5    0.43    0.21
   3  13   5    0.23    0.22
   4  13   5    1.37    0.33
   4  13   5    1.50    0.39
   5  13   5   13.03    0.96
  -8 -14   5    1.30    0.32
   8  14  -5    0.74    0.31
  -8  14   5    0.63    0.25
   8  14  -5    0.61    0.24
  -7 -14   5    8.93    0.65
   7  14  -5    9.73    0.72
   7  14  -5   11.41    0.71
  -7  14   5   10.55    0.73
  -6 -14   5    0.07    0.14
   6  14  -5    0.25    0.15
  -6  14   5   -0.19    0.10
   6  14  -5   -0.08    0.13
  -5 -14   5    5.59    0.45
   5  14  -5    5.42    0.43
  -5  14   5    4.90    0.48
   5  14  -5    5.02    0.46
  -4 -14   5   18.38    0.79
   4  14  -5   17.27    0.84
   4  14  -5   18.17    0.78
  -4  14   5   18.75    0.91
  -3 -14   5    8.99    0.48
   3  14  -5    9.31    0.56
  -3  14   5    8.66    0.57
   2  14  -5    3.71    0.34
  -2  14   5    3.50    0.34
  -2  14   5    3.10    0.35
   1  14  -5    4.12    0.34
  -1  14   5    4.81    0.42
  -1  14   5    5.19    0.43
   0  14   5   31.47    1.18
   0  14   5   32.11    1.24
   0  14  -5   33.32    1.11
   0  14  -5   31.85    1.10
  -1  14  -5    1.60    0.22
   1  14   5    1.17    0.23
   1  14   5    1.20    0.27
  -1  14  -5    1.39    0.22
   2  14   5    5.64    0.63
   2  14   5    6.41    0.44
   2  14   5    7.35    0.57
  -2  14  -5    4.71    0.38
   3  14   5   18.45    0.98
   3  14   5   17.62    1.11
   4  14   5   11.80    0.81
   4  14   5   10.11    0.85
   5  14   5    2.27    0.46
   8  15  -5    1.80    0.40
  -8  15   5    2.60    0.43
  -7 -15   5    1.58    0.32
   7  15  -5    1.18    0.29
  -7  15   5    1.00    0.29
   7  15  -5    1.50    0.34
  -6 -15   5    5.27    0.49
   6  15  -5    4.44    0.49
  -6  15   5    5.40    0.53
   6  15  -5    4.97    0.46
  -5 -15   5    8.61    0.57
   5  15  -5    8.38    0.55
  -5  15   5    8.88    0.63
   5  15  -5    8.80    0.61
  -4 -15   5    8.28    0.51
   4  15  -5    8.77    0.58
   4  15  -5    8.97    0.52
  -4  15   5    8.34    0.60
  -3  15   5   30.11    1.23
   3  15  -5   32.54    1.21
   2  15  -5    1.07    0.22
  -2  15   5    0.93    0.21
  -2  15   5    0.53    0.19
  -1  15   5   39.94    1.42
  -1  15   5   41.11    1.41
   1  15  -5   38.85    1.33
   0  15   5   28.82    1.16
   0  15  -5   26.88    1.02
   0  15   5   29.45    1.13
   0  15  -5   29.14    1.05
  -1  15  -5    0.84    0.18
   1  15   5    0.85    0.21
   1  15   5    0.92    0.24
  -1  15  -5    0.91    0.21
   2  15   5    3.83    0.45
   2  15   5    4.46    0.38
  -2  15  -5    4.25    0.36
   3  15   5   17.57    1.12
   3  15   5   16.18    0.94
   4  15   5    1.42    0.35
   4  15   5    1.08    0.37
  -7 -16   5    1.37    0.32
  -7  16   5    1.29    0.32
   7  16  -5    0.72    0.30
   7  16  -5    0.72    0.25
  -6 -16   5    1.56    0.30
  -6  16   5    1.47    0.33
   6  16  -5    1.84    0.31
   6  16  -5    1.30    0.32
  -5 -16   5    0.33    0.19
   5  16  -5    0.15    0.16
   5  16  -5    0.23    0.17
  -5  16   5    0.24    0.20
  -4  16   5    0.37    0.19
   4  16  -5    0.26    0.18
   3  16  -5    0.14    0.16
  -3  16   5    0.49    0.19
  -2  16   5    0.88    0.24
   2  16  -5    0.75    0.21
  -1  16   5    1.88    0.30
   1  16  -5    1.67    0.26
  -1  16   5    2.47    0.33
   0  16   5    4.56    0.44
   0  16   5    4.11    0.40
   0  16  -5    3.88    0.37
   0  16  -5    3.79    0.35
   1  16   5    2.25    0.35
   1  16   5    2.25    0.30
  -1  16  -5    2.27    0.28
  -1  16  -5    2.21    0.29
   2  16   5    0.83    0.27
   2  16   5    0.52    0.19
  -2  16  -5    0.97    0.22
   3  16   5    3.01    0.44
   3  16   5    3.11    0.53
   4  16   5   -0.03    0.20
  -7 -17   5    0.44    0.25
   7  17  -5    0.41    0.22
  -7  17   5    0.89    0.30
   7  17  -5    0.30    0.23
  -6 -17   5    0.21    0.19
  -6  17   5    0.09    0.17
   6  17  -5    0.31    0.20
   6  17  -5    0.35    0.21
  -5 -17   5    0.43    0.20
  -5  17   5    0.34    0.21
   5  17  -5    0.37    0.20
   4  17  -5    2.45    0.35
  -4  17   5    2.34    0.36
  -3  17   5    0.36    0.19
   3  17  -5    0.26    0.17
  -2  17   5    2.04    0.32
   2  17  -5    2.74    0.34
   1  17  -5    3.32    0.35
  -1  17   5    2.61    0.36
   0  17   5    0.71    0.24
   0  17  -5    0.16    0.15
   0  17   5    0.57    0.21
   1  17   5   -0.11    0.12
  -1  17  -5    0.00    0.13
  -1  17  -5   -0.10    0.11
   1  17   5    0.09    0.15
   2  17   5    3.19    0.44
  -2  17  -5    3.29    0.36
   2  17   5    2.86    0.34
  -3  17  -5    0.90    0.23
   3  17   5    1.28    0.34
   6  18  -5    2.30    0.40
  -6  18   5    1.50    0.35
  -5  18   5    0.07    0.16
   5  18  -5    0.20    0.18
   4  18  -5    3.35    0.41
  -4  18   5    2.13    0.36
  -3  18   5    0.00    0.16
   3  18  -5    0.18    0.16
  -2  18   5    5.42    0.51
   2  18  -5    6.75    0.52
   1  18  -5    2.77    0.33
  -1  18   5    2.28    0.35
   0  18   5    3.43    0.40
   0  18  -5    3.27    0.35
  -1  18  -5    1.00    0.24
   1  18   5    1.37    0.28
   1  18   5    0.98    0.28
  -1  18  -5    1.06    0.23
  -2  18  -5    0.02    0.15
   2  18   5    0.11    0.19
   2  18   5    0.21    0.18
  -5  19   5    0.72    0.27
   5  19  -5    0.75    0.27
  -4  19   5    5.87    0.56
   4  19  -5    5.86    0.54
  -3  19   5    3.16    0.42
   3  19  -5    3.19    0.40
  -2  19   5    4.37    0.47
   2  19  -5    4.57    0.45
   1  19  -5   13.90    0.77
  -1  19   5   14.57    0.82
   0  19   5   11.80    0.73
   0  19  -5   11.26    0.67
   1  19   5    0.34    0.20
  -3  20   5    3.93    0.46
   3  20  -5    3.66    0.45
  -2  20   5   -0.01    0.16
   2  20  -5   -0.02    0.15
  -1  20   5    6.19    0.56
   1  20  -5    6.45    0.53
   0  20  -5    3.05    0.37
   0  20   5    2.39    0.36
  11   0  -6    0.27    0.23
 -11   0   6   -0.22    0.17
 -11   0   6    0.19    0.19
 -10   0   6    6.38    0.49
  10   0  -6    5.31    0.57
 -10   0   6    6.12    0.60
  -9   0   6   -0.05    0.10
   9   0  -6   -0.06    0.15
  -8   0   6    3.02    0.32
   8   0  -6    2.27    0.38
  -7   0   6    2.51    0.28
   7   0  -6    2.39    0.35
   6   0  -6    1.35    0.27
  -6   0   6    2.31    0.24
  -5   0   6    4.87    0.32
   5   0  -6    5.28    0.43
  -4   0   6   57.50    1.58
   4   0  -6   58.49    1.76
  -3   0   6   56.99    1.52
   3   0  -6   55.16    1.63
   3   0  -6   54.04    1.26
  -2   0   6   66.11    1.76
   2   0  -6   66.02    1.58
   2   0  -6   67.40    1.83
  -1   0   6   33.15    0.99
  -1   0   6   32.85    1.03
   1   0  -6   32.73    0.99
   0   0  -6    0.30    0.08
   0   0   6    0.66    0.15
   0   0   6    0.15    0.07
   1   0   6    0.89    0.18
   2   0   6   10.52    0.59
   3   0   6   36.04    1.29
   3   0   6   34.78    1.54
   4   0   6    0.25    0.19
   4   0   6    0.26    0.16
   5   0   6    5.02    0.60
   5   0   6    3.73    0.41
   6   0   6    0.28    0.21
   6   0   6    0.16    0.17
   7   0   6    8.62    0.80
 -11  -1   6    0.84    0.31
 -11  -1   6    1.27    0.29
  11  -1  -6    0.78    0.29
 -11   1   6    1.07    0.26
  11   1  -6    1.27    0.36
 -11   1   6    1.05    0.34
  10  -1  -6    0.99    0.30
 -10  -1   6    0.73    0.23
 -10   1   6    0.67    0.22
  10   1  -6    0.96    0.32
 -10   1   6    0.80    0.29
   9  -1  -6    0.09    0.18
  -9  -1   6    0.55    0.19
  -9   1   6    0.68    0.25
   9   1  -6    0.10    0.19
  -9   1   6    0.58    0.18
  -8  -1   6   10.88    0.59
   8  -1  -6   10.36    0.72
  -8   1   6   10.43    0.70
   8   1  -6    9.77    0.70
  -8   1   6    9.54    0.55
  -7  -1   6    1.16    0.21
   7  -1  -6    0.84    0.25
  -7   1   6    1.05    0.19
   7   1  -6    1.06    0.27
  -6  -1   6   19.17    0.75
   6  -1  -6   17.33    0.86
  -6   1   6   18.27    0.71
   6   1  -6   17.40    0.87
   5  -1  -6   22.72    0.95
  -5  -1   6   23.00    0.81
  -5   1   6   23.37    0.80
   5   1  -6   21.96    0.95
   4  -1  -6   -0.04    0.10
  -4  -1   6    0.03    0.06
   4   1  -6    0.11    0.11
  -4   1   6    0.11    0.07
   3  -1  -6    0.87    0.06
  -3  -1   6    1.18    0.15
   3  -1  -6    1.02    0.18
  -3   1   6    1.23    0.16
   3   1  -6    0.81    0.08
   3   1  -6    1.11    0.19
   2  -1  -6    2.41    0.23
  -2  -1   6    2.28    0.20
   2  -1  -6    2.11    0.15
   2   1  -6    2.91    0.25
  -2   1   6    2.35    0.23
   2   1  -6    2.27    0.16
  -2   1   6    2.04    0.20
  -1  -1   6    9.26    0.43
   1  -1  -6    7.86    0.38
  -1   1   6    9.01    0.45
   1   1  -6    9.10    0.41
  -1   1   6   10.15    0.43
   0  -1   6    8.75    0.45
   0  -1   6    8.33    0.35
   0   1   6    8.26    0.35
   0   1  -6    8.84    0.35
   0   1   6    7.78    0.45
   1  -1   6  107.55    2.84
   1   1   6  110.11    2.88
   2  -1   6    0.11    0.12
   2   1   6   -0.01    0.10
   2   1   6    0.01    0.14
   3  -1   6   19.23    0.85
   3   1   6   18.46    0.86
   3   1   6   18.86    1.09
   4  -1   6    0.46    0.18
   4  -1   6    0.51    0.24
   4   1   6    0.23    0.15
   4   1   6    0.57    0.26
   5  -1   6    1.20    0.26
   5  -1   6    1.04    0.32
   5   1   6    0.60    0.21
   5   1   6    1.05    0.34
   6  -1   6    0.52    0.26
   6   1   6    0.25    0.23
   6   1   6    0.35    0.20
   7  -1   6    2.34    0.48
   7   1   6    1.92    0.44
 -11  -2   6    0.12    0.17
  11  -2  -6    0.30    0.21
 -11   2   6   -0.14    0.16
  11   2  -6   -0.20    0.19
  10  -2  -6    2.79    0.43
 -10  -2   6    2.56    0.36
  10   2  -6    1.88    0.39
 -10   2   6    2.64    0.43
 -10   2   6    2.16    0.31
   9  -2  -6   12.41    0.80
  -9  -2   6   11.63    0.68
  -9   2   6   12.35    0.64
  -9   2   6   12.24    0.80
   9   2  -6   12.36    0.83
  -8  -2   6    5.21    0.42
   8  -2  -6    3.72    0.45
   8   2  -6    4.78    0.51
  -8   2   6    4.00    0.35
  -8   2   6    4.71    0.49
  -7  -2   6   12.71    0.63
   7  -2  -6   12.03    0.72
  -7   2   6   12.93    0.75
   7   2  -6   12.54    0.75
  -7   2   6   11.58    0.57
   6  -2  -6    2.57    0.33
  -6  -2   6    3.18    0.29
  -6   2   6    2.58    0.33
  -6   2   6    2.33    0.23
   6   2  -6    2.09    0.32
  -5  -2   6    1.07    0.17
   5  -2  -6    1.32    0.24
  -5   2   6    1.88    0.20
   5   2  -6    1.59    0.26
  -5   2   6    1.29    0.24
   4  -2  -6   49.81    1.57
  -4  -2   6   51.21    1.42
   4   2  -6   50.26    1.59
  -4   2   6   49.05    1.57
  -4   2   6   50.34    1.41
  -3  -2   6   24.07    0.78
   3  -2  -6   22.89    0.86
   3   2  -6   22.52    0.87
   3   2  -6   22.85    0.60
  -3   2   6   22.52    1.02
  -3   2   6   23.42    0.87
  -3   2   6   22.78    0.77
   2  -2  -6   64.90    1.80
   2  -2  -6   66.91    1.56
  -2  -2   6   68.12    1.74
   2   2  -6   65.37    1.82
  -2   2   6   66.14    1.77
  -2   2   6   63.80    1.81
  -2   2   6   64.55    2.16
   2   2  -6   65.76    1.59
  -1  -2   6   77.25    2.00
   1  -2  -6   74.90    2.00
   1   2  -6   79.79    1.86
  -1   2   6   75.68    2.48
  -1   2   6   75.19    2.02
  -1   2   6   77.06    2.07
   1   2  -6   80.91    2.03
   0  -2   6   13.04    0.56
   0   2   6   13.37    0.81
   0   2   6   12.69    0.61
   0   2   6   12.93    0.49
   0   2  -6   15.14    0.49
   1  -2   6    0.08    0.09
   1   2   6    0.27    0.17
   1   2   6    0.24    0.13
   1   2   6    0.06    0.05
   2  -2   6   59.38    1.77
   2   2   6   60.93    2.21
   2   2   6   58.46    1.84
   3  -2   6    8.69    0.54
   3   2   6    9.22    0.75
   3   2   6    9.21    0.59
   4  -2   6   19.62    0.87
   4   2   6   21.38    1.19
   4   2   6   17.64    0.89
   5  -2   6    4.03    0.54
   5  -2   6    4.80    0.44
   5   2   6    3.47    0.53
   5   2   6    4.08    0.45
   6  -2   6   -0.03    0.17
   6   2   6    0.36    0.24
   6   2   6    0.31    0.20
   7  -2   6    5.96    0.68
   7   2   6    5.87    0.58
   7   2   6    5.84    0.67
  11  -3  -6    5.67    0.60
  11   3  -6    8.37    0.75
 -11   3   6    6.78    0.67
 -10  -3   6    4.70    0.47
  10  -3  -6    4.25    0.51
  10   3  -6    3.61    0.51
 -10   3   6    3.56    0.48
 -10   3   6    4.39    0.40
  -9  -3   6    0.37    0.18
   9  -3  -6    0.58    0.23
   9   3  -6    0.57    0.24
  -9   3   6    0.79    0.26
  -9   3   6    0.89    0.20
   8  -3  -6   22.10    1.05
  -8  -3   6   19.39    0.89
  -8   3   6   20.58    0.82
  -8   3   6   20.46    1.03
   8   3  -6   21.06    1.07
  -7  -3   6    1.65    0.25
   7  -3  -6    2.14    0.34
  -7   3   6    2.32    0.35
   7   3  -6    1.74    0.32
  -7   3   6    1.81    0.22
   6  -3  -6    8.03    0.55
  -6  -3   6    7.62    0.46
  -6   3   6    8.36    0.43
  -6   3   6    7.96    0.55
   6   3  -6    8.14    0.58
   5  -3  -6    3.27    0.34
  -5  -3   6    3.62    0.30
  -5   3   6    3.58    0.36
   5   3  -6    2.81    0.34
  -5   3   6    4.80    0.30
  -4  -3   6    0.61    0.13
   4  -3  -6    0.29    0.13
  -4   3   6    0.43    0.12
  -4   3   6    0.48    0.16
   4   3  -6    0.70    0.19
  -3  -3   6  113.82    2.78
   3  -3  -6  111.68    2.93
  -3   3   6  107.08    2.94
   3   3  -6  114.08    2.97
  -3   3   6  112.21    3.28
   3   3  -6  113.98    2.53
  -3   3   6  112.61    2.79
  -2  -3   6   63.25    1.65
   2  -3  -6   61.11    1.72
  -2   3   6   61.77    1.69
  -2   3   6   59.55    1.73
   2   3  -6   62.74    1.75
  -2   3   6   62.11    2.10
   2   3  -6   61.75    1.52
  -1  -3   6   65.27    1.74
  -1   3   6   64.35    2.23
   1   3  -6   68.73    1.78
  -1   3   6   63.61    1.82
   1   3  -6   67.39    1.62
  -1   3   6   64.40    1.77
   0  -3   6    7.40    0.39
   0   3  -6    7.56    0.33
   0   3   6    7.08    0.59
   0   3   6    6.33    0.42
   0   3   6    7.16    0.34
   1  -3   6    5.27    0.35
   1   3   6    4.63    0.40
   1   3   6    5.09    0.24
   1   3   6    5.23    0.55
   2  -3   6    0.97    0.19
   2   3   6    0.62    0.25
   2   3   6    1.17    0.24
   3  -3   6  104.55    2.78
   3   3   6  100.19    2.90
   3   3   6  104.59    3.37
   4  -3   6    0.24    0.15
   4   3   6    0.18    0.20
   4   3   6    0.27    0.17
   5  -3   6   12.48    0.89
   5   3   6   12.83    0.95
   5   3   6   13.91    0.81
   6  -3   6    2.23    0.44
   6   3   6    2.99    0.43
   6   3   6    2.11    0.45
  11  -4  -6    1.56    0.36
  11   4  -6    1.31    0.37
 -11   4   6    1.75    0.40
 -10  -4   6    2.89    0.40
  10  -4  -6    3.33    0.46
  10   4  -6    2.97    0.40
  10   4  -6    3.60    0.51
 -10   4   6    3.57    0.49
  -9  -4   6    0.43    0.19
   9  -4  -6    0.47    0.23
   9   4  -6    0.55    0.26
  -9   4   6    0.44    0.24
   9   4  -6    0.33    0.19
  -9   4   6    0.47    0.17
   8  -4  -6    0.32    0.20
  -8  -4   6    0.56    0.19
  -8   4   6    0.32    0.14
   8   4  -6    0.37    0.22
  -8   4   6    0.55    0.23
   7  -4  -6    0.02    0.13
  -7  -4   6    0.44    0.16
  -7   4   6    0.23    0.17
  -7   4   6    0.02    0.09
   7   4  -6    0.03    0.15
  -6  -4   6    3.41    0.32
   6  -4  -6    4.36    0.41
   6   4  -6    3.62    0.41
  -6   4   6    3.50    0.28
  -6   4   6    4.20    0.42
  -5  -4   6   48.04    1.40
   5  -4  -6   43.68    1.50
  -5   4   6   43.64    1.52
  -5   4   6   46.92    1.33
   5   4  -6   45.73    1.56
  -4  -4   6   26.42    0.89
   4  -4  -6   25.94    1.00
   4   4  -6   26.30    1.02
  -4   4   6   26.01    0.86
  -4   4   6   28.88    1.05
   3  -4  -6   18.74    0.76
  -3  -4   6   18.27    0.67
   3   4  -6   19.15    0.55
  -3   4   6   18.99    0.78
  -3   4   6   18.58    0.69
   3   4  -6   20.74    0.81
  -3   4   6   19.32    0.96
  -2  -4   6    0.07    0.06
  -2   4   6    0.26    0.11
   2   4  -6    0.19    0.11
  -2   4   6    0.32    0.12
   2   4  -6    0.15    0.07
  -2   4   6    0.28    0.17
  -1  -4   6   42.71    1.21
   1   4  -6   41.28    1.12
  -1   4   6   42.76    1.32
   1   4  -6   42.36    1.24
  -1   4   6   43.69    1.26
  -1   4   6   40.62    1.64
   0  -4   6    0.91    0.15
   0   4   6    1.25    0.15
   0   4  -6    1.37    0.15
   0   4   6    1.34    0.22
   0   4   6    1.49    0.33
   1  -4   6    2.72    0.25
   1   4   6    2.07    0.38
   1   4   6    2.35    0.29
   1   4   6    2.16    0.17
   2  -4   6    0.60    0.16
   2   4   6    0.40    0.23
   2   4   6    0.68    0.21
   3  -4   6   17.91    0.78
   3   4   6   18.61    1.11
   3   4   6   18.41    0.90
   4  -4   6    2.25    0.29
   4   4   6    3.25    0.40
   4   4   6    2.85    0.48
   5   4   6    0.36    0.20
   5   4   6    0.71    0.31
   6  -4   6    0.16    0.21
   6   4   6    0.03    0.16
   6   4   6   -0.09    0.17
  10  -5  -6    0.05    0.18
 -10  -5   6    0.07    0.16
  10   5  -6   -0.12    0.12
  10   5  -6    0.11    0.21
 -10   5   6   -0.04    0.17
  -9  -5   6    0.33    0.18
   9  -5  -6    0.09    0.18
  -9   5   6    0.28    0.22
   9   5  -6    0.50    0.24
   9   5  -6    0.02    0.14
  -9   5   6    0.33    0.14
  -8  -5   6    0.18    0.14
   8  -5  -6   -0.11    0.15
   8   5  -6    0.05    0.12
   8   5  -6    0.15    0.19
  -8   5   6    0.01    0.16
  -8   5   6    0.06    0.10
  -7  -5   6    0.15    0.13
   7  -5  -6    0.61    0.22
  -7   5   6    0.31    0.12
  -7   5   6    0.59    0.22
   7   5  -6    0.41    0.22
  -6  -5   6    0.32    0.14
   6  -5  -6    0.22    0.14
  -6   5   6    0.26    0.15
   6   5  -6    0.16    0.15
  -6   5   6    0.18    0.11
  -5  -5   6    2.48    0.26
   5  -5  -6    3.06    0.34
   5   5  -6    2.69    0.34
  -5   5   6    2.84    0.35
  -5   5   6    3.02    0.25
   4  -5  -6    0.51    0.16
  -4  -5   6    0.24    0.10
  -4   5   6    0.28    0.15
   4   5  -6    0.20    0.12
  -4   5   6    0.36    0.11
  -3  -5   6    4.43    0.29
  -3   5   6    5.79    0.52
  -3   5   6    5.65    0.40
   3   5  -6    4.98    0.37
  -3   5   6    4.68    0.31
  -2  -5   6   15.40    0.58
  -2   5   6   15.52    0.64
   2   5  -6   15.15    0.53
  -2   5   6   16.20    0.67
   2   5  -6   15.07    0.64
  -1  -5   6    9.62    0.43
   1   5  -6    9.84    0.46
  -1   5   6   10.09    0.53
  -1   5   6   10.96    0.49
  -1   5   6   11.05    0.75
   1   5  -6    9.38    0.40
   0  -5   6    5.49    0.32
   0   5   6    6.01    0.42
   0   5  -6    5.73    0.31
   0   5   6    6.75    0.34
   0   5   6    6.06    0.58
   0   5  -6    5.03    0.28
   1  -5   6    0.01    0.07
   1   5   6   -0.03    0.09
   1   5   6    0.44    0.22
   1   5   6   -0.04    0.06
   2  -5   6   23.18    0.84
   2   5   6   20.08    1.17
   2   5   6   20.81    0.96
   3  -5   6   19.13    0.79
   3   5   6   19.67    0.95
   3   5   6   20.37    1.18
   4   5   6    8.07    0.76
   4   5   6    7.20    0.57
   5   5   6   -0.18    0.16
   5   5   6    0.17    0.17
   6   5   6    2.51    0.42
   6   5   6    2.19    0.47
 -10  -6   6    0.37    0.22
  10  -6  -6   -0.03    0.18
 -10   6   6    0.39    0.25
  10   6  -6    0.12    0.17
  10   6  -6   -0.01    0.21
   9  -6  -6    3.09    0.43
  -9  -6   6    3.64    0.42
  -9   6   6    3.50    0.47
   9   6  -6    3.47    0.41
   9   6  -6    3.26    0.49
  -8  -6   6    0.08    0.14
   8  -6  -6   -0.07    0.13
  -8   6   6    0.01    0.09
   8   6  -6    0.12    0.15
   8   6  -6    0.10    0.17
  -8   6   6   -0.18    0.11
  -7  -6   6   -0.05    0.12
   7  -6  -6   -0.02    0.11
   7   6  -6    0.08    0.15
   7   6  -6    0.02    0.11
  -7   6   6   -0.10    0.08
  -7   6   6   -0.07    0.13
   6  -6  -6    2.93    0.36
  -6  -6   6    3.66    0.34
  -6   6   6    3.59    0.40
  -6   6   6    2.66    0.25
   6   6  -6    2.55    0.36
  -5  -6   6   25.28    0.93
   5  -6  -6   25.91    1.04
   5   6  -6   25.46    1.07
  -5   6   6   25.86    0.86
  -5   6   6   25.86    1.07
  -4  -6   6    0.18    0.09
   4   6  -6    0.04    0.11
  -4   6   6    0.16    0.12
  -4   6   6    0.05    0.08
  -3  -6   6    7.46    0.38
  -3   6   6    7.11    0.46
   3   6  -6    6.53    0.43
  -3   6   6    7.06    0.39
  -2  -6   6   10.18    0.45
  -2   6   6   10.13    0.53
   2   6  -6   11.04    0.52
  -2   6   6   11.05    0.53
   2   6  -6   10.18    0.42
  -2   6   6   10.60    0.73
  -1  -6   6    2.53    0.21
  -1   6   6    2.69    0.41
   1   6  -6    2.70    0.23
  -1   6   6    3.05    0.30
  -1   6   6    2.19    0.23
   1   6  -6    2.48    0.20
   0  -6   6    1.02    0.15
   0   6  -6    1.56    0.16
   0   6   6    1.44    0.33
   0   6   6    1.54    0.18
   0   6   6    1.39    0.23
   0   6  -6    1.25    0.16
   1  -6   6   16.75    0.66
   1   6   6   16.93    0.82
   1   6   6   18.09    0.61
   1   6   6   17.49    1.04
   2  -6   6    3.67    0.30
   2   6   6    3.78    0.53
   2   6   6    3.70    0.40
   3   6   6   15.13    1.01
   3   6   6   14.34    0.80
   4   6   6    0.30    0.18
   4   6   6    0.70    0.29
   5   6   6    0.82    0.27
   5   6   6    0.67    0.30
   6   6   6    4.70    0.62
   6   6   6    5.48    0.58
 -10  -7   6    3.01    0.42
 -10   7   6    2.80    0.44
  10   7  -6    2.65    0.47
  10   7  -6    2.76    0.41
  -9  -7   6    0.49    0.21
   9   7  -6    0.36    0.25
  -9   7   6    0.22    0.21
   9   7  -6    0.50    0.22
  -8  -7   6   17.69    0.89
   8   7  -6   17.88    0.88
   8   7  -6   17.61    1.02
  -8   7   6   18.76    0.74
  -8   7   6   19.11    1.01
  -7  -7   6   10.87    0.64
   7   7  -6   10.00    0.72
   7   7  -6   12.08    0.66
  -7   7   6   11.35    0.53
  -7   7   6   11.01    0.72
  -6  -7   6   90.48    2.52
  -6   7   6   89.66    2.35
   6   7  -6   89.57    2.72
  -6   7   6   94.57    2.74
  -5  -7   6    0.48    0.15
  -5   7   6    0.35    0.12
  -5   7   6    0.33    0.16
   5   7  -6    0.50    0.19
  -4  -7   6   46.10    1.36
  -4   7   6   43.98    1.31
   4   7  -6   45.05    1.49
  -4   7   6   43.61    1.49
  -3  -7   6   67.19    1.83
  -3   7   6   68.48    1.88
   3   7  -6   69.47    1.98
  -3   7   6   69.83    2.03
  -2  -7   6   28.87    0.90
  -2   7   6   28.57    1.30
  -2   7   6   27.91    1.02
   2   7  -6   27.95    0.86
   2   7  -6   30.26    1.00
  -2   7   6   29.55    1.02
  -1  -7   6    3.10    0.23
   1   7  -6    2.92    0.24
  -1   7   6    3.56    0.33
  -1   7   6    2.42    0.41
   1   7  -6    3.00    0.23
  -1   7   6    2.49    0.25
   0  -7   6   41.03    1.18
   0   7  -6   42.64    1.16
   0   7  -6   41.04    1.19
   0   7   6   43.93    1.77
   0   7   6   41.91    1.24
   0   7   6   38.46    1.38
   1  -7   6   34.90    1.05
   1   7   6   32.13    1.25
  -1   7  -6   32.07    0.97
   1   7   6   34.92    1.02
   1   7   6   33.71    1.55
   2  -7   6   65.25    1.85
   2   7   6   69.28    2.16
   2   7   6   70.81    2.55
   3   7   6   42.64    1.88
   3   7   6   41.79    1.57
   4   7   6    0.62    0.28
   4   7   6    0.46    0.21
   5   7   6   20.17    1.25
   5   7   6   24.00    1.17
   6   7   6    0.79    0.33
   6   7   6    2.18    0.42
 -10   8   6    1.19    0.34
  10   8  -6    1.08    0.38
  -9  -8   6    1.85    0.34
   9   8  -6    1.77    0.33
  -9   8   6    2.31    0.40
   9   8  -6    1.51    0.38
  -8  -8   6    5.38    0.48
  -8   8   6    4.37    0.49
   8   8  -6    4.89    0.46
   8   8  -6    3.36    0.48
  -7  -8   6    4.85    0.44
  -7   8   6    6.13    0.55
   7   8  -6    5.64    0.45
  -7   8   6    5.51    0.35
   7   8  -6    4.18    0.49
  -6  -8   6   42.81    1.44
   6   8  -6   41.50    1.57
  -6   8   6   44.01    1.59
  -6   8   6   42.31    1.27
  -5  -8   6    4.46    0.35
   5   8  -6    4.51    0.43
  -5   8   6    4.54    0.43
  -5   8   6    4.20    0.30
  -4  -8   6   34.00    1.10
   4   8  -6   31.28    1.19
  -4   8   6   33.52    1.24
  -4   8   6   34.74    1.08
  -3  -8   6   45.02    1.31
  -3   8   6   44.28    1.47
  -3   8   6   44.66    1.37
   3   8  -6   45.51    1.43
  -2  -8   6    2.19    0.20
   2   8  -6    2.29    0.24
   2   8  -6    2.18    0.20
  -2   8   6    2.07    0.25
  -2   8   6    2.51    0.28
  -1  -8   6   24.43    0.79
  -1   8   6   26.29    0.99
  -1   8   6   24.19    1.24
  -1   8   6   24.60    0.91
   1   8  -6   25.51    0.86
   1   8  -6   25.56    0.82
   0  -8   6   24.64    0.78
   0   8   6   24.80    0.86
   0   8  -6   23.73    0.79
   0   8   6   24.23    1.26
   0   8   6   21.58    0.96
   0   8  -6   24.30    0.79
   1  -8   6   15.54    0.60
   1   8   6   15.49    1.00
   1   8   6   15.24    0.59
  -1   8  -6   15.25    0.58
   1   8   6   14.40    0.77
  -2   8  -6   21.28    0.72
   2   8   6   20.67    0.99
   2   8   6   23.75    1.29
   3   8   6    2.65    0.39
   3   8   6    2.71    0.49
   4   8   6    0.03    0.14
   4   8   6    0.11    0.20
   5   8   6    6.67    0.62
   5   8   6    6.17    0.70
   6   8   6    0.76    0.32
 -10   9   6   -0.15    0.16
  10   9  -6   -0.24    0.21
  -9  -9   6    7.45    0.60
  -9   9   6    7.79    0.67
   9   9  -6    8.03    0.61
  -8  -9   6    3.74    0.42
   8   9  -6    2.99    0.46
   8   9  -6    3.50    0.40
  -8   9   6    2.71    0.41
  -7  -9   6    0.39    0.17
  -7   9   6    0.20    0.17
   7   9  -6    0.29    0.16
   7   9  -6    0.27    0.20
  -6  -9   6    1.35    0.25
  -6   9   6    1.66    0.21
  -6   9   6    1.19    0.28
   6   9  -6    1.61    0.31
   6   9  -6    1.70    0.26
  -5  -9   6   47.28    1.49
  -5   9   6   47.95    1.38
   5   9  -6   47.32    1.62
  -5   9   6   44.96    1.62
  -4  -9   6    1.88    0.23
   4   9  -6    2.20    0.30
  -4   9   6    2.25    0.24
  -4   9   6    1.78    0.28
  -3  -9   6   16.13    0.64
   3   9  -6   16.71    0.73
  -3   9   6   15.58    0.68
  -3   9   6   16.27    0.77
  -2  -9   6    1.19    0.16
   2   9  -6    0.78    0.14
  -2   9   6    0.97    0.20
  -2   9   6    1.45    0.23
   2   9  -6    0.79    0.17
  -1  -9   6    0.12    0.08
  -1   9   6    0.04    0.10
  -1   9   6    0.55    0.23
  -1   9   6    0.08    0.11
   1   9  -6    0.04    0.08
   1   9  -6    0.17    0.10
   0  -9   6   16.03    0.57
   0   9  -6   15.69    0.60
   0   9   6   14.34    0.75
   0   9   6   15.85    0.66
   0   9   6   14.30    0.95
   0   9  -6   15.19    0.60
  -1   9  -6    6.97    0.38
   1   9   6    8.62    0.43
   1   9   6    7.46    0.54
   1   9   6    8.53    0.76
  -2   9  -6    0.99    0.16
   2   9   6    1.14    0.27
   2   9   6    1.23    0.36
   3   9   6   10.53    0.71
   3   9   6   11.41    0.90
   4   9   6    1.04    0.29
   4   9   6    0.64    0.31
   5   9   6    5.09    0.65
   5   9   6    4.38    0.53
   6   9   6    8.88    0.82
 -10  10   6    6.03    0.63
  -9 -10   6    0.31    0.20
  -9  10   6    0.84    0.29
   9  10  -6    0.63    0.29
   9  10  -6    0.08    0.18
  -8 -10   6    6.75    0.57
   8  10  -6    7.64    0.57
   8  10  -6    7.46    0.68
  -8  10   6    6.60    0.61
  -7 -10   6    2.20    0.33
  -7  10   6    2.60    0.39
   7  10  -6    2.13    0.38
   7  10  -6    2.53    0.33
  -6 -10   6    1.57    0.27
  -6  10   6    2.11    0.23
  -6  10   6    1.75    0.32
   6  10  -6    1.86    0.27
   6  10  -6    1.75    0.32
  -5 -10   6    9.38    0.53
   5  10  -6    8.45    0.58
  -5  10   6    8.09    0.59
  -5  10   6    8.74    0.47
  -4 -10   6   20.71    0.81
  -4  10   6   21.27    0.95
  -4  10   6   21.45    0.82
   4  10  -6   21.26    0.91
  -3 -10   6   11.20    0.50
  -3  10   6   10.03    0.54
  -3  10   6    8.96    0.57
   3  10  -6   10.58    0.57
  -2 -10   6    8.01    0.41
  -2  10   6   10.30    0.57
   2  10  -6    9.84    0.51
  -2  10   6    9.13    0.53
   2  10  -6    9.60    0.46
  -1 -10   6   13.28    0.52
  -1  10   6   14.68    0.67
   1  10  -6   15.06    0.62
   1  10  -6   13.43    0.58
  -1  10   6   14.07    0.72
   0  10  -6   14.93    0.60
   0  10  -6   15.59    0.63
   0  10   6   16.06    0.68
   0  10   6   14.83    0.78
   0  10   6   15.35    0.99
   1  10   6    2.39    0.25
  -1  10  -6    2.49    0.24
   1  10   6    2.37    0.34
   1  10   6    2.14    0.43
   2  10   6    1.61    0.31
   2  10   6    2.15    0.44
  -2  10  -6    1.69    0.20
   3  10   6    0.80    0.26
   3  10   6    1.03    0.35
   4  10   6   12.32    0.82
   4  10   6   11.51    0.93
   5  10   6   11.85    0.95
   5  10   6   13.06    0.88
  -9 -11   6    7.43    0.64
   9  11  -6    9.81    0.69
  -9  11   6    7.50    0.67
   9  11  -6    8.54    0.78
  -8 -11   6   22.25    1.05
   8  11  -6   20.24    1.00
  -8  11   6   21.74    1.12
   8  11  -6   20.49    1.15
  -7 -11   6    1.21    0.28
  -7  11   6    1.13    0.30
   7  11  -6    1.32    0.27
   7  11  -6    1.36    0.33
  -6 -11   6    2.15    0.31
   6  11  -6    2.01    0.29
  -6  11   6    2.13    0.34
   6  11  -6    1.74    0.32
  -5 -11   6    0.86    0.20
  -5  11   6    1.08    0.27
   5  11  -6    0.73    0.23
  -5  11   6    0.91    0.17
  -4 -11   6   15.80    0.70
  -4  11   6   16.94    0.72
   4  11  -6   17.17    0.81
  -4  11   6   17.31    0.85
  -3 -11   6   20.55    0.77
  -3  11   6   22.06    0.87
   3  11  -6   21.59    0.88
  -3  11   6   20.00    0.91
  -2 -11   6    0.77    0.14
  -2  11   6    1.15    0.22
  -2  11   6    0.75    0.20
   2  11  -6    0.76    0.15
   2  11  -6    1.36    0.21
  -1 -11   6    0.10    0.08
  -1  11   6    0.02    0.12
   1  11  -6    0.01    0.09
   1  11  -6   -0.01    0.08
  -1  11   6   -0.05    0.09
   0  11   6    0.87    0.19
   0  11  -6    0.94    0.17
   0  11   6    0.80    0.30
   0  11   6    0.71    0.21
   0  11  -6    0.57    0.15
   1  11   6    8.29    0.78
   1  11   6    9.42    0.50
   1  11   6    9.23    0.63
  -1  11  -6    9.20    0.47
   2  11   6   -0.15    0.10
   2  11   6    0.08    0.20
  -2  11  -6    0.02    0.10
   3  11   6    5.88    0.69
   3  11   6    6.67    0.59
   4  11   6    1.07    0.31
   4  11   6    0.20    0.24
   5  11   6   -0.08    0.21
   9  12  -6    4.68    0.62
  -9  12   6    5.15    0.57
  -8 -12   6    2.02    0.35
   8  12  -6    3.01    0.47
   8  12  -6    2.71    0.38
  -8  12   6    2.89    0.44
  -7 -12   6    4.51    0.45
  -7  12   6    4.55    0.50
   7  12  -6    4.71    0.45
   7  12  -6    4.84    0.53
  -6 -12   6    1.32    0.26
  -6  12   6    1.09    0.28
   6  12  -6    1.18    0.28
   6  12  -6    1.66    0.28
  -5 -12   6    2.93    0.32
  -5  12   6    3.09    0.39
   5  12  -6    3.61    0.40
  -4 -12   6    2.71    0.28
  -4  12   6    2.61    0.35
   4  12  -6    2.30    0.31
  -4  12   6    2.81    0.29
  -3 -12   6    0.93    0.17
  -3  12   6    1.14    0.24
   3  12  -6    0.77    0.20
  -3  12   6    1.25    0.22
  -2 -12   6   37.61    1.10
  -2  12   6   37.10    1.31
  -2  12   6   35.85    1.30
   2  12  -6   36.26    1.24
  -1  12   6   10.48    0.58
   1  12  -6   11.10    0.53
  -1  12   6    9.22    0.60
   1  12  -6    9.56    0.52
   0  12   6    0.85    0.24
   0  12   6    0.32    0.14
   0  12  -6    0.49    0.15
   0  12  -6    0.49    0.15
   1  12   6   24.26    1.35
  -1  12  -6   25.16    0.91
   1  12   6   26.02    0.96
   1  12   6   26.66    1.15
  -2  12  -6   12.21    0.58
   2  12   6   13.82    0.81
   2  12   6   11.43    0.91
   3  12   6    1.00    0.37
   3  12   6    1.57    0.34
   4  12   6    9.54    0.72
   4  12   6    7.47    0.79
   5  12   6    6.29    0.73
  -9  13   6    1.24    0.35
   9  13  -6    1.14    0.37
  -8 -13   6    0.01    0.16
   8  13  -6    0.02    0.23
  -8  13   6    0.26    0.20
   8  13  -6    0.00    0.14
  -7 -13   6    4.56    0.46
   7  13  -6    4.98    0.47
  -7  13   6    5.52    0.55
   7  13  -6    4.35    0.52
  -6 -13   6    0.65    0.21
   6  13  -6    0.55    0.20
  -6  13   6    0.51    0.22
   6  13  -6    0.60    0.23
  -5 -13   6    0.72    0.20
   5  13  -6    0.85    0.25
  -5  13   6    0.64    0.23
  -4 -13   6    5.48    0.39
  -4  13   6    5.56    0.40
   4  13  -6    5.61    0.47
  -4  13   6    5.85    0.50
  -3 -13   6    1.18    0.19
   3  13  -6    1.03    0.22
  -3  13   6    0.86    0.22
  -3  13   6    1.13    0.22
   2  13  -6   16.96    0.76
  -2  13   6   18.46    0.84
  -2  13   6   17.40    0.83
   1  13  -6    0.55    0.17
  -1  13   6    0.69    0.19
  -1  13   6    0.57    0.20
   1  13  -6    0.69    0.17
   0  13  -6    5.56    0.39
   0  13  -6    4.59    0.36
   0  13   6    5.58    0.50
   0  13   6    5.63    0.42
   1  13   6    0.15    0.13
   1  13   6   -0.13    0.13
  -1  13  -6    0.26    0.14
   2  13   6   -0.19    0.15
   2  13   6   -0.09    0.12
  -2  13  -6   -0.10    0.10
   3  13   6    1.95    0.37
   3  13   6    3.10    0.54
   4  13   6    0.17    0.18
   4  13   6    0.09    0.21
  -8 -14   6    0.67    0.25
   8  14  -6    0.48    0.23
   8  14  -6    0.24    0.23
  -8  14   6    0.65    0.26
  -7 -14   6    2.48    0.37
   7  14  -6    2.60    0.43
   7  14  -6    2.46    0.36
  -7  14   6    2.59    0.42
  -6 -14   6    0.01    0.14
   6  14  -6    0.26    0.20
  -6  14   6    0.17    0.18
   6  14  -6    0.18    0.15
  -5 -14   6    0.81    0.21
   5  14  -6    0.37    0.21
  -5  14   6    0.52    0.22
  -4 -14   6    1.39    0.23
  -4  14   6    1.13    0.27
   4  14  -6    1.31    0.27
  -3 -14   6    1.16    0.19
   3  14  -6    1.05    0.23
  -3  14   6    1.18    0.24
  -3  14   6    1.20    0.26
  -2  14   6    1.23    0.26
  -2  14   6    1.10    0.24
   2  14  -6    1.03    0.22
  -1  14   6   29.73    1.16
  -1  14   6   29.97    1.20
   1  14  -6   28.98    1.08
   1  14  -6   28.71    1.04
   0  14   6    0.57    0.20
   0  14  -6    0.54    0.17
   0  14   6    0.79    0.23
   0  14  -6    0.63    0.18
  -1  14  -6    4.12    0.36
   1  14   6    4.44    0.47
   1  14   6    4.51    0.39
   2  14   6   -0.15    0.12
  -2  14  -6    0.13    0.13
   3  14   6    0.33    0.22
   3  14   6    0.09    0.21
   4  14   6    0.85    0.36
  -8  15   6   -0.24    0.16
   8  15  -6    0.17    0.24
  -7 -15   6    4.37    0.46
   7  15  -6    3.86    0.44
  -7  15   6    4.52    0.52
   7  15  -6    4.19    0.53
  -6 -15   6    2.34    0.34
   6  15  -6    2.06    0.36
  -6  15   6    1.95    0.36
   6  15  -6    2.91    0.36
  -5 -15   6   15.03    0.75
   5  15  -6   16.49    0.89
  -5  15   6   14.90    0.87
  -4 -15   6    0.08    0.12
  -4  15   6   -0.04    0.13
   4  15  -6    0.09    0.16
  -3  15   6    0.22    0.16
   3  15  -6    0.27    0.16
  -2  15   6    6.12    0.48
  -2  15   6    5.44    0.47
   2  15  -6    4.99    0.43
   1  15  -6    6.14    0.45
  -1  15   6    5.05    0.45
  -1  15   6    5.20    0.47
   0  15   6    3.06    0.40
   0  15  -6    3.05    0.32
   0  15   6    2.80    0.34
   0  15  -6    2.52    0.30
   1  15   6    4.98    0.43
  -1  15  -6    5.81    0.43
   1  15   6    5.67    0.54
  -2  15  -6    1.55    0.25
   2  15   6    1.35    0.32
   3  15   6    6.30    0.74
   3  15   6    6.33    0.62
  -7 -16   6    0.58    0.24
   7  16  -6    0.39    0.22
  -7  16   6    0.42    0.25
   7  16  -6    0.20    0.21
  -6 -16   6   17.98    0.89
   6  16  -6   16.28    0.84
  -6  16   6   16.21    0.95
   6  16  -6   16.30    0.95
  -5 -16   6    0.41    0.19
   5  16  -6    0.37    0.20
  -5  16   6    0.42    0.21
  -4  16   6   14.01    0.81
   4  16  -6   13.03    0.76
  -3  16   6    0.45    0.20
   3  16  -6    0.47    0.19
  -2  16   6    7.33    0.56
   2  16  -6    8.49    0.56
  -1  16   6    5.82    0.49
  -1  16   6    4.62    0.46
   1  16  -6    4.93    0.43
   0  16  -6    0.85    0.21
   0  16  -6    0.65    0.20
   0  16   6    0.72    0.23
   0  16   6    0.76    0.25
   1  16   6   21.51    0.94
  -1  16  -6   19.81    0.88
   1  16   6   21.68    1.07
   2  16   6    1.04    0.30
  -2  16  -6    0.72    0.21
  -6 -17   6    7.53    0.57
   6  17  -6    7.94    0.68
  -6  17   6    6.53    0.62
  -5  17   6   10.32    0.72
   5  17  -6    9.70    0.70
  -4  17   6    0.05    0.17
   4  17  -6    0.14    0.17
   3  17  -6    8.29    0.58
  -3  17   6    9.40    0.66
  -2  17   6    3.71    0.42
   2  17  -6    4.27    0.42
   1  17  -6   16.82    0.82
  -1  17   6   17.72    0.89
   0  17   6    5.75    0.50
   0  17  -6    6.65    0.48
   0  17   6    6.90    0.58
   0  17  -6    7.56    0.52
   1  17   6    3.30    0.44
   1  17   6    3.47    0.38
  -1  17  -6    3.13    0.36
   2  17   6    4.22    0.52
  -2  17  -6    4.47    0.42
  -5  18   6    2.14    0.38
   5  18  -6    2.10    0.37
   4  18  -6   10.96    0.73
  -4  18   6   10.64    0.74
  -3  18   6    6.71    0.58
   3  18  -6    6.07    0.53
   2  18  -6    5.63    0.49
  -2  18   6    4.18    0.46
   1  18  -6   14.55    0.77
  -1  18   6   14.62    0.82
   0  18   6    0.28    0.20
   0  18  -6    0.46    0.19
  -1  18  -6   17.59    0.86
   1  18   6   17.52    0.99
   1  18   6   18.19    0.90
   4  19  -6    0.27    0.21
  -4  19   6   -0.11    0.17
   3  19  -6   -0.08    0.16
  -3  19   6   -0.04    0.15
   2  19  -6    3.59    0.43
  -2  19   6    3.03    0.42
  -1  19   6   -0.08    0.13
   1  19  -6    0.04    0.15
   0  19   6    8.36    0.62
 -11   0   7    0.29    0.26
 -11   0   7    0.14    0.17
  11   0  -7   -0.09    0.19
  10   0  -7   -0.06    0.17
 -10   0   7    0.00    0.12
 -10   0   7   -0.03    0.17
  -9   0   7   -0.11    0.09
   9   0  -7    0.24    0.20
   8   0  -7   -0.03    0.14
  -8   0   7    0.05    0.12
  -7   0   7    0.13    0.11
   7   0  -7    0.28    0.19
   6   0  -7   -0.09    0.10
  -6   0   7   -0.05    0.07
   5   0  -7   -0.06    0.12
  -5   0   7    0.04    0.07
  -4   0   7   -0.06    0.05
   4   0  -7   -0.02    0.11
  -3   0   7    0.00    0.06
   3   0  -7    0.01    0.05
   3   0  -7   -0.07    0.07
   2   0  -7   -0.07    0.05
   2   0  -7    0.16    0.06
  -2   0   7    0.03    0.07
  -2   0   7    0.06    0.07
  -1   0   7   -0.04    0.08
  -1   0   7   -0.09    0.06
   1   0  -7   -0.09    0.07
   0   0   7    0.04    0.07
   0   0   7   -0.01    0.09
   1   0   7    0.05    0.10
   2   0   7    0.02    0.12
   3   0   7   -0.04    0.11
   3   0   7   -0.14    0.13
   4   0   7    0.12    0.16
   4   0   7    0.00    0.18
   5   0   7    0.05    0.19
   5   0   7    0.06    0.15
   6   0   7    0.02    0.23
 -11  -1   7    0.35    0.27
 -11  -1   7    0.46    0.20
  11  -1  -7    0.39    0.24
  11   1  -7    0.68    0.30
 -11   1   7    0.32    0.20
 -11   1   7    0.25    0.25
  10  -1  -7    1.59    0.38
 -10  -1   7    1.90    0.31
 -10   1   7    1.88    0.29
  10   1  -7    1.64    0.39
 -10   1   7    1.86    0.40
   9  -1  -7    0.11    0.20
  -9  -1   7    0.07    0.13
   9   1  -7    0.03    0.17
  -9   1   7   -0.02    0.10
  -9   1   7   -0.03    0.17
  -8  -1   7    0.36    0.16
   8  -1  -7    0.25    0.18
  -8   1   7    0.27    0.14
   8   1  -7    0.45    0.22
  -8   1   7    0.14    0.18
  -7  -1   7    3.48    0.33
   7  -1  -7    3.88    0.46
  -7   1   7    4.25    0.34
   7   1  -7    3.39    0.44
  -6  -1   7    1.76    0.23
   6  -1  -7    1.70    0.30
  -6   1   7    1.45    0.21
   6   1  -7    1.70    0.30
  -5  -1   7   55.84    1.57
   5  -1  -7   52.51    1.74
   5   1  -7   52.89    1.76
  -5   1   7   53.66    1.55
  -4  -1   7    4.68    0.32
   4  -1  -7    4.37    0.38
  -4   1   7    5.38    0.34
   4   1  -7    5.13    0.41
   3  -1  -7   -0.02    0.07
  -3  -1   7   -0.01    0.06
   3  -1  -7   -0.03    0.04
  -3   1   7    0.02    0.08
   3   1  -7    0.04    0.05
   3   1  -7   -0.12    0.07
  -3   1   7    0.01    0.06
  -2  -1   7    0.31    0.11
   2  -1  -7    0.13    0.09
   2  -1  -7    0.10    0.06
  -2   1   7    0.05    0.08
  -2   1   7    0.17    0.09
   2   1  -7    0.11    0.09
   2   1  -7    0.12    0.06
  -1  -1   7   10.27    0.51
  -1  -1   7   11.53    0.49
   1  -1  -7   11.32    0.48
   1   1  -7   11.84    0.49
  -1   1   7   10.91    0.55
  -1   1   7   11.31    0.50
   0  -1   7    5.75    0.39
   0   1   7    6.39    0.31
   0   1   7    5.28    0.40
   1  -1   7   31.96    1.19
   1   1   7   35.12    1.25
   1   1   7   36.62    1.58
   2  -1   7    0.18    0.15
   2   1   7    0.17    0.21
   2   1   7    0.30    0.17
   3  -1   7    0.37    0.18
   3   1   7    0.14    0.19
   3   1   7    0.32    0.19
   4  -1   7    0.31    0.18
   4  -1   7    0.51    0.27
   4   1   7    0.13    0.18
   4   1   7    0.08    0.14
   5  -1   7    0.09    0.17
   5  -1   7    0.06    0.19
   5   1   7    0.15    0.17
   5   1   7    0.13    0.22
   6  -1   7    0.07    0.22
   6   1   7    0.21    0.25
   6   1   7    0.42    0.24
  11  -2  -7    0.43    0.26
 -11   2   7    0.33    0.18
 -11   2   7    0.37    0.26
  11   2  -7    0.23    0.26
  10  -2  -7    0.70    0.28
 -10  -2   7    1.03    0.26
 -10   2   7    1.66    0.28
  10   2  -7    0.73    0.31
 -10   2   7    0.69    0.29
  -9  -2   7    2.51    0.34
   9  -2  -7    2.57    0.42
   9   2  -7    2.39    0.42
  -9   2   7    1.66    0.36
  -9   2   7    2.61    0.31
   8  -2  -7    0.46    0.22
  -8  -2   7    0.46    0.17
  -8   2   7    0.53    0.23
  -8   2   7    0.26    0.14
   8   2  -7    0.18    0.19
  -7  -2   7   70.19    2.07
   7  -2  -7   69.68    2.31
  -7   2   7   71.70    2.02
   7   2  -7   76.12    2.39
  -7   2   7   76.10    2.36
   6  -2  -7    2.31    0.33
  -6  -2   7    1.87    0.24
  -6   2   7    2.06    0.24
  -6   2   7    1.83    0.32
   6   2  -7    1.76    0.31
  -5  -2   7    1.56    0.21
   5  -2  -7    1.72    0.28
  -5   2   7    1.98    0.22
  -5   2   7    1.39    0.27
   5   2  -7    1.50    0.27
  -4  -2   7   11.43    0.52
   4  -2  -7   10.85    0.60
   4   2  -7   10.67    0.60
  -4   2   7   10.89    0.61
  -4   2   7   11.02    0.51
   3  -2  -7   24.79    0.91
  -3  -2   7   23.76    0.83
   3  -2  -7   23.88    0.63
  -3   2   7   24.17    0.92
  -3   2   7   24.74    0.85
   3   2  -7   23.82    0.92
   3   2  -7   23.43    0.67
  -2  -2   7    3.73    0.28
   2  -2  -7    4.04    0.30
   2  -2  -7    3.43    0.20
  -2   2   7    4.07    0.31
   2   2  -7    3.79    0.31
  -2   2   7    3.97    0.47
   2   2  -7    4.31    0.24
  -2   2   7    4.03    0.31
  -1  -2   7   37.48    1.19
  -1   2   7   38.22    1.60
  -1   2   7   38.05    1.17
  -1   2   7   38.95    1.27
   1   2  -7   39.65    1.16
   1   2  -7   39.05    1.06
   0  -2   7    3.09    0.29
   0   2   7    2.48    0.29
   0   2   7    3.22    0.23
   0   2   7    2.78    0.45
   1  -2   7   68.44    1.99
   1   2   7   68.96    2.07
   1   2   7   67.42    2.48
   2  -2   7   53.31    1.73
   2   2   7   58.86    2.24
   2   2   7   53.82    1.80
   3  -2   7    8.09    0.54
   3   2   7    6.83    0.72
   3   2   7    7.37    0.56
   4  -2   7    3.04    0.51
   4  -2   7    3.37    0.38
   4   2   7    3.26    0.54
   4   2   7    3.49    0.42
   5  -2   7    1.35    0.39
   5   2   7    1.32    0.40
   5   2   7    2.04    0.36
   6  -2   7    1.14    0.37
   6   2   7    0.63    0.33
   6   2   7    1.22    0.32
  11  -3  -7    0.17    0.23
 -11   3   7    0.21    0.24
  11   3  -7    0.10    0.24
  10  -3  -7    6.52    0.64
 -10  -3   7    5.50    0.50
 -10   3   7    6.23    0.63
 -10   3   7    6.64    0.48
  10   3  -7    6.32    0.65
  -9  -3   7    2.93    0.36
   9  -3  -7    3.55    0.47
   9   3  -7    2.05    0.41
  -9   3   7    3.08    0.32
  -9   3   7    3.47    0.47
  -8  -3   7    3.44    0.36
   8  -3  -7    4.47    0.48
  -8   3   7    3.39    0.32
   8   3  -7    3.70    0.48
  -8   3   7    3.13    0.43
   7  -3  -7   33.55    1.36
  -7  -3   7   32.63    1.18
   7   3  -7   31.66    1.36
  -7   3   7   33.34    1.11
  -7   3   7   32.49    1.36
  -6  -3   7   38.55    1.28
   6  -3  -7   41.72    1.49
  -6   3   7   38.34    1.23
   6   3  -7   39.66    1.49
  -6   3   7   41.16    1.50
   5  -3  -7   12.62    0.68
  -5  -3   7   11.57    0.55
  -5   3   7   11.25    0.66
   5   3  -7   10.65    0.66
  -5   3   7   11.59    0.53
  -4  -3   7   20.78    0.76
   4  -3  -7   19.72    0.86
  -4   3   7   21.79    0.90
   4   3  -7   20.89    0.90
  -4   3   7   20.85    0.77
   3  -3  -7    3.58    0.17
   3  -3  -7    3.37    0.31
  -3  -3   7    3.43    0.27
   3   3  -7    3.20    0.32
  -3   3   7    4.09    0.30
   3   3  -7    3.68    0.21
  -3   3   7    4.15    0.34
  -2  -3   7   12.72    0.56
   2  -3  -7   14.43    0.61
   2   3  -7   13.99    0.50
   2   3  -7   13.94    0.62
  -2   3   7   14.65    0.63
  -2   3   7   14.39    0.89
  -1  -3   7    3.28    0.27
  -1   3   7    3.30    0.26
  -1   3   7    3.96    0.50
   1   3  -7    3.81    0.24
  -1   3   7    3.30    0.32
   1   3  -7    3.77    0.28
   0  -3   7   71.47    2.01
   0   3   7   75.99    2.61
   0   3   7   75.10    1.91
   0   3   7   70.26    2.12
   1  -3   7    2.28    0.28
   1   3   7    2.85    0.34
   1   3   7    2.64    0.47
   2  -3   7   67.04    1.97
   2   3   7   66.73    2.09
   2   3   7   62.23    2.45
   3  -3   7    0.36    0.16
   3   3   7    0.11    0.15
   3   3   7    0.01    0.17
   4  -3   7    6.82    0.51
   4   3   7    7.41    0.78
   4   3   7    7.12    0.58
   5  -3   7    0.67    0.29
   5   3   7    0.14    0.18
   5   3   7    0.56    0.31
   6  -3   7    0.76    0.33
   6   3   7    0.24    0.22
   6   3   7    0.25    0.28
  10  -4  -7    0.14    0.20
 -10  -4   7   -0.01    0.15
  10   4  -7    0.02    0.19
 -10   4   7    0.09    0.19
 -10   4   7    0.18    0.14
  -9  -4   7   13.16    0.74
   9  -4  -7   14.30    0.89
  -9   4   7   13.19    0.88
   9   4  -7   13.31    0.92
  -9   4   7   13.23    0.66
   8  -4  -7    0.46    0.22
  -8  -4   7    0.75    0.22
  -8   4   7    0.37    0.15
   8   4  -7    0.34    0.23
  -8   4   7    0.68    0.26
   7  -4  -7    1.25    0.29
  -7  -4   7    0.99    0.21
  -7   4   7    0.96    0.18
  -7   4   7    1.32    0.31
   7   4  -7    1.43    0.32
   6  -4  -7    1.01    0.25
  -6  -4   7    0.82    0.19
   6   4  -7    0.72    0.25
  -6   4   7    0.45    0.19
  -6   4   7    1.05    0.18
  -5  -4   7    1.46    0.21
   5  -4  -7    1.42    0.26
  -5   4   7    1.07    0.18
  -5   4   7    1.32    0.27
   5   4  -7    1.35    0.27
  -4  -4   7    5.84    0.36
   4  -4  -7    5.57    0.42
  -4   4   7    6.48    0.38
   4   4  -7    6.24    0.46
  -4   4   7    5.10    0.42
   3  -4  -7   51.26    1.21
   3  -4  -7   51.06    1.57
  -3  -4   7   51.62    1.47
   3   4  -7   52.08    1.62
  -3   4   7   50.28    1.60
  -3   4   7   51.98    1.51
   3   4  -7   52.66    1.30
  -2  -4   7    0.40    0.12
  -2   4   7    0.46    0.15
  -2   4   7    0.48    0.15
   2   4  -7    0.32    0.09
   2   4  -7    0.23    0.12
  -2   4   7    0.52    0.23
  -1  -4   7   65.94    1.77
  -1   4   7   65.27    2.35
   1   4  -7   64.32    1.78
  -1   4   7   65.04    1.80
  -1   4   7   63.62    1.90
   1   4  -7   63.32    1.64
   0  -4   7   72.28    1.99
   0   4   7   72.16    2.15
   0   4   7   73.92    1.92
   0   4   7   72.24    2.60
   1  -4   7    1.72    0.24
   1   4   7    1.47    0.27
   1   4   7    1.55    0.38
   2  -4   7   35.32    1.26
   2   4   7   35.88    1.40
   2   4   7   40.83    1.80
   3  -4   7    0.53    0.18
   3   4   7    0.74    0.25
   3   4   7    0.79    0.34
   4   4   7    0.56    0.23
   4   4   7    0.91    0.34
   5   4   7    4.04    0.61
   5   4   7    3.22    0.44
   6  -4   7    8.89    0.86
   6   4   7   10.25    0.93
 -10  -5   7    0.56    0.22
  10  -5  -7    0.82    0.31
  10   5  -7    0.52    0.27
 -10   5   7    1.05    0.33
  -9  -5   7   10.59    0.67
   9  -5  -7   10.88    0.77
   9   5  -7    9.84    0.78
  -9   5   7    9.97    0.56
  -9   5   7   10.04    0.76
   8  -5  -7    9.26    0.68
  -8  -5   7    8.54    0.57
  -8   5   7    9.12    0.51
  -8   5   7    9.66    0.72
   8   5  -7    9.24    0.73
   7  -5  -7    0.17    0.17
  -7  -5   7    0.07    0.11
  -7   5   7    0.38    0.22
  -7   5   7    0.28    0.13
   7   5  -7    0.42    0.22
  -6  -5   7    3.13    0.32
   6  -5  -7    3.41    0.39
  -6   5   7    3.57    0.30
   6   5  -7    3.72    0.43
  -6   5   7    3.14    0.39
   5  -5  -7   80.32    2.42
  -5  -5   7   85.17    2.27
  -5   5   7   83.11    2.48
  -5   5   7   83.50    2.21
   5   5  -7   81.95    2.48
  -4  -5   7   66.68    1.85
   4  -5  -7   69.35    2.03
   4   5  -7   66.70    2.05
  -4   5   7   66.52    1.86
  -4   5   7   68.05    2.06
   3  -5  -7   43.75    1.04
  -3  -5   7   44.66    1.30
   3   5  -7   43.34    1.15
   3   5  -7   42.09    1.42
  -3   5   7   45.12    1.36
  -3   5   7   43.67    1.44
  -2  -5   7   39.82    1.19
  -2   5   7   42.01    1.70
  -2   5   7   38.33    1.27
   2   5  -7   40.30    1.28
   2   5  -7   39.50    1.11
  -2   5   7   38.49    1.28
  -1  -5   7    1.18    0.18
   1   5  -7    1.40    0.16
  -1   5   7    1.66    0.25
   1   5  -7    1.29    0.19
  -1   5   7    1.72    0.21
  -1   5   7    1.56    0.35
   0  -5   7   26.86    0.92
   0   5  -7   27.19    0.83
   0   5   7   26.94    0.88
   0   5   7   26.60    1.37
   0   5   7   25.23    1.05
   1  -5   7  107.09    2.84
   1   5   7  110.50    3.60
   1   5   7  109.65    3.08
   2  -5   7    1.08    0.21
   2   5   7    0.65    0.23
   2   5   7    1.07    0.36
   3   5   7   20.80    1.03
   3   5   7   21.26    1.29
   4   5   7   23.85    1.41
   4   5   7   24.65    1.17
   5   5   7   -0.10    0.21
   5   5   7   -0.05    0.15
  10  -6  -7    1.04    0.32
 -10  -6   7    0.64    0.25
 -10   6   7    0.55    0.26
  10   6  -7    1.23    0.37
  -9  -6   7    5.06    0.49
   9  -6  -7    5.24    0.56
  -9   6   7    5.38    0.59
  -9   6   7    6.75    0.44
   9   6  -7    6.03    0.64
   8  -6  -7   33.67    1.43
  -8  -6   7   35.29    1.32
   8   6  -7   35.01    1.53
  -8   6   7   34.83    1.49
  -8   6   7   35.10    1.17
   7  -6  -7    5.70    0.52
  -7  -6   7    6.10    0.46
  -7   6   7    5.94    0.39
   7   6  -7    5.09    0.55
  -7   6   7    5.62    0.55
  -6  -6   7    0.31    0.14
   6  -6  -7    0.25    0.16
   6   6  -7    0.23    0.17
  -6   6   7    0.28    0.12
  -6   6   7    0.34    0.19
  -5  -6   7    6.86    0.43
   5  -6  -7    6.86    0.51
  -5   6   7    7.83    0.43
   5   6  -7    6.30    0.51
  -5   6   7    7.58    0.55
  -4  -6   7    4.43    0.32
   4   6  -7    3.78    0.38
  -4   6   7    4.94    0.34
  -4   6   7    4.78    0.42
   3  -6  -7    2.47    0.13
  -3  -6   7    2.44    0.23
   3   6  -7    2.93    0.20
  -3   6   7    2.16    0.25
   3   6  -7    2.55    0.29
  -3   6   7    2.31    0.28
  -2  -6   7   30.29    0.98
   2   6  -7   31.78    1.09
  -2   6   7   30.64    1.11
   2   6  -7   31.03    0.94
  -2   6   7   32.15    1.10
  -1  -6   7    4.89    0.31
  -1   6   7    4.54    0.55
  -1   6   7    3.50    0.36
   1   6  -7    5.15    0.34
  -1   6   7    4.64    0.34
   1   6  -7    5.01    0.30
   0  -6   7   17.20    0.67
   0   6   7   16.82    0.82
   0   6   7   17.56    0.65
   0   6  -7   16.84    0.61
   0   6   7   13.50    0.98
   1  -6   7    7.72    0.45
   1   6   7    7.73    0.76
  -1   6  -7    7.34    0.37
   1   6   7    6.73    0.53
   2  -6   7    1.19    0.21
   2   6   7    1.15    0.37
   2   6   7    1.14    0.28
   3   6   7    0.11    0.22
   3   6   7    0.28    0.18
   4   6   7    1.85    0.36
   4   6   7    2.22    0.49
   5   6   7    3.13    0.47
   5   6   7    1.98    0.49
  10   7  -7    0.31    0.26
 -10   7   7    0.29    0.24
  -9  -7   7    0.63    0.22
  -9   7   7    0.11    0.21
   9   7  -7    0.16    0.25
  -8  -7   7    7.46    0.55
   8  -7  -7    7.33    0.63
  -8   7   7    8.10    0.67
  -8   7   7    7.37    0.45
   8   7  -7    8.48    0.73
  -7  -7   7   19.87    0.89
  -7   7   7   19.83    0.78
  -7   7   7   20.48    1.04
   7   7  -7   18.61    1.02
  -6  -7   7   -0.07    0.09
  -6   7   7    0.29    0.17
   6   7  -7    0.11    0.15
  -6   7   7   -0.01    0.09
  -5  -7   7   11.74    0.58
   5   7  -7   11.44    0.69
  -5   7   7   10.82    0.53
  -5   7   7   10.18    0.66
  -4  -7   7   10.25    0.51
  -4   7   7    9.02    0.58
  -4   7   7   10.20    0.52
   4   7  -7   10.53    0.62
  -3  -7   7    3.41    0.27
   3  -7  -7    3.63    0.15
   3   7  -7    3.71    0.35
   3   7  -7    3.29    0.23
  -3   7   7    3.52    0.32
  -3   7   7    3.93    0.36
  -2  -7   7   20.81    0.74
  -2   7   7   20.51    0.85
  -2   7   7   19.42    0.85
   2   7  -7   21.52    0.84
   2   7  -7   21.88    0.72
  -1  -7   7    3.08    0.25
  -1   7   7    3.34    0.30
  -1   7   7    2.86    0.47
  -1   7   7    3.06    0.34
   1   7  -7    3.00    0.25
   1   7  -7    2.84    0.27
   0  -7   7    1.18    0.18
   0   7   7    1.03    0.17
   0   7  -7    0.92    0.16
   0   7   7    1.03    0.35
   0   7   7    0.63    0.20
   1  -7   7    2.45    0.25
   1   7   7    2.46    0.35
   1   7   7    2.71    0.49
  -1   7  -7    1.89    0.21
   2   7   7   11.34    0.73
   2   7   7   11.60    0.92
   3   7   7   16.28    0.92
   3   7   7   14.51    1.08
   4   7   7    8.42    0.85
   4   7   7    7.02    0.64
   5   7   7    0.36    0.28
   5   7   7    1.29    0.35
  10   8  -7    0.14    0.27
 -10   8   7   -0.01    0.21
  -9  -8   7    6.06    0.55
   9   8  -7    5.69    0.64
  -9   8   7    7.52    0.68
  -8  -8   7    5.18    0.48
  -8   8   7    4.14    0.51
   8   8  -7    5.90    0.61
  -7  -8   7    0.72    0.21
  -7   8   7    1.11    0.30
  -7   8   7    0.98    0.19
   7   8  -7    0.73    0.26
  -6  -8   7    1.12    0.23
   6   8  -7    1.14    0.28
  -6   8   7    0.77    0.24
  -6   8   7    1.44    0.21
  -5  -8   7   19.21    0.80
  -5   8   7   19.77    0.77
   5   8  -7   18.45    0.92
  -5   8   7   19.36    0.94
  -4  -8   7   15.83    0.66
   4   8  -7   15.18    0.77
  -4   8   7   15.16    0.78
  -4   8   7   15.66    0.69
   3  -8  -7   23.80    0.60
  -3  -8   7   23.40    0.83
  -3   8   7   25.91    0.96
   3   8  -7   23.08    0.95
  -3   8   7   23.74    0.97
  -2  -8   7    0.23    0.10
  -2   8   7    0.20    0.13
  -2   8   7    0.01    0.10
   2   8  -7    0.10    0.09
   2   8  -7   -0.06    0.08
  -1  -8   7    8.42    0.42
  -1   8   7    9.05    0.50
   1   8  -7    8.58    0.43
   1   8  -7    9.31    0.48
  -1   8   7    9.86    0.59
   0  -8   7   13.30    0.56
   0   8  -7   12.24    0.54
   0   8   7   13.82    0.60
   0   8   7   13.75    0.75
   0   8   7   13.07    0.95
   1   8   7    0.08    0.13
  -1   8  -7    0.00    0.08
   1   8   7    0.05    0.20
   2   8   7    1.61    0.33
  -2   8  -7    0.91    0.16
   2   8   7    1.41    0.42
   3   8   7   -0.01    0.20
   3   8   7    0.05    0.15
   4   8   7    0.48    0.26
   4   8   7    0.90    0.36
   5   8   7    2.25    0.51
 -10   9   7    1.46    0.37
  10   9  -7    1.00    0.37
  -9  -9   7    9.02    0.65
   9   9  -7    7.76    0.76
  -9   9   7    9.04    0.73
  -8  -9   7    1.96    0.33
  -8   9   7    1.82    0.36
   8   9  -7    1.93    0.40
  -7  -9   7    2.21    0.32
  -7   9   7    2.31    0.38
  -7   9   7    2.18    0.26
   7   9  -7    2.70    0.42
  -6  -9   7    0.00    0.11
  -6   9   7    0.23    0.13
   6   9  -7    0.16    0.18
  -6   9   7    0.20    0.18
  -5  -9   7   36.01    1.23
  -5   9   7   37.17    1.42
   5   9  -7   37.28    1.41
  -5   9   7   35.77    1.19
  -4  -9   7    6.93    0.42
  -4   9   7    8.16    0.56
   4   9  -7    8.06    0.54
  -4   9   7    7.53    0.46
   3  -9  -7   11.97    0.34
  -3  -9   7   12.88    0.56
   3   9  -7   13.08    0.66
  -3   9   7   12.65    0.68
  -3   9   7   11.85    0.62
  -2  -9   7    3.10    0.25
   2   9  -7    2.28    0.27
  -2   9   7    2.62    0.30
   2   9  -7    2.23    0.23
  -2   9   7    2.37    0.30
  -1  -9   7    3.06    0.24
   1   9  -7    2.94    0.26
  -1   9   7    2.92    0.30
   1   9  -7    2.80    0.27
  -1   9   7    2.41    0.32
   0  -9   7    5.39    0.33
   0   9   7    4.70    0.35
   0   9   7    5.81    0.67
   0   9  -7    4.87    0.33
   0   9   7    5.35    0.48
   1   9   7    3.39    0.42
   1   9   7    3.10    0.55
  -1   9  -7    2.87    0.26
   2   9   7    2.18    0.48
   2   9   7    2.29    0.37
  -2   9  -7    2.52    0.25
   3   9   7    0.16    0.16
   3   9   7   -0.03    0.20
   4   9   7    1.86    0.38
   4   9   7    1.71    0.48
   5   9   7    0.54    0.33
  -9 -10   7    4.45    0.50
  -9  10   7    4.07    0.53
   9  10  -7    3.70    0.56
  -8 -10   7    0.27    0.18
  -8  10   7    0.91    0.29
   8  10  -7    0.67    0.29
  -7 -10   7    0.33    0.17
   7  10  -7    0.00    0.15
  -7  10   7    0.01    0.16
  -6 -10   7    0.42    0.18
  -6  10   7    0.43    0.15
  -6  10   7    0.39    0.20
   6  10  -7    0.55    0.23
  -5 -10   7    1.63    0.25
   5  10  -7    1.16    0.27
  -5  10   7    2.37    0.35
  -5  10   7    1.41    0.22
  -4 -10   7    8.26    0.46
  -4  10   7    7.43    0.48
   4  10  -7    7.88    0.55
  -4  10   7    8.21    0.57
  -3 -10   7    3.84    0.29
  -3  10   7    2.74    0.31
   3  10  -7    2.65    0.32
  -3  10   7    2.93    0.35
  -2 -10   7    7.03    0.38
   2  10  -7    7.44    0.41
   2  10  -7    7.35    0.46
  -2  10   7    6.34    0.46
  -2  10   7    6.71    0.48
  -1 -10   7    9.17    0.43
   1  10  -7    8.84    0.47
  -1  10   7    9.04    0.60
   1  10  -7    8.73    0.49
  -1  10   7    9.77    0.54
   0  10   7    0.06    0.10
   0  10   7   -0.02    0.12
   0  10  -7   -0.01    0.10
   1  10   7    0.37    0.20
  -1  10  -7    0.17    0.11
   1  10   7    0.20    0.24
  -2  10  -7    0.02    0.10
   2  10   7    0.12    0.15
   2  10   7    0.07    0.21
   3  10   7    0.30    0.27
   3  10   7    0.39    0.22
   4  10   7    2.04    0.50
   4  10   7    1.71    0.38
   9  11  -7    7.06    0.73
  -9  11   7    9.14    0.74
  -8 -11   7    0.74    0.24
   8  11  -7   -0.01    0.20
  -8  11   7    0.42    0.24
  -7 -11   7    7.10    0.53
   7  11  -7    6.93    0.64
  -7  11   7    7.45    0.63
  -6 -11   7    0.18    0.13
   6  11  -7    0.25    0.18
  -6  11   7    0.36    0.19
  -5 -11   7   10.77    0.59
   5  11  -7   11.08    0.70
  -5  11   7   10.68    0.58
  -5  11   7   11.55    0.72
  -4 -11   7    0.14    0.12
   4  11  -7    0.16    0.15
  -4  11   7    0.19    0.14
  -4  11   7    0.25    0.13
  -3 -11   7   18.92    0.72
  -3  11   7   18.51    0.87
  -3  11   7   18.54    0.84
   3  11  -7   17.70    0.83
  -2 -11   7    9.78    0.47
   2  11  -7   11.17    0.59
  -2  11   7   11.95    0.67
  -2  11   7   10.51    0.61
   2  11  -7   10.76    0.52
   1  11  -7    1.17    0.20
   1  11  -7    0.68    0.18
  -1  11   7    1.07    0.22
  -1  11   7    0.78    0.24
   0  11   7    3.43    0.40
   0  11   7    3.23    0.32
   0  11  -7    2.72    0.28
  -1  11  -7    0.90    0.19
   1  11   7    0.98    0.29
   2  11   7    0.09    0.22
  -2  11  -7    0.04    0.10
   2  11   7   -0.14    0.12
   3  11   7    3.78    0.49
   3  11   7    3.26    0.58
   4  11   7   17.34    1.22
  -9  12   7    0.40    0.28
   9  12  -7    0.25    0.27
  -8 -12   7    1.06    0.28
   8  12  -7    1.17    0.36
  -8  12   7    1.19    0.34
  -7 -12   7    6.42    0.52
  -7  12   7    5.80    0.58
   7  12  -7    6.72    0.63
  -6 -12   7   13.40    0.71
  -6  12   7   15.04    0.87
   6  12  -7   11.86    0.79
  -5 -12   7    0.07    0.12
   5  12  -7    0.24    0.17
  -5  12   7    0.12    0.12
  -5  12   7    0.17    0.16
  -4 -12   7    7.51    0.45
   4  12  -7    8.09    0.56
  -4  12   7    6.80    0.54
  -4  12   7    7.47    0.50
  -3 -12   7    6.10    0.38
  -3  12   7    6.13    0.46
  -3  12   7    6.31    0.50
   3  12  -7    5.60    0.46
  -2  12   7    0.04    0.13
   2  12  -7    0.01    0.10
   2  12  -7   -0.26    0.09
  -2  12   7    0.19    0.15
  -1  12   7    0.87    0.24
   1  12  -7    1.11    0.20
  -1  12   7    1.30    0.24
   1  12  -7    1.13    0.21
   0  12  -7   35.71    1.19
   0  12   7   37.47    1.46
   0  12   7   36.19    1.26
   1  12   7   13.53    0.83
  -1  12  -7   13.57    0.64
  -2  12  -7   15.24    0.69
   2  12   7   15.69    0.92
   2  12   7   14.21    1.09
   3  12   7    2.39    0.41
   3  12   7    2.50    0.53
   4  12   7   -0.06    0.22
  -8 -13   7    0.52    0.24
  -8  13   7    0.75    0.29
   8  13  -7    0.70    0.31
  -7 -13   7   16.49    0.86
   7  13  -7   16.49    1.00
  -7  13   7   15.71    0.95
  -6 -13   7    3.20    0.36
  -6  13   7    2.45    0.39
   6  13  -7    2.21    0.39
  -5 -13   7    4.95    0.40
  -5  13   7    5.14    0.51
   5  13  -7    4.73    0.48
  -4 -13   7    5.57    0.40
  -4  13   7    5.67    0.44
   4  13  -7    5.98    0.49
  -4  13   7    6.02    0.52
  -3 -13   7    6.26    0.39
  -3  13   7    6.09    0.51
   3  13  -7    6.47    0.49
  -3  13   7    7.34    0.52
   2  13  -7    1.95    0.28
  -2  13   7    2.39    0.34
  -2  13   7    2.08    0.31
  -1  13   7   31.92    1.20
  -1  13   7   30.93    1.28
   1  13  -7   30.48    1.09
   1  13  -7   32.37    1.14
   0  13   7    0.06    0.13
   0  13  -7    0.00    0.13
   0  13   7   -0.02    0.14
  -1  13  -7    8.39    0.51
   1  13   7    8.79    0.67
  -2  13  -7    4.74    0.39
   2  13   7    4.74    0.53
   3  13   7    1.16    0.33
   3  13   7    0.61    0.34
   8  14  -7    3.66    0.54
  -8  14   7    3.07    0.48
  -7 -14   7    1.03    0.27
  -7  14   7    0.84    0.30
   7  14  -7    0.95    0.33
  -6 -14   7    9.99    0.62
   6  14  -7   10.31    0.74
  -6  14   7    9.55    0.71
  -5 -14   7    3.29    0.35
   5  14  -7    3.91    0.45
  -5  14   7    2.93    0.41
  -4 -14   7    0.18    0.12
  -4  14   7    0.19    0.16
   4  14  -7    0.15    0.16
  -3  14   7   16.44    0.84
  -3  14   7   17.00    0.86
   3  14  -7   16.57    0.83
  -2  14   7   25.78    1.10
   2  14  -7   26.63    1.06
  -2  14   7   27.65    1.16
  -1  14   7   38.58    1.52
   1  14  -7   41.66    1.40
  -1  14   7   41.59    1.47
   1  14  -7   42.97    1.37
   0  14  -7    6.04    0.44
   0  14   7    5.29    0.53
   0  14   7    5.55    0.45
  -1  14  -7    0.26    0.16
   1  14   7   -0.02    0.16
  -2  14  -7    7.64    0.50
   2  14   7    7.42    0.66
  -7 -15   7    0.81    0.25
  -7  15   7    0.82    0.30
   7  15  -7    0.53    0.27
  -6 -15   7    1.37    0.28
  -6  15   7    1.00    0.30
   6  15  -7    0.79    0.29
  -5 -15   7   13.72    0.70
   5  15  -7   12.57    0.80
  -5  15   7   12.55    0.81
  -4  15   7   10.16    0.68
   4  15  -7    9.60    0.66
   3  15  -7    0.02    0.14
  -3  15   7   -0.02    0.13
  -2  15   7    4.97    0.46
   2  15  -7    3.97    0.40
  -2  15   7    4.94    0.48
  -1  15   7    5.23    0.51
  -1  15   7    5.13    0.46
   1  15  -7    5.76    0.44
   1  15  -7    5.38    0.44
   0  15  -7    1.45    0.25
   0  15   7    1.54    0.27
   0  15   7    1.45    0.33
   1  15   7    4.55    0.52
  -1  15  -7    4.62    0.41
   2  15   7    0.28    0.21
  -2  15  -7    0.45    0.19
  -6 -16   7    2.05    0.33
  -6  16   7    2.54    0.42
   6  16  -7    2.30    0.41
   5  16  -7    2.76    0.41
  -5  16   7    3.73    0.46
   4  16  -7    0.28    0.20
  -4  16   7    0.20    0.18
  -3  16   7    1.41    0.30
   3  16  -7    1.34    0.28
   2  16  -7    0.18    0.17
  -2  16   7   -0.05    0.14
  -2  16   7    0.14    0.18
   1  16  -7    0.67    0.21
  -1  16   7    0.83    0.28
  -1  16   7    0.96    0.25
   0  16   7    2.85    0.36
   0  16  -7    2.91    0.34
   0  16   7    2.34    0.39
  -1  16  -7    0.41    0.18
   1  16   7    0.64    0.26
  -2  16  -7    1.02    0.24
  -6  17   7   -0.04    0.18
   6  17  -7    0.37    0.25
   5  17  -7    0.04    0.18
  -5  17   7   -0.12    0.14
   4  17  -7    0.04    0.15
  -4  17   7   -0.01    0.18
  -3  17   7    2.90    0.40
   3  17  -7    2.06    0.34
   2  17  -7   -0.09    0.15
  -2  17   7   -0.09    0.15
   1  17  -7    0.69    0.22
  -1  17   7    0.48    0.22
  -1  17   7    0.31    0.22
   0  17  -7    0.17    0.15
   0  17   7   -0.05    0.15
   0  17   7    0.09    0.18
   1  17   7    0.71    0.28
  -4  18   7    0.47    0.24
   4  18  -7    0.49    0.23
   3  18  -7    1.64    0.33
  -3  18   7    1.85    0.36
   2  18  -7    0.04    0.15
  -2  18   7   -0.01    0.17
  -1  18   7    3.70    0.44
  10   0  -8   10.34    0.83
 -10   0   8    9.16    0.79
 -10   0   8    9.47    0.61
  -9   0   8   27.88    1.36
  -9   0   8   28.51    1.12
   9   0  -8   29.79    1.41
  -8   0   8   67.70    1.99
   8   0  -8   65.67    2.31
  -7   0   8    5.86    0.42
   7   0  -8    6.26    0.58
  -6   0   8   41.15    1.35
   6   0  -8   44.81    1.61
   5   0  -8   14.57    0.78
  -5   0   8   15.56    0.67
  -4   0   8    6.35    0.39
   4   0  -8    6.03    0.46
   3   0  -8   32.70    0.88
  -3   0   8   33.46    1.10
  -3   0   8   31.98    1.15
   3   0  -8   32.86    1.15
   2   0  -8    0.66    0.15
   2   0  -8    0.73    0.12
  -2   0   8    0.98    0.19
  -2   0   8    1.05    0.19
   1   0  -8    0.42    0.12
  -1   0   8    0.62    0.17
  -1   0   8    0.31    0.12
   0   0   8  186.51    4.69
   1   0   8   76.03    2.28
   2   0   8   23.46    1.05
   2   0   8   23.65    1.34
   3   0   8   29.19    1.57
   3   0   8   28.10    1.22
   4   0   8    1.63    0.33
   4   0   8    1.74    0.46
   5   0   8    0.64    0.25
   5   0   8    0.45    0.30
  10  -1  -8    0.31    0.26
 -10  -1   8    0.55    0.22
  10   1  -8    0.08    0.25
 -10   1   8    0.43    0.19
 -10   1   8    0.08    0.22
  -9  -1   8    3.10    0.36
   9  -1  -8    2.92    0.47
  -9   1   8    1.96    0.41
   9   1  -8    3.16    0.48
  -9   1   8    2.62    0.32
  -8  -1   8    1.46    0.25
   8  -1  -8    0.94    0.31
   8   1  -8    1.31    0.35
  -8   1   8    1.06    0.32
  -8   1   8    1.19    0.23
   7  -1  -8   12.81    0.80
  -7  -1   8   13.03    0.64
   7   1  -8   10.92    0.76
  -7   1   8   11.64    0.60
  -7   1   8   12.48    0.79
  -6  -1   8   -0.06    0.09
   6  -1  -8   -0.14    0.11
  -6   1   8   -0.06    0.08
   6   1  -8   -0.05    0.13
  -6   1   8   -0.05    0.11
   5  -1  -8    2.75    0.35
  -5  -1   8    3.38    0.30
  -5   1   8    2.93    0.28
  -5   1   8    2.99    0.36
   5   1  -8    3.39    0.39
  -4  -1   8    9.18    0.48
   4  -1  -8    8.48    0.54
  -4   1   8    8.62    0.47
   4   1  -8    8.57    0.54
  -4   1   8    8.80    0.55
   3  -1  -8    2.57    0.28
  -3  -1   8    2.20    0.24
   3  -1  -8    2.44    0.17
   3   1  -8    1.95    0.16
  -3   1   8    2.69    0.29
  -3   1   8    2.26    0.25
   3   1  -8    2.32    0.28
  -2  -1   8   15.34    0.66
   2  -1  -8   15.60    0.53
   2  -1  -8   15.53    0.66
  -2   1   8   14.59    0.66
   2   1  -8   15.73    0.66
   2   1  -8   15.41    0.54
  -2   1   8   14.50    0.67
  -1  -1   8    6.07    0.36
  -1  -1   8    5.88    0.41
   1  -1  -8    5.45    0.33
   1   1  -8    5.46    0.34
  -1   1   8    4.96    0.40
  -1   1   8    5.53    0.35
   0  -1   8    0.06    0.12
   0   1   8    0.13    0.14
   0   1   8    0.38    0.23
   1  -1   8    6.25    0.47
   1   1   8    5.98    0.50
   1   1   8    6.21    0.69
   2  -1   8    4.47    0.44
   2   1   8    5.39    0.50
   2   1   8    4.15    0.60
   3  -1   8    0.25    0.16
   3  -1   8    0.19    0.22
   3   1   8   -0.05    0.18
   3   1   8    0.25    0.18
   4  -1   8    3.39    0.58
   4  -1   8    2.88    0.40
   4   1   8    3.41    0.43
   4   1   8    3.01    0.57
   5  -1   8    5.63    0.75
   5   1   8    4.98    0.54
   5   1   8    6.20    0.78
 -10  -2   8    4.50    0.45
  10  -2  -8    4.30    0.58
 -10   2   8    4.99    0.60
  10   2  -8    5.80    0.66
 -10   2   8    5.41    0.46
  -9  -2   8    2.42    0.33
   9  -2  -8    2.39    0.43
  -9   2   8    2.72    0.45
   9   2  -8    2.55    0.45
  -9   2   8    2.33    0.30
   8  -2  -8    5.07    0.55
  -8  -2   8    5.65    0.45
  -8   2   8    5.86    0.43
   8   2  -8    5.30    0.57
  -8   2   8    5.71    0.58
  -7  -2   8    1.42    0.24
   7  -2  -8    0.92    0.29
  -7   2   8    1.30    0.23
  -7   2   8    1.19    0.31
   7   2  -8    1.54    0.33
  -6  -2   8    0.22    0.12
   6  -2  -8    0.40    0.19
  -6   2   8    0.31    0.13
   6   2  -8    0.09    0.18
  -6   2   8    0.20    0.16
   5  -2  -8    6.84    0.52
  -5  -2   8    7.07    0.43
   5   2  -8    7.33    0.55
  -5   2   8    8.47    0.57
  -5   2   8    7.83    0.45
  -4  -2   8    3.31    0.29
   4  -2  -8    2.90    0.32
  -4   2   8    3.44    0.35
   4   2  -8    3.08    0.35
  -4   2   8    3.70    0.30
   3  -2  -8    8.04    0.32
   3  -2  -8    8.33    0.49
  -3  -2   8    7.84    0.44
   3   2  -8    8.75    0.35
  -3   2   8    6.72    0.43
   3   2  -8    8.87    0.52
  -3   2   8    8.22    0.50
  -2  -2   8   10.03    0.51
   2  -2  -8    9.21    0.38
   2  -2  -8    9.20    0.49
   2   2  -8   10.25    0.52
  -2   2   8    9.01    0.52
  -2   2   8    9.01    0.50
   2   2  -8   10.13    0.42
  -1  -2   8    0.12    0.11
  -1   2   8    0.30    0.15
   1   2  -8    0.21    0.10
  -1   2   8    0.20    0.23
  -1   2   8    0.11    0.10
   0  -2   8    7.49    0.49
   0   2   8    9.06    0.81
   0   2   8    8.50    0.56
   1  -2   8   15.07    0.75
   1   2   8   16.05    0.83
   1   2   8   14.95    1.05
   2  -2   8   -0.01    0.12
   2   2   8    0.06    0.18
   2   2   8   -0.06    0.12
   3  -2   8    9.59    0.64
   3   2   8    9.28    0.68
   3   2   8    7.84    0.83
   4  -2   8    0.27    0.26
   4  -2   8    0.38    0.20
   4   2   8    0.89    0.29
   4   2   8    0.38    0.28
   5  -2   8    1.78    0.50
   5   2   8    2.15    0.54
   5   2   8    1.93    0.39
 -10  -3   8    2.41    0.36
  10  -3  -8    2.13    0.44
 -10   3   8    2.09    0.30
 -10   3   8    2.39    0.47
  10   3  -8    2.07    0.46
   9  -3  -8   -0.01    0.19
  -9  -3   8   -0.07    0.13
   9   3  -8    0.17    0.22
  -9   3   8    0.07    0.13
  -9   3   8    0.13    0.20
  -8  -3   8    5.06    0.43
   8  -3  -8    4.91    0.54
   8   3  -8    6.18    0.61
  -8   3   8    5.11    0.40
  -8   3   8    5.69    0.57
   7  -3  -8   21.44    1.05
  -7  -3   8   20.38    0.87
  -7   3   8   20.03    0.83
   7   3  -8   19.86    1.05
  -7   3   8   20.57    1.05
   6  -3  -8   10.86    0.68
  -6  -3   8   10.35    0.56
   6   3  -8    9.73    0.68
  -6   3   8   10.25    0.53
  -6   3   8   10.28    0.67
  -5  -3   8    2.31    0.26
   5  -3  -8    1.92    0.29
  -5   3   8    1.91    0.24
   5   3  -8    2.52    0.35
  -5   3   8    1.56    0.28
  -4  -3   8   20.95    0.80
   4  -3  -8   21.14    0.90
  -4   3   8   19.26    0.79
  -4   3   8   20.58    0.91
   4   3  -8   21.01    0.92
  -3  -3   8   10.99    0.53
   3  -3  -8   10.87    0.38
   3  -3  -8   10.85    0.57
   3   3  -8   11.34    0.42
   3   3  -8   10.45    0.58
  -3   3   8   10.95    0.59
  -3   3   8   10.73    0.55
  -2  -3   8   17.62    0.70
  -2   3   8   16.04    0.71
   2   3  -8   17.84    0.61
   2   3  -8   17.31    0.73
  -2   3   8   16.03    0.74
  -1  -3   8   79.79    2.21
  -1   3   8   82.21    2.18
  -1   3   8   85.80    2.91
   1   3  -8   80.15    2.02
  -1   3   8   77.37    2.32
   0  -3   8    4.09    0.36
   0   3   8    3.98    0.41
   0   3   8    3.00    0.52
   1  -3   8    0.20    0.14
   1   3   8    0.62    0.30
   1   3   8    0.52    0.20
   2  -3   8    8.51    0.57
   2   3   8    8.75    0.85
   2   3   8    9.98    0.67
   3  -3   8    0.58    0.21
   3   3   8    0.56    0.31
   3   3   8    1.10    0.29
   4  -3   8    1.30    0.42
   4   3   8    1.67    0.47
   4   3   8    1.14    0.31
   5  -3   8    2.53    0.56
   5   3   8    2.99    0.45
   5   3   8    2.71    0.58
 -10  -4   8    0.74    0.25
  10  -4  -8    1.24    0.37
 -10   4   8    0.81    0.33
 -10   4   8    1.43    0.26
  10   4  -8    1.23    0.37
  -9  -4   8    4.74    0.46
   9  -4  -8    6.22    0.62
  -9   4   8    5.82    0.44
   9   4  -8    5.81    0.63
  -9   4   8    5.69    0.61
   8  -4  -8    0.52    0.26
  -8  -4   8    0.47    0.20
   8   4  -8    0.48    0.24
  -8   4   8    0.78    0.19
  -8   4   8    0.90    0.30
   7  -4  -8   11.26    0.73
  -7  -4   8    9.95    0.58
   7   4  -8    9.69    0.71
  -7   4   8    9.34    0.53
  -7   4   8   10.15    0.72
   6  -4  -8    0.45    0.20
  -6  -4   8    0.20    0.12
  -6   4   8    0.20    0.12
   6   4  -8    0.40    0.20
  -6   4   8    0.31    0.19
   5  -4  -8    0.03    0.12
  -5  -4   8   -0.08    0.07
  -5   4   8    0.01    0.12
   5   4  -8    0.21    0.16
  -5   4   8   -0.02    0.08
   4  -4  -8    5.58    0.43
  -4  -4   8    5.01    0.35
  -4   4   8    5.32    0.38
   4   4  -8    5.62    0.46
  -4   4   8    5.77    0.45
  -3  -4   8    0.11    0.09
   3  -4  -8    0.25    0.13
   3  -4  -8    0.09    0.06
   3   4  -8    0.38    0.10
  -3   4   8    0.02    0.08
  -3   4   8    0.01    0.11
   3   4  -8    0.15    0.13
  -2  -4   8    3.15    0.28
   2   4  -8    3.11    0.24
  -2   4   8    2.96    0.32
  -2   4   8    2.93    0.29
   2   4  -8    3.94    0.33
  -1  -4   8   29.32    1.03
  -1   4   8   30.25    1.51
  -1   4   8   31.04    1.01
  -1   4   8   30.12    1.15
   1   4  -8   27.93    0.90
   0  -4   8    1.25    0.22
   0   4  -8    1.44    0.18
   0   4   8    1.55    0.41
   0   4   8    2.47    0.34
   1  -4   8    0.04    0.11
   1   4   8    0.37    0.18
   1   4   8    0.19    0.23
   2  -4   8    0.33    0.17
   2   4   8   -0.06    0.13
   2   4   8    0.19    0.22
   3   4   8    2.63    0.41
   3   4   8    3.04    0.56
   4   4   8    0.28    0.26
   4   4   8   -0.05    0.15
   5  -4   8    4.24    0.66
   5   4   8    6.21    0.79
 -10  -5   8    0.64    0.24
  10  -5  -8    0.18    0.25
 -10   5   8    0.42    0.20
  10   5  -8    0.21    0.26
 -10   5   8    0.39    0.28
   9  -5  -8    0.59    0.28
  -9  -5   8    0.70    0.24
  -9   5   8    0.84    0.32
  -9   5   8    0.56    0.19
   9   5  -8    1.00    0.33
   8  -5  -8    0.02    0.17
  -8  -5   8    0.25    0.16
  -8   5   8    0.05    0.12
   8   5  -8    0.26    0.22
  -8   5   8   -0.21    0.14
   7  -5  -8    6.47    0.57
  -7  -5   8    6.73    0.47
  -7   5   8    6.05    0.42
   7   5  -8    5.91    0.58
  -7   5   8    6.87    0.61
   6  -5  -8    2.16    0.33
  -6  -5   8    1.44    0.24
  -6   5   8    1.93    0.34
   6   5  -8    1.64    0.33
  -6   5   8    1.71    0.23
   5  -5  -8    0.11    0.13
  -5  -5   8    0.19    0.11
   5   5  -8   -0.08    0.11
  -5   5   8   -0.11    0.11
  -5   5   8    0.00    0.08
   4  -5  -8    4.96    0.42
  -4  -5   8    5.07    0.35
  -4   5   8    4.63    0.35
  -4   5   8    4.73    0.43
   4   5  -8    5.44    0.46
  -3  -5   8    1.98    0.23
   3  -5  -8    2.06    0.14
   3   5  -8    2.01    0.18
  -3   5   8    2.45    0.30
  -3   5   8    2.04    0.26
   3   5  -8    2.54    0.30
  -2  -5   8    0.25    0.11
  -2   5   8    0.10    0.12
   2   5  -8   -0.08    0.07
   2   5  -8    0.08    0.11
  -2   5   8    0.02    0.11
  -1  -5   8    1.36    0.21
  -1   5   8    2.34    0.26
  -1   5   8    1.47    0.27
   1   5  -8    1.38    0.18
   0  -5   8   12.86    0.63
   0   5   8   15.68    1.06
   0   5   8   13.77    0.76
   0   5  -8   12.32    0.53
   1  -5   8    2.19    0.29
   1   5   8    1.49    0.31
   1   5   8    2.04    0.47
   2  -5   8    0.33    0.17
   2   5   8    0.27    0.26
   2   5   8    0.62    0.23
   3   5   8    1.50    0.34
   3   5   8    0.87    0.36
   4   5   8   -0.05    0.22
   4   5   8    0.03    0.18
   5   5   8    1.89    0.52
  10  -6  -8    4.46    0.57
  10   6  -8    4.20    0.61
 -10   6   8    4.87    0.61
   9  -6  -8    2.47    0.44
  -9  -6   8    1.97    0.33
  -9   6   8    2.30    0.30
  -9   6   8    2.10    0.42
   9   6  -8    2.13    0.45
   8  -6  -8   26.54    1.26
  -8  -6   8   27.42    1.14
  -8   6   8   27.65    1.03
  -8   6   8   27.32    1.32
   7  -6  -8    2.78    0.41
  -7  -6   8    3.00    0.34
  -7   6   8    2.77    0.43
   7   6  -8    2.65    0.42
  -7   6   8    2.48    0.28
   6  -6  -8   12.58    0.75
  -6  -6   8   11.49    0.62
   6   6  -8   12.93    0.81
  -6   6   8   12.42    0.78
  -6   6   8   12.19    0.60
  -5  -6   8    4.91    0.37
  -5   6   8    5.95    0.51
   5   6  -8    4.77    0.46
  -5   6   8    4.58    0.36
  -4  -6   8    0.81    0.18
   4   6  -8    1.20    0.26
  -4   6   8    1.09    0.20
  -4   6   8    0.82    0.22
   3  -6  -8    9.17    0.31
  -3  -6   8    8.89    0.46
  -3   6   8    8.43    0.53
   3   6  -8    9.26    0.56
   3   6  -8    8.25    0.39
  -3   6   8    8.66    0.52
  -2  -6   8   62.91    1.77
   2   6  -8   63.18    1.87
  -2   6   8   64.21    1.95
   2   6  -8   63.96    1.68
  -2   6   8   61.66    1.87
  -1  -6   8   15.45    0.65
  -1   6   8   16.09    0.81
  -1   6   8   15.50    0.67
   1   6  -8   14.15    0.59
   0  -6   8   21.77    0.86
   0   6  -8   22.14    0.77
   0   6   8   21.36    1.01
   0   6   8   22.81    1.34
   1  -6   8    8.28    0.51
  -1   6  -8    8.76    0.44
   1   6   8    8.20    0.62
   1   6   8    8.80    0.87
   2   6   8    0.46    0.22
   2   6   8    0.19    0.24
   3   6   8   11.79    1.02
   3   6   8   13.18    0.85
   4   6   8    3.48    0.63
   4   6   8    4.92    0.55
 -10   7   8    1.86    0.44
  10   7  -8    0.86    0.37
  -9  -7   8   -0.06    0.13
   9   7  -8    0.19    0.24
  -9   7   8    0.19    0.22
  -8  -7   8    0.82    0.24
  -8   7   8    0.56    0.28
   8   7  -8    0.85    0.32
  -8   7   8    1.07    0.22
  -7  -7   8   18.41    0.84
   7   7  -8   16.21    0.98
  -7   7   8   17.06    0.98
  -7   7   8   16.34    0.74
  -6  -7   8   23.67    0.95
   6   7  -8   24.01    1.14
  -6   7   8   23.77    1.12
  -6   7   8   23.02    0.90
  -5  -7   8    0.11    0.11
  -5   7   8    0.24    0.12
  -5   7   8    0.27    0.17
   5   7  -8    0.06    0.14
  -4  -7   8   25.26    0.93
   4   7  -8   28.15    1.13
  -4   7   8   25.85    0.99
  -4   7   8   26.71    1.10
   3  -7  -8    3.47    0.18
  -3  -7   8    3.43    0.29
  -3   7   8    3.93    0.37
   3   7  -8    3.39    0.35
  -3   7   8    3.47    0.36
   3   7  -8    3.08    0.24
  -2  -7   8   27.39    0.97
  -2   7   8   31.34    1.17
   2   7  -8   28.03    0.92
   2   7  -8   29.89    1.08
  -2   7   8   28.98    1.08
  -1  -7   8   49.93    1.48
  -1   7   8   50.31    1.72
   1   7  -8   48.25    1.42
  -1   7   8   53.60    1.57
   0  -7   8    0.39    0.15
   0   7  -8   -0.01    0.09
   0   7   8   -0.19    0.17
   0   7   8    0.22    0.16
   1   7   8   17.72    1.20
   1   7   8   15.62    0.90
  -1   7  -8   15.61    0.64
   2   7   8   14.57    1.10
  -2   7  -8   14.60    0.61
   2   7   8   13.59    0.86
   3   7   8    2.20    0.53
   3   7   8    1.69    0.37
   4   7   8   15.21    1.18
   4   7   8   15.06    0.96
  10   8  -8    9.09    0.85
 -10   8   8    8.10    0.77
  -9  -8   8    2.52    0.38
   9   8  -8    2.37    0.47
  -9   8   8    1.53    0.39
  -8  -8   8    0.63    0.22
  -8   8   8    0.43    0.23
   8   8  -8    0.89    0.32
  -8   8   8    0.94    0.21
  -7  -8   8   14.43    0.76
  -7   8   8   15.37    0.92
  -7   8   8   14.66    0.69
  -6  -8   8    0.67    0.19
  -6   8   8    0.85    0.26
  -6   8   8    0.45    0.17
   6   8  -8    0.44    0.23
  -5  -8   8    1.22    0.21
   5   8  -8    1.39    0.29
  -5   8   8    1.06    0.21
  -5   8   8    1.26    0.28
  -4  -8   8    0.30    0.13
  -4   8   8    0.26    0.14
   4   8  -8    0.34    0.18
  -4   8   8    0.62    0.21
  -3  -8   8    0.71    0.16
   3  -8  -8    0.63    0.08
   3   8  -8    0.52    0.19
  -3   8   8    0.40    0.17
  -3   8   8    0.64    0.19
   3   8  -8    0.82    0.15
  -2  -8   8    0.58    0.15
  -2   8   8    0.49    0.18
  -2   8   8    0.65    0.21
   2   8  -8    0.32    0.16
   2   8  -8    0.74    0.16
  -1  -8   8   12.00    0.55
  -1   8   8   11.30    0.59
  -1   8   8    9.35    0.64
   1   8  -8   11.54    0.53
   0  -8   8    0.19    0.11
   0   8   8    0.07    0.12
   0   8  -8    0.20    0.12
   1   8   8   11.36    0.98
   1   8   8   11.36    0.75
  -1   8  -8   12.05    0.55
  -2   8  -8    6.46    0.40
   2   8   8    5.64    0.74
   2   8   8    7.13    0.63
   3   8   8    9.59    0.95
   3   8   8    7.46    0.68
   4   8   8    0.41    0.30
  -9  -9   8    4.35    0.47
   9   9  -8    3.58    0.55
  -9   9   8    4.49    0.56
  -8  -9   8    2.08    0.33
  -8   9   8    2.41    0.43
   8   9  -8    2.06    0.43
  -7  -9   8    0.13    0.13
  -7   9   8    0.10    0.12
  -7   9   8    0.15    0.19
   7   9  -8    0.26    0.23
  -6  -9   8    2.43    0.31
   6   9  -8    2.06    0.37
  -6   9   8    1.80    0.26
  -6   9   8    2.42    0.38
  -5  -9   8    0.13    0.12
  -5   9   8    0.26    0.14
   5   9  -8    0.21    0.19
  -5   9   8    0.02    0.13
  -4  -9   8   25.09    0.94
  -4   9   8   25.41    1.10
  -4   9   8   26.66    1.04
   4   9  -8   27.48    1.13
  -3  -9   8   11.12    0.54
   3  -9  -8   11.58    0.36
  -3   9   8   12.42    0.67
   3   9  -8   10.68    0.63
  -3   9   8   12.22    0.68
  -2  -9   8   32.05    1.04
   2   9  -8   31.50    1.02
  -2   9   8   31.44    1.17
   2   9  -8   32.01    1.16
  -2   9   8   29.84    1.22
  -1  -9   8    5.75    0.37
   1   9  -8    4.92    0.35
  -1   9   8    4.97    0.48
  -1   9   8    5.39    0.40
   0   9   8    0.10    0.14
   0   9  -8   -0.01    0.09
   1   9   8    9.42    0.70
   1   9   8    8.98    0.91
  -1   9  -8   10.86    0.52
   2   9   8    7.40    0.84
   2   9   8    8.53    0.68
  -2   9  -8    8.07    0.47
   3   9   8    1.99    0.41
   3   9   8    2.17    0.55
   4   9   8    1.12    0.41
   9  10  -8    6.26    0.70
  -9  10   8    5.70    0.64
  -8 -10   8   12.57    0.76
  -8  10   8   13.56    0.90
   8  10  -8   13.37    0.94
  -7 -10   8    0.49    0.20
   7  10  -8    0.21    0.22
  -7  10   8    0.20    0.20
  -6 -10   8   12.09    0.66
  -6  10   8   11.09    0.61
  -6  10   8   12.37    0.79
   6  10  -8   11.52    0.78
  -5 -10   8   11.46    0.61
  -5  10   8   12.03    0.74
  -5  10   8   12.58    0.65
   5  10  -8   11.80    0.75
  -4 -10   8    3.83    0.33
   4  10  -8    3.19    0.39
  -4  10   8    3.90    0.42
  -4  10   8    4.08    0.38
   3 -10  -8    2.65    0.15
  -3 -10   8    2.68    0.27
  -3  10   8    3.01    0.35
  -3  10   8    2.71    0.34
   3  10  -8    2.52    0.33
  -2 -10   8    6.29    0.38
  -2  10   8    6.53    0.51
  -2  10   8    5.79    0.46
   2  10  -8    5.39    0.43
   2  10  -8    5.72    0.38
   1  10  -8    5.06    0.36
  -1  10   8    4.16    0.37
  -1  10   8    4.21    0.45
   0  10  -8   23.44    0.87
   0  10   8   21.85    1.09
  -1  10  -8    6.68    0.43
   1  10   8    7.09    0.62
   2  10   8    0.06    0.25
  -2  10  -8    0.23    0.14
   2  10   8    0.08    0.17
   3  10   8    5.35    0.75
   3  10   8    4.78    0.57
   9  11  -8    2.89    0.52
  -9  11   8    3.06    0.50
  -8 -11   8    0.04    0.16
   8  11  -8    0.06    0.23
  -8  11   8   -0.02    0.18
  -7 -11   8    1.49    0.29
  -7  11   8    0.84    0.28
   7  11  -8    0.77    0.28
  -6 -11   8    2.15    0.30
   6  11  -8    0.98    0.31
  -6  11   8    1.91    0.36
  -6  11   8    1.65    0.26
  -5 -11   8    1.31    0.23
   5  11  -8    1.12    0.29
  -5  11   8    0.56    0.23
  -5  11   8    0.82    0.22
  -4 -11   8   18.27    0.77
   4  11  -8   19.94    0.95
  -4  11   8   18.93    0.95
  -4  11   8   19.46    0.88
  -3 -11   8   27.14    0.94
  -3  11   8   26.83    1.12
  -3  11   8   26.75    1.12
   3  11  -8   25.50    1.08
  -2 -11   8    1.71    0.22
   2  11  -8    1.61    0.26
  -2  11   8    2.23    0.33
  -2  11   8    2.54    0.32
   2  11  -8    1.88    0.24
  -1  11   8    2.44    0.30
   1  11  -8    2.13    0.26
  -1  11   8    1.86    0.34
   0  11  -8    2.25    0.27
   0  11   8    2.41    0.38
   1  11   8    1.01    0.29
  -1  11  -8    1.21    0.22
  -2  11  -8    0.12    0.13
   2  11   8    0.38    0.22
   3  11   8    5.37    0.77
  -8 -12   8    2.18    0.36
  -8  12   8    1.91    0.40
   8  12  -8    1.45    0.38
  -7 -12   8    0.12    0.16
   7  12  -8   -0.15    0.15
  -7  12   8    0.03    0.15
  -6 -12   8    4.49    0.41
  -6  12   8    4.04    0.49
   6  12  -8    3.82    0.48
  -5 -12   8   -0.17    0.09
   5  12  -8    0.23    0.17
  -5  12   8    0.00    0.14
  -5  12   8    0.12    0.15
  -4 -12   8    1.32    0.22
   4  12  -8    1.58    0.31
  -4  12   8    1.74    0.32
  -4  12   8    1.13    0.26
  -3 -12   8    6.25    0.39
  -3  12   8    5.20    0.48
   3  12  -8    5.41    0.48
  -3  12   8    5.80    0.50
   2  12  -8    0.12    0.11
  -2  12   8    0.11    0.15
   2  12  -8    0.35    0.17
  -2  12   8    0.25    0.17
   1  12  -8    1.56    0.24
  -1  12   8    1.81    0.33
  -1  12   8    1.86    0.28
   0  12   8    0.17    0.18
   0  12  -8    0.08    0.12
  -1  12  -8    2.21    0.28
   1  12   8    2.44    0.41
  -2  12  -8    3.30    0.34
   2  12   8    2.41    0.43
   3  12   8    0.50    0.31
  -8  13   8   -0.16    0.14
   8  13  -8   -0.13    0.19
  -7 -13   8    0.12    0.16
   7  13  -8    0.00    0.20
  -7  13   8    0.18    0.19
  -6 -13   8    2.73    0.34
   6  13  -8    2.04    0.40
  -6  13   8    3.37    0.45
  -5 -13   8    8.15    0.52
   5  13  -8    6.81    0.60
  -5  13   8    8.23    0.63
  -4 -13   8    2.35    0.27
  -4  13   8    1.78    0.33
  -4  13   8    1.79    0.30
   4  13  -8    2.18    0.35
  -3  13   8    2.11    0.33
   3  13  -8    2.52    0.35
  -3  13   8    2.43    0.35
  -2  13   8    0.95    0.25
  -2  13   8    1.70    0.32
   2  13  -8    1.61    0.24
   2  13  -8    1.36    0.27
  -1  13   8    0.22    0.16
   1  13  -8   -0.06    0.10
  -1  13   8   -0.07    0.12
   0  13   8    3.79    0.48
   0  13  -8    2.20    0.29
  -1  13  -8   -0.09    0.11
   1  13   8    0.18    0.17
  -2  13  -8    0.20    0.16
  -7 -14   8    0.28    0.20
  -7  14   8   -0.09    0.16
   7  14  -8    0.14    0.22
  -6 -14   8    7.00    0.52
  -6  14   8    7.92    0.68
   6  14  -8    7.71    0.68
  -5 -14   8    1.21    0.24
  -5  14   8    1.42    0.33
   5  14  -8    1.42    0.33
  -4  14   8    0.21    0.20
   4  14  -8    0.27    0.19
  -4  14   8    0.27    0.18
  -3  14   8    2.65    0.36
  -3  14   8    2.75    0.39
   3  14  -8    2.03    0.33
  -2  14   8    2.20    0.33
   2  14  -8    2.54    0.34
  -2  14   8    2.38    0.37
  -1  14   8    0.00    0.13
  -1  14   8   -0.06    0.14
   1  14  -8   -0.01    0.12
   0  14  -8    5.72    0.44
   0  14   8    5.59    0.57
   1  14   8    0.26    0.21
  -1  14  -8    0.48    0.19
  -2  14  -8    0.22    0.16
  -7 -15   8    0.00    0.14
   7  15  -8    0.22    0.22
  -7  15   8    0.27    0.22
  -6 -15   8    3.07    0.37
  -6  15   8    3.58    0.49
   6  15  -8    2.84    0.46
  -5  15   8    3.23    0.45
   5  15  -8    3.62    0.47
   4  15  -8    1.30    0.30
  -4  15   8    0.89    0.27
   3  15  -8   18.23    0.92
  -3  15   8   17.07    0.92
  -3  15   8   18.02    0.94
   2  15  -8    0.43    0.19
  -2  15   8    0.10    0.17
  -2  15   8    0.13    0.17
  -1  15   8    2.24    0.40
  -1  15   8    2.73    0.36
   1  15  -8    2.45    0.31
   0  15  -8    0.93    0.24
   0  15   8    0.91    0.28
  -1  15  -8    1.50    0.27
   6  16  -8    5.27    0.59
  -6  16   8    6.56    0.63
   5  16  -8   11.82    0.82
  -5  16   8   12.77    0.83
   4  16  -8    0.07    0.18
  -4  16   8   -0.16    0.15
   3  16  -8   22.62    1.07
  -3  16   8   22.31    1.08
  -2  16   8    5.01    0.48
  -2  16   8    4.21    0.49
   2  16  -8    4.97    0.47
   1  16  -8    0.08    0.16
  -1  16   8    0.08    0.19
  -1  16   8    0.32    0.19
   0  16   8    7.72    0.69
   4  17  -8   15.48    0.92
  -4  17   8   17.11    0.96
   3  17  -8    0.34    0.23
  -3  17   8    0.22    0.21
  -2  17   8    0.00    0.17
  -1  17   8   18.50    0.94
  -1  17   8   15.45    0.94
 -10   0   9   -0.06    0.13
 -10   0   9   -0.05    0.20
  10   0  -9    0.04    0.22
  -9   0   9    0.13    0.15
  -9   0   9    0.14    0.23
   9   0  -9   -0.08    0.20
  -8   0   9    0.28    0.20
  -8   0   9   -0.08    0.10
   8   0  -9    0.01    0.16
   7   0  -9   -0.15    0.13
  -7   0   9    0.11    0.12
   6   0  -9    0.17    0.17
  -6   0   9   -0.06    0.08
  -5   0   9   -0.14    0.10
   5   0  -9    0.15    0.14
  -5   0   9   -0.05    0.07
   4   0  -9   -0.10    0.10
  -4   0   9    0.17    0.11
  -4   0   9    0.04    0.12
   3   0  -9    0.00    0.08
   3   0  -9   -0.09    0.12
  -3   0   9   -0.20    0.10
  -3   0   9    0.09    0.10
   2   0  -9   -0.16    0.10
  -2   0   9   -0.11    0.11
  -2   0   9   -0.02    0.11
   2   0  -9    0.29    0.12
  -1   0   9   -0.04    0.12
   0   0   9    0.05    0.13
   1   0   9   -0.06    0.12
   1   0   9    0.04    0.20
   2   0   9    0.14    0.24
   2   0   9    0.00    0.14
   3   0   9   -0.03    0.17
   3   0   9    0.04    0.22
   4   0   9   -0.13    0.22
   4   0   9    0.07    0.20
 -10  -1   9    8.35    0.60
 -10  -1   9    7.66    0.75
  10  -1  -9    8.53    0.79
 -10   1   9    7.61    0.56
  10   1  -9    9.27    0.83
 -10   1   9    7.56    0.76
   9  -1  -9    1.34    0.39
  -9  -1   9    2.09    0.31
  -9   1   9    2.19    0.45
  -9   1   9    1.98    0.30
   9   1  -9    1.26    0.37
   8  -1  -9    0.42    0.23
  -8  -1   9    0.38    0.17
   8   1  -9    0.97    0.31
  -8   1   9    0.52    0.25
  -8   1   9    0.71    0.21
  -7  -1   9    3.54    0.35
   7  -1  -9    3.78    0.47
   7   1  -9    3.22    0.45
  -7   1   9    3.98    0.48
  -7   1   9    4.38    0.38
   6  -1  -9    0.35    0.18
  -6  -1   9    0.31    0.14
  -6   1   9    0.35    0.14
  -6   1   9    0.45    0.19
   6   1  -9    0.16    0.17
  -5  -1   9    0.17    0.11
   5  -1  -9    0.18    0.15
   5   1  -9   -0.03    0.13
  -5   1   9    0.19    0.15
  -5   1   9    0.27    0.14
  -4  -1   9    1.01    0.20
   4  -1  -9    0.90    0.21
  -4   1   9    0.79    0.18
  -4   1   9    0.85    0.22
   4   1  -9    0.45    0.18
  -3  -1   9   19.56    0.81
   3  -1  -9   18.97    0.61
   3  -1  -9   20.33    0.85
  -3  -1   9   19.75    0.85
   3   1  -9   18.96    0.84
  -3   1   9   19.39    0.85
   3   1  -9   20.22    0.64
  -3   1   9   19.14    0.82
  -2  -1   9   33.23    1.15
   2  -1  -9   32.85    0.97
  -2  -1   9   33.75    1.19
   2  -1  -9   35.52    1.15
   2   1  -9   32.87    0.99
  -2   1   9   33.63    1.16
  -2   1   9   33.92    1.22
   2   1  -9   35.83    1.16
  -1  -1   9    7.24    0.51
   1   1  -9    8.11    0.40
  -1   1   9    8.09    0.54
   0  -1   9    2.11    0.31
   0   1   9    1.94    0.32
   0   1   9    2.41    0.50
   1  -1   9    0.52    0.20
   1   1   9    0.25    0.17
   1   1   9    0.41    0.28
   2  -1   9    0.33    0.19
   2  -1   9    0.02    0.21
   2   1   9    0.39    0.20
   2   1   9   -0.01    0.22
   3  -1   9    0.09    0.23
   3  -1   9   -0.03    0.15
   3   1   9    0.08    0.17
   3   1   9   -0.09    0.21
   4  -1   9    7.11    0.86
   4   1   9    6.23    0.80
   4   1   9    5.53    0.58
  10  -2  -9    1.01    0.36
 -10  -2   9    1.23    0.28
  10   2  -9    1.16    0.40
 -10   2   9    1.23    0.37
 -10   2   9    1.23    0.27
  -9  -2   9   18.77    0.90
   9  -2  -9   19.44    1.13
  -9   2   9   19.62    1.15
  -9   2   9   19.23    0.88
   9   2  -9   21.35    1.20
   8  -2  -9    3.48    0.48
  -8  -2   9    3.87    0.38
  -8   2   9    3.26    0.47
   8   2  -9    3.50    0.49
  -8   2   9    3.58    0.36
  -7  -2   9    4.19    0.38
   7  -2  -9    4.37    0.48
   7   2  -9    3.97    0.49
  -7   2   9    2.90    0.43
  -7   2   9    3.86    0.36
  -6  -2   9    0.02    0.10
   6  -2  -9    0.00    0.13
  -6   2   9    0.16    0.16
   6   2  -9    0.13    0.16
  -6   2   9    0.06    0.10
   5  -2  -9    9.90    0.63
  -5  -2   9   10.01    0.54
  -5   2   9    9.61    0.54
   5   2  -9    9.71    0.65
  -5   2   9    9.81    0.64
  -4  -2   9    0.99    0.19
   4  -2  -9    1.09    0.23
   4   2  -9    1.12    0.24
  -4   2   9    1.24    0.25
  -4   2   9    0.66    0.18
  -3  -2   9   10.26    0.54
   3  -2  -9    9.84    0.56
   3  -2  -9   10.17    0.39
  -3   2   9    8.68    0.53
  -3   2   9    9.48    0.57
   3   2  -9    9.57    0.57
   3   2  -9    9.77    0.41
   2  -2  -9   37.24    1.22
  -2  -2   9   37.16    1.27
   2  -2  -9   36.99    1.05
   2   2  -9   38.63    1.10
   2   2  -9   37.85    1.24
  -2   2   9   37.08    1.25
  -2   2   9   37.03    1.32
  -1  -2   9    0.05    0.13
   1   2  -9   -0.05    0.07
  -1   2   9   -0.06    0.12
   0  -2   9    4.64    0.42
   0   2   9    4.44    0.45
   0   2   9    3.26    0.58
   1  -2   9    7.65    0.55
   1   2   9    6.17    0.55
   1   2   9    7.01    0.79
   2  -2   9    0.12    0.14
   2   2   9   -0.03    0.20
   2   2   9    0.21    0.18
   3  -2   9   16.39    0.90
   3  -2   9   13.16    1.08
   3   2   9   14.31    1.16
   3   2   9   16.71    0.96
   4  -2   9    4.50    0.72
   4   2   9    5.29    0.76
   4   2   9    5.13    0.58
  10  -3  -9    5.58    0.66
  10   3  -9    4.32    0.62
 -10   3   9    5.33    0.64
 -10   3   9    5.27    0.46
   9  -3  -9    2.60    0.46
  -9  -3   9    2.46    0.35
  -9   3   9    2.20    0.31
   9   3  -9    1.67    0.41
  -9   3   9    2.51    0.47
   8  -3  -9    0.98    0.29
  -8  -3   9    1.16    0.24
  -8   3   9    0.66    0.26
   8   3  -9    0.82    0.30
  -8   3   9    1.53    0.25
   7  -3  -9    0.18    0.18
  -7  -3   9    0.19    0.14
  -7   3   9    0.15    0.18
   7   3  -9    0.31    0.23
  -7   3   9    0.40    0.16
   6  -3  -9    0.63    0.22
  -6  -3   9    0.71    0.19
   6   3  -9    0.49    0.22
  -6   3   9    0.81    0.26
  -6   3   9    0.95    0.20
   5  -3  -9    9.57    0.62
  -5  -3   9    9.07    0.52
  -5   3   9   10.31    0.55
  -5   3   9    8.75    0.61
   5   3  -9    9.63    0.65
   4  -3  -9    0.10    0.12
  -4  -3   9   -0.05    0.08
   4   3  -9    0.20    0.15
  -4   3   9   -0.06    0.12
  -4   3   9    0.02    0.10
   3  -3  -9   18.50    0.57
  -3  -3   9   17.38    0.75
   3  -3  -9   18.24    0.80
   3   3  -9   16.56    0.79
  -3   3   9   17.23    0.81
   3   3  -9   17.85    0.61
  -3   3   9   18.25    0.81
   2  -3  -9   12.01    0.47
  -2  -3   9   12.82    0.62
  -2   3   9   12.31    0.68
  -2   3   9   11.63    0.60
   2   3  -9   12.10    0.51
  -1  -3   9    7.41    0.48
   1   3  -9    7.64    0.39
  -1   3   9    7.03    0.53
   0  -3   9    2.61    0.32
   0   3   9    2.71    0.37
   0   3  -9    2.65    0.24
   0   3   9    2.75    0.54
   1  -3   9    0.72    0.21
   1   3   9    0.80    0.27
   1   3   9    0.74    0.34
   2  -3   9    4.52    0.46
   2   3   9    4.39    0.68
   2   3   9    3.94    0.49
   3   3   9    2.79    0.60
   3   3   9    3.29    0.47
   4  -3   9    0.07    0.28
   4   3   9    0.34    0.31
   4   3   9    0.05    0.19
  10  -4  -9    5.82    0.67
 -10   4   9    6.15    0.49
  10   4  -9    8.07    0.78
 -10   4   9    4.98    0.65
   9  -4  -9   -0.08    0.21
  -9  -4   9    0.24    0.17
   9   4  -9   -0.21    0.20
  -9   4   9    0.20    0.16
  -9   4   9    0.09    0.24
  -8  -4   9    0.06    0.14
   8  -4  -9    0.59    0.27
   8   4  -9    0.94    0.31
  -8   4   9    0.55    0.27
  -8   4   9    0.26    0.15
   7  -4  -9   16.01    0.91
  -7  -4   9   15.61    0.75
   7   4  -9   15.72    0.94
  -7   4   9   14.69    0.71
  -7   4   9   14.40    0.89
   6  -4  -9    7.88    0.60
  -6  -4   9    8.08    0.50
   6   4  -9    8.92    0.66
  -6   4   9    8.01    0.62
  -6   4   9    8.85    0.52
  -5  -4   9    4.68    0.37
   5  -4  -9    5.44    0.47
  -5   4   9    5.53    0.50
  -5   4   9    4.99    0.38
   5   4  -9    5.01    0.48
  -4  -4   9   30.14    1.05
   4  -4  -9   29.66    1.15
   4   4  -9   29.70    1.18
  -4   4   9   28.69    1.08
  -4   4   9   28.02    1.16
  -3  -4   9    3.19    0.30
   3  -4  -9    2.77    0.20
  -3   4   9    3.09    0.33
   3   4  -9    2.85    0.23
   3   4  -9    3.30    0.36
  -3   4   9    2.71    0.32
  -2  -4   9    3.63    0.33
  -2   4   9    2.87    0.35
   2   4  -9    2.83    0.25
  -2   4   9    3.12    0.32
  -1  -4   9    0.35    0.16
   1   4  -9    0.25    0.11
  -1   4   9    0.35    0.17
   0  -4   9    1.00    0.22
   0   4  -9    0.79    0.16
   0   4   9    0.79    0.26
   1  -4   9   19.13    0.90
   1   4   9   18.80    1.01
   1   4   9   20.12    1.32
   2  -4   9    2.47    0.35
   2   4   9    2.17    0.39
   2   4   9    1.84    0.50
   3   4   9   11.03    0.79
   3   4   9    8.23    0.93
   4  -4   9   10.95    1.02
   4   4   9   11.90    1.11
  10  -5  -9    0.91    0.34
 -10   5   9    0.54    0.20
  10   5  -9    0.61    0.31
 -10   5   9    0.28    0.28
  -9  -5   9   40.92    1.50
   9  -5  -9   41.68    1.74
  -9   5   9   37.72    1.36
   9   5  -9   36.69    1.72
  -9   5   9   41.54    1.77
  -8  -5   9   22.72    1.01
   8  -5  -9   25.35    1.22
  -8   5   9   22.67    1.21
  -8   5   9   22.67    0.94
   8   5  -9   23.43    1.24
  -7  -5   9    0.94    0.23
   7  -5  -9    0.73    0.25
  -7   5   9    0.77    0.20
  -7   5   9    0.47    0.23
   7   5  -9    0.82    0.28
   6  -5  -9    8.81    0.63
  -6  -5   9    8.27    0.52
  -6   5   9    8.93    0.66
  -6   5   9    8.13    0.51
   6   5  -9    8.47    0.65
   5  -5  -9   10.96    0.67
  -5  -5   9   11.81    0.60
   5   5  -9   11.02    0.71
  -5   5   9   10.97    0.71
  -5   5   9   11.64    0.61
  -4  -5   9    2.24    0.26
  -4   5   9    2.11    0.28
   4   5  -9    1.80    0.31
  -4   5   9    2.17    0.32
  -3  -5   9   44.20    1.42
   3  -5  -9   45.64    1.16
   3   5  -9   46.89    1.55
   3   5  -9   47.69    1.28
  -3   5   9   46.10    1.54
  -3   5   9   44.56    1.52
  -2  -5   9   18.02    0.76
  -2   5   9   16.43    0.84
  -2   5   9   18.62    0.80
   2   5  -9   18.55    0.68
  -1  -5   9    1.66    0.25
   1   5  -9    2.06    0.22
  -1   5   9    2.42    0.36
   0  -5   9   41.69    1.42
   0   5   9   42.47    1.59
   0   5  -9   40.46    1.23
   1  -5   9    0.94    0.23
   1   5   9    0.90    0.38
  -1   5  -9    0.52    0.15
   1   5   9    0.87    0.27
   2   5   9   18.95    1.35
   2   5   9   17.90    1.02
   3   5   9    2.08    0.42
   3   5   9    2.35    0.57
  10  -6  -9    1.17    0.38
 -10   6   9    1.28    0.38
  10   6  -9    0.78    0.35
   9  -6  -9    2.37    0.46
  -9  -6   9    2.84    0.39
  -9   6   9    2.94    0.50
   9   6  -9    3.27    0.53
  -9   6   9    3.14    0.36
   8  -6  -9   -0.17    0.15
  -8  -6   9    0.03    0.14
   8   6  -9    0.19    0.22
  -8   6   9    0.02    0.11
  -8   6   9    0.08    0.22
   7  -6  -9    2.32    0.39
  -7  -6   9    1.71    0.28
  -7   6   9    1.86    0.37
   7   6  -9    2.35    0.41
  -7   6   9    1.82    0.26
   6  -6  -9    4.24    0.46
  -6  -6   9    5.09    0.41
  -6   6   9    5.17    0.52
  -6   6   9    4.59    0.38
   6   6  -9    5.36    0.54
  -5  -6   9    4.95    0.38
  -5   6   9    5.29    0.50
   5   6  -9    3.90    0.45
  -5   6   9    4.20    0.37
  -4  -6   9    2.38    0.27
  -4   6   9    2.18    0.29
  -4   6   9    2.32    0.33
   4   6  -9    2.30    0.34
   3  -6  -9    0.22    0.08
  -3  -6   9    0.40    0.14
   3   6  -9    0.32    0.12
  -3   6   9    0.50    0.19
  -3   6   9    0.50    0.19
   3   6  -9    0.37    0.19
  -2  -6   9    0.35    0.14
  -2   6   9    0.13    0.14
   2   6  -9    0.48    0.13
  -2   6   9    0.31    0.17
  -1  -6   9    3.79    0.35
  -1   6   9    3.52    0.43
   1   6  -9    3.50    0.29
   0  -6   9    0.23    0.15
   0   6   9    0.12    0.15
   0   6  -9    0.29    0.13
  -1   6  -9    3.82    0.31
   1   6   9    4.12    0.67
   1   6   9    3.00    0.44
   2   6   9    9.94    1.00
   2   6   9   10.74    0.79
   3   6   9   -0.05    0.24
   3   6   9   -0.13    0.16
  -9  -7   9    0.00    0.15
  -9   7   9    0.50    0.28
  -9   7   9    0.44    0.19
   9   7  -9    0.12    0.23
  -8  -7   9    1.11    0.27
   8   7  -9    1.87    0.41
  -8   7   9    1.31    0.26
  -8   7   9    1.77    0.40
  -7  -7   9    1.62    0.28
  -7   7   9    1.92    0.38
  -7   7   9    2.00    0.28
   7   7  -9    1.58    0.36
  -6  -7   9    0.10    0.13
  -6   7   9    0.09    0.17
   6   7  -9    0.07    0.16
  -6   7   9    0.00    0.11
  -5  -7   9    2.21    0.28
  -5   7   9    1.66    0.32
   5   7  -9    2.09    0.36
  -5   7   9    1.83    0.27
  -4  -7   9    7.33    0.46
  -4   7   9    7.49    0.51
   4   7  -9    8.38    0.59
  -4   7   9    7.06    0.53
   3  -7  -9    8.79    0.33
  -3  -7   9    8.95    0.50
   3   7  -9    7.48    0.55
  -3   7   9    8.45    0.55
   3   7  -9    8.75    0.43
  -3   7   9    8.04    0.56
  -2  -7   9    0.16    0.12
  -2   7   9    0.28    0.15
   2   7  -9    0.29    0.12
  -2   7   9    0.11    0.15
  -1  -7   9   14.94    0.69
  -1   7   9   14.12    0.81
   1   7  -9   14.54    0.63
   0  -7   9    3.97    0.36
   0   7  -9    3.54    0.30
   0   7   9    3.90    0.47
   1   7   9    2.74    0.43
  -1   7  -9    2.61    0.27
   2   7   9    7.76    0.70
  -2   7  -9    7.79    0.45
   2   7   9    7.14    0.86
   3   7   9    0.83    0.39
  -9   8   9    0.22    0.24
   9   8  -9    0.29    0.26
  -8  -8   9    1.96    0.33
  -8   8   9    2.22    0.30
  -8   8   9    2.64    0.45
   8   8  -9    2.73    0.47
  -7  -8   9    0.00    0.12
  -7   8   9    0.03    0.12
  -7   8   9    0.01    0.16
   7   8  -9    0.10    0.17
  -6  -8   9    5.30    0.42
  -6   8   9    5.44    0.53
  -6   8   9    5.41    0.42
   6   8  -9    5.00    0.53
  -5  -8   9    0.23    0.13
   5   8  -9   -0.01    0.15
  -5   8   9    0.03    0.14
  -5   8   9    0.27    0.15
  -4  -8   9    3.35    0.32
  -4   8   9    3.44    0.37
   4   8  -9    2.99    0.39
  -4   8   9    3.52    0.40
  -3  -8   9   13.54    0.63
   3  -8  -9   13.59    0.44
  -3   8   9   13.18    0.74
   3   8  -9   12.20    0.71
   3   8  -9   14.86    0.58
  -3   8   9   13.15    0.73
  -2  -8   9   22.67    0.87
  -2   8   9   22.55    1.06
  -2   8   9   24.42    0.98
   2   8  -9   23.54    0.84
  -1  -8   9    0.59    0.17
  -1   8   9    0.43    0.21
   1   8  -9    0.71    0.17
   0   8   9    4.67    0.52
   0   8  -9    3.22    0.30
  -1   8  -9    1.56    0.23
   1   8   9    0.72    0.27
  -2   8  -9   -0.01    0.11
   2   8   9   -0.10    0.13
   2   8   9   -0.01    0.26
   3   8   9    0.58    0.37
  -9   9   9    1.36    0.38
   9   9  -9    1.33    0.39
  -8  -9   9    2.99    0.38
  -8   9   9    2.97    0.48
   8   9  -9    2.92    0.50
  -7  -9   9    0.38    0.19
  -7   9   9    0.24    0.15
  -7   9   9    0.18    0.19
   7   9  -9    0.11    0.20
  -6  -9   9    0.60    0.19
  -6   9   9    0.54    0.24
   6   9  -9    0.30    0.22
  -6   9   9    0.70    0.21
  -5  -9   9    6.97    0.46
   5   9  -9    6.15    0.57
  -5   9   9    6.42    0.48
  -5   9   9    8.09    0.61
  -4  -9   9    0.85    0.19
   4   9  -9    0.96    0.26
  -4   9   9    1.19    0.25
  -4   9   9    0.90    0.26
   3  -9  -9    9.32    0.34
  -3  -9   9    9.12    0.51
   3   9  -9    9.23    0.62
  -3   9   9   10.09    0.65
  -3   9   9    9.29    0.60
   3   9  -9    9.64    0.47
  -2  -9   9   -0.05    0.10
  -2   9   9    0.11    0.14
  -2   9   9    0.15    0.14
   2   9  -9   -0.03    0.09
  -1   9   9   16.13    0.90
   1   9  -9   14.81    0.67
   0   9   9    0.50    0.23
   0   9  -9    0.52    0.16
   1   9   9    3.23    0.47
  -1   9  -9    2.58    0.29
   2   9   9    0.58    0.28
  -2   9  -9    0.33    0.16
   3   9   9    2.19    0.56
  -8 -10   9    1.06    0.27
  -8  10   9    1.61    0.39
   8  10  -9    1.25    0.37
  -7 -10   9    1.99    0.31
  -7  10   9    2.43    0.43
  -7  10   9    1.76    0.28
   7  10  -9    1.65    0.38
  -6 -10   9    3.92    0.38
  -6  10   9    3.29    0.36
   6  10  -9    3.59    0.48
  -6  10   9    3.66    0.46
  -5 -10   9    5.10    0.40
  -5  10   9    4.78    0.44
   5  10  -9    5.32    0.53
  -5  10   9    5.20    0.52
  -4 -10   9    5.36    0.39
  -4  10   9    4.98    0.48
  -4  10   9    4.64    0.44
   4  10  -9    5.36    0.51
  -3 -10   9    0.28    0.14
   3  10  -9    0.15    0.17
  -3  10   9    0.26    0.18
  -3  10   9    0.13    0.16
  -2 -10   9    1.29    0.21
  -2  10   9    0.85    0.23
  -2  10   9    1.04    0.27
   2  10  -9    1.24    0.21
  -1  10   9    0.32    0.22
   1  10  -9    0.52    0.17
   0  10   9    1.07    0.30
   0  10  -9    1.16    0.22
  -1  10  -9    3.05    0.32
   1  10   9    3.29    0.48
  -2  10  -9    0.67    0.18
  -8  11   9   -0.02    0.20
   8  11  -9    0.14    0.22
  -7 -11   9    0.60    0.23
  -7  11   9    0.76    0.29
   7  11  -9    0.52    0.30
  -6 -11   9    6.22    0.47
  -6  11   9    6.14    0.49
   6  11  -9    5.03    0.56
  -6  11   9    5.52    0.57
  -5 -11   9    6.52    0.46
   5  11  -9    5.68    0.56
  -5  11   9    6.81    0.51
  -5  11   9    7.11    0.60
  -4 -11   9    2.78    0.30
  -4  11   9    3.06    0.40
   4  11  -9    2.86    0.40
  -4  11   9    2.96    0.37
  -3 -11   9   11.28    0.57
   3  11  -9   11.04    0.69
  -3  11   9   11.91    0.73
  -3  11   9   12.20    0.72
  -2  11   9    2.43    0.38
  -2  11   9    2.94    0.35
   2  11  -9    2.90    0.30
  -1  11   9    8.27    0.66
   1  11  -9    7.94    0.49
   0  11   9    4.66    0.54
   0  11  -9    4.62    0.39
   1  11   9    0.74    0.30
  -1  11  -9    0.81    0.20
  -2  11  -9   -0.02    0.13
   8  12  -9    2.37    0.48
  -8  12   9    2.13    0.43
  -7 -12   9    5.65    0.49
   7  12  -9    3.97    0.56
  -7  12   9    4.97    0.57
  -6 -12   9    0.98    0.24
   6  12  -9    0.83    0.31
  -6  12   9    0.58    0.26
  -5 -12   9   18.09    0.83
   5  12  -9   20.42    1.06
  -5  12   9   18.68    0.92
  -5  12   9   20.51    1.05
  -4 -12   9    2.57    0.29
  -4  12   9    2.31    0.36
   4  12  -9    3.07    0.42
  -4  12   9    3.10    0.41
  -3  12   9    7.54    0.58
  -3  12   9    8.05    0.61
   3  12  -9    6.97    0.56
   2  12  -9    6.90    0.45
  -2  12   9    6.59    0.59
  -2  12   9    7.76    0.55
   1  12  -9    2.15    0.28
  -1  12   9    2.10    0.39
   0  12  -9    0.22    0.16
   0  12   9    0.28    0.22
  -1  12  -9    0.90    0.22
  -7 -13   9    6.44    0.52
   7  13  -9    5.80    0.66
  -7  13   9    5.33    0.61
  -6 -13   9    3.22    0.36
   6  13  -9    3.62    0.51
  -6  13   9    3.24    0.46
  -5 -13   9    0.52    0.19
   5  13  -9    0.85    0.28
  -5  13   9    1.03    0.30
  -5  13   9    0.57    0.23
  -4  13   9    0.15    0.16
  -4  13   9   -0.10    0.13
   4  13  -9   -0.12    0.15
  -3  13   9    0.07    0.15
   3  13  -9    0.01    0.16
  -3  13   9    0.10    0.16
  -2  13   9    3.75    0.41
   2  13  -9    3.38    0.33
  -1  13   9    6.46    0.62
   1  13  -9    6.29    0.46
   0  13   9    5.56    0.61
   0  13  -9    5.52    0.45
  -6 -14   9    0.03    0.15
  -6  14   9   -0.06    0.18
   6  14  -9   -0.19    0.17
  -5  14   9   22.56    1.14
   5  14  -9   21.82    1.14
   4  14  -9    9.37    0.71
  -4  14   9   10.60    0.73
  -4  14   9   11.38    0.74
  -3  14   9    2.01    0.35
   3  14  -9    1.47    0.32
  -3  14   9    1.42    0.32
  -2  14   9    8.75    0.69
  -2  14   9    9.29    0.63
   1  14  -9   10.38    0.60
  -1  14   9   10.39    0.77
   5  15  -9   -0.15    0.18
  -5  15   9    0.31    0.22
   4  15  -9    1.06    0.31
  -4  15   9    0.99    0.29
  -3  15   9   12.42    0.78
  -3  15   9   12.62    0.82
   3  15  -9   12.81    0.80
  -2  15   9    0.30    0.23
  -2  15   9    1.00    0.27
  -1  15   9    1.16    0.34
  -3  16   9    0.73    0.27
  10   0 -10    3.15    0.57
 -10   0  10    3.72    0.58
  -9   0  10    4.24    0.43
  -9   0  10    4.31    0.57
   9   0 -10    3.18    0.51
   8   0 -10    0.21    0.22
  -8   0  10    0.39    0.23
  -8   0  10    0.36    0.17
  -7   0  10   13.14    0.86
   7   0 -10   15.63    0.93
  -7   0  10   13.85    0.72
  -6   0  10   10.81    0.73
   6   0 -10   11.39    0.75
  -6   0  10   11.43    0.62
  -5   0  10    3.41    0.35
  -5   0  10    3.45    0.41
   5   0 -10    4.38    0.45
  -4   0  10   62.42    1.97
   4   0 -10   60.32    1.94
  -4   0  10   59.96    1.85
   3   0 -10    2.01    0.19
   3   0 -10    1.95    0.28
  -3   0  10    1.35    0.25
  -3   0  10    1.46    0.26
   2   0 -10    0.59    0.13
  -2   0  10    0.86    0.22
  -1   0  10   11.16    0.69
   1   0 -10   10.18    0.48
   0   0  10    5.35    0.51
   1   0  10    7.39    0.87
   1   0  10    6.83    0.60
   2   0  10   16.27    0.95
   2   0  10   15.60    1.23
   3   0  10    7.40    0.92
   3   0  10    7.48    0.67
  10  -1 -10    1.37    0.41
 -10  -1  10    1.30    0.40
 -10   1  10    1.37    0.40
  10   1 -10    1.33    0.41
   9  -1 -10    0.54    0.30
  -9  -1  10    0.42    0.29
  -9  -1  10    0.28    0.18
  -9   1  10    0.32    0.18
   9   1 -10    0.44    0.27
  -9   1  10    0.73    0.32
   8  -1 -10    6.38    0.64
  -8  -1  10    6.61    0.49
  -8   1  10    5.46    0.60
   8   1 -10    5.43    0.61
  -8   1  10    7.15    0.51
  -7  -1  10    1.60    0.27
   7  -1 -10    1.17    0.32
   7   1 -10    1.99    0.39
  -7   1  10    1.21    0.24
  -7   1  10    1.46    0.35
  -6  -1  10    0.29    0.15
   6  -1 -10    0.20    0.17
   6   1 -10    0.21    0.20
  -6   1  10    0.15    0.16
  -6   1  10    0.16    0.13
   5  -1 -10    2.55    0.36
  -5  -1  10    2.90    0.32
  -5   1  10    3.36    0.40
   5   1 -10    2.57    0.37
  -5   1  10    2.36    0.30
  -4  -1  10    0.92    0.26
   4  -1 -10    1.18    0.26
  -4  -1  10    0.97    0.22
   4   1 -10    0.72    0.23
  -4   1  10    1.11    0.27
  -4   1  10    1.37    0.25
  -3  -1  10    2.64    0.33
   3  -1 -10    2.00    0.28
   3  -1 -10    2.80    0.22
  -3  -1  10    3.35    0.35
  -3   1  10    2.31    0.31
   3   1 -10    2.71    0.22
  -3   1  10    2.93    0.34
   3   1 -10    2.36    0.30
   2  -1 -10    0.23    0.11
  -2  -1  10    0.19    0.15
   2   1 -10    0.36    0.12
  -2   1  10    0.15    0.15
  -1  -1  10    0.92    0.25
  -1   1  10    1.16    0.26
   1   1 -10    0.89    0.16
   0  -1  10    1.95    0.33
   0   1  10    2.13    0.36
   1  -1  10    1.56    0.48
   1  -1  10    1.66    0.33
   1   1  10    1.63    0.35
   1   1  10    1.29    0.47
   2  -1  10    2.25    0.58
   2  -1  10    2.58    0.41
   2   1  10    2.75    0.61
   2   1  10    2.77    0.44
   3  -1  10    3.62    0.69
   3  -1  10    3.44    0.48
   3   1  10    4.02    0.52
   3   1  10    3.07    0.67
  10  -2 -10    8.14    0.79
 -10   2  10    8.02    0.80
  10   2 -10    7.39    0.79
  -9  -2  10    1.42    0.30
   9  -2 -10    1.57    0.40
   9   2 -10    1.19    0.36
  -9   2  10    1.23    0.27
  -9   2  10    0.91    0.32
   8  -2 -10    0.35    0.23
  -8  -2  10    0.61    0.21
   8   2 -10    0.73    0.32
  -8   2  10    0.41    0.24
  -8   2  10    0.21    0.15
   7  -2 -10    1.11    0.32
  -7  -2  10    1.20    0.24
  -7   2  10    1.18    0.33
  -7   2  10    1.24    0.24
   7   2 -10    1.11    0.31
   6  -2 -10    8.88    0.65
  -6  -2  10    9.16    0.56
   6   2 -10    8.38    0.65
  -6   2  10    8.63    0.65
  -6   2  10   10.11    0.58
   5  -2 -10    3.23    0.39
  -5  -2  10    2.76    0.32
   5   2 -10    3.20    0.40
  -5   2  10    3.09    0.33
  -5   2  10    3.87    0.43
  -4  -2  10    9.93    0.58
   4  -2 -10   10.42    0.64
   4   2 -10   10.98    0.66
  -4   2  10   10.29    0.60
  -4   2  10   10.55    0.66
   3  -2 -10   15.81    0.55
   3  -2 -10   15.59    0.74
  -3  -2  10   15.84    0.75
  -3  -2  10   14.79    0.75
  -3   2  10   14.57    0.76
   3   2 -10   15.88    0.58
  -3   2  10   14.10    0.74
  -2  -2  10   15.72    0.77
   2  -2 -10   13.94    0.55
   2   2 -10   14.91    0.59
  -2   2  10   15.01    0.80
  -1  -2  10    6.70    0.51
  -1   2  10    6.10    0.53
   1   2 -10    6.42    0.38
   0  -2  10    0.76    0.24
   0   2 -10    1.17    0.18
   0   2  10    0.86    0.26
   1  -2  10    4.79    0.49
   1   2  10    4.49    0.52
   2  -2  10    3.69    0.65
   2  -2  10    4.81    0.52
   2   2  10    4.95    0.57
   2   2  10    5.48    0.80
   3  -2  10    6.34    0.85
   3   2  10    6.16    0.85
  -9  -3  10   -0.02    0.13
   9  -3 -10    0.00    0.19
  -9   3  10   -0.04    0.18
   9   3 -10   -0.17    0.17
  -9   3  10   -0.12    0.11
   8  -3 -10    1.82    0.39
  -8  -3  10    2.03    0.31
  -8   3  10    2.37    0.44
  -8   3  10    1.66    0.29
   8   3 -10    1.95    0.41
   7  -3 -10    1.10    0.31
  -7  -3  10    1.35    0.26
  -7   3  10    1.55    0.27
  -7   3  10    0.96    0.31
   7   3 -10    0.82    0.30
   6  -3 -10    0.00    0.13
  -6  -3  10    0.04    0.12
   6   3 -10    0.15    0.18
  -6   3  10    0.10    0.13
  -6   3  10    0.06    0.16
   5  -3 -10    7.76    0.57
  -5  -3  10    8.22    0.51
  -5   3  10    6.70    0.48
  -5   3  10    7.44    0.58
   5   3 -10    7.63    0.59
   4  -3 -10    0.00    0.15
  -4  -3  10    0.49    0.17
  -4   3  10    0.28    0.15
   4   3 -10   -0.08    0.14
  -4   3  10   -0.07    0.14
   3  -3 -10    0.10    0.09
  -3  -3  10    0.14    0.13
  -3   3  10   -0.11    0.11
  -3   3  10    0.23    0.16
   3   3 -10    0.13    0.10
   2  -3 -10    1.82    0.19
  -2  -3  10    1.89    0.28
   2   3 -10    2.14    0.22
  -2   3  10    1.96    0.32
  -1  -3  10    0.01    0.13
  -1   3  10    0.13    0.16
   1   3 -10   -0.07    0.09
   0  -3  10    3.24    0.39
   0   3  10    3.71    0.46
   0   3 -10    3.06    0.28
   1  -3  10    4.38    0.46
   1   3  10    3.65    0.49
   2  -3  10    2.68    0.40
   2   3  10    2.77    0.45
   2   3  10    3.74    0.69
   9  -4 -10    0.12    0.20
  -9   4  10    0.40    0.27
   9   4 -10    0.33    0.26
  -9   4  10    0.24    0.18
   8  -4 -10    3.01    0.46
  -8  -4  10    1.94    0.31
   8   4 -10    2.07    0.42
  -8   4  10    2.28    0.44
  -8   4  10    2.40    0.32
   7  -4 -10    6.93    0.62
  -7  -4  10    7.63    0.53
   7   4 -10    7.38    0.66
  -7   4  10    6.93    0.50
  -7   4  10    6.75    0.64
  -6  -4  10    0.22    0.15
   6  -4 -10    0.04    0.16
  -6   4  10    0.02    0.12
  -6   4  10    0.06    0.18
   6   4 -10    0.22    0.19
   5  -4 -10    0.19    0.16
  -5  -4  10    0.47    0.18
   5   4 -10    0.32    0.21
  -5   4  10    0.50    0.19
  -5   4  10    0.14    0.17
  -4  -4  10   19.60    0.85
  -4   4  10   19.66    0.89
  -4   4  10   19.73    0.94
   4   4 -10   18.78    0.92
   3  -4 -10    0.23    0.09
  -3  -4  10    0.11    0.12
  -3   4  10    0.56    0.19
   3   4 -10    0.35    0.12
  -3   4  10    0.01    0.13
  -2  -4  10    4.14    0.38
   2  -4 -10    4.18    0.27
   2   4 -10    4.25    0.31
  -2   4  10    3.87    0.43
  -1  -4  10    2.64    0.34
  -1   4  10    2.35    0.38
   1   4 -10    2.28    0.24
   0  -4  10    1.05    0.25
   0   4  10    0.87    0.28
   0   4 -10    0.56    0.15
   1  -4  10    1.52    0.30
   1   4  10    1.69    0.37
  -1   4 -10    1.55    0.22
   2   4  10    0.15    0.20
   2   4  10   -0.13    0.27
   9  -5 -10    0.11    0.22
  -9   5  10    0.06    0.23
   9   5 -10   -0.05    0.20
  -9   5  10   -0.06    0.14
  -8  -5  10    1.03    0.26
   8  -5 -10    1.24    0.34
  -8   5  10    1.30    0.26
  -8   5  10    1.46    0.38
   8   5 -10    1.43    0.38
   7  -5 -10    1.45    0.33
  -7  -5  10    1.03    0.24
  -7   5  10    1.23    0.25
   7   5 -10    1.22    0.34
  -7   5  10    1.27    0.33
   6  -5 -10    1.28    0.29
  -6  -5  10    1.66    0.26
  -6   5  10    1.14    0.24
   6   5 -10    1.22    0.32
  -6   5  10    0.88    0.28
  -5  -5  10    1.97    0.27
   5   5 -10    1.14    0.29
  -5   5  10    1.01    0.28
  -5   5  10    1.42    0.26
  -4  -5  10    0.68    0.19
  -4   5  10    0.25    0.19
   4   5 -10    0.16    0.18
  -4   5  10    0.36    0.17
   3  -5 -10    3.53    0.22
  -3  -5  10    3.64    0.35
  -3   5  10    3.75    0.41
   3   5 -10    3.67    0.27
  -3   5  10    3.68    0.38
  -2  -5  10    0.06    0.12
   2   5 -10    0.23    0.11
  -2   5  10   -0.06    0.11
  -1  -5  10    0.96    0.23
   1   5 -10    0.98    0.19
  -1   5  10    1.46    0.32
   0  -5  10    0.23    0.16
   0   5 -10    0.42    0.15
   0   5  10    0.05    0.16
  -1   5 -10    3.41    0.31
   1   5  10    3.76    0.50
   2   5  10    1.84    0.41
   9  -6 -10    5.25    0.62
   9   6 -10    5.25    0.64
  -9   6  10    5.00    0.46
  -9   6  10    5.32    0.65
  -8  -6  10    3.54    0.40
   8  -6 -10    3.23    0.47
  -8   6  10    3.20    0.49
   8   6 -10    2.25    0.44
  -8   6  10    3.41    0.37
  -7  -6  10    2.46    0.32
   7  -6 -10    2.21    0.39
  -7   6  10    1.63    0.27
   7   6 -10    1.79    0.38
  -7   6  10    1.50    0.36
  -6  -6  10   12.08    0.66
   6   6 -10   11.75    0.80
  -6   6  10   12.21    0.81
  -6   6  10   12.17    0.67
  -5  -6  10    0.33    0.16
  -5   6  10    0.31    0.19
  -5   6  10    0.39    0.17
   5   6 -10    0.40    0.21
  -4  -6  10    9.58    0.56
   4   6 -10    9.34    0.65
  -4   6  10   10.48    0.64
  -4   6  10   10.16    0.66
  -3  -6  10    3.39    0.33
   3  -6 -10    3.37    0.21
  -3   6  10    3.85    0.42
   3   6 -10    3.60    0.27
  -3   6  10    2.54    0.34
  -2  -6  10    0.26    0.14
   2   6 -10    0.31    0.13
  -2   6  10    0.21    0.17
  -1  -6  10    0.49    0.19
  -1   6  10    0.28    0.20
   1   6 -10    0.56    0.16
   0  -6  10   -0.02    0.13
   0   6 -10    0.02    0.11
   0   6  10    0.04    0.18
  -1   6 -10    0.04    0.11
   1   6  10   -0.02    0.17
  -2   6 -10    6.53    0.44
  -9   7  10   -0.09    0.13
  -9   7  10   -0.04    0.20
   9   7 -10   -0.10    0.21
  -8  -7  10    2.34    0.35
  -8   7  10    2.50    0.33
  -8   7  10    2.28    0.44
   8   7 -10    2.68    0.48
  -7  -7  10    1.97    0.31
   7   7 -10    2.10    0.41
  -7   7  10    2.06    0.40
  -7   7  10    2.27    0.31
  -6  -7  10    0.02    0.12
   6   7 -10    0.15    0.19
  -6   7  10    0.07    0.13
  -6   7  10    0.36    0.21
  -5  -7  10    7.49    0.49
   5   7 -10    7.57    0.62
  -5   7  10    7.80    0.54
  -5   7  10    6.64    0.57
  -4  -7  10    1.79    0.26
  -4   7  10    2.06    0.33
  -4   7  10    1.77    0.30
   4   7 -10    1.86    0.33
  -3  -7  10    0.04    0.12
   3  -7 -10    0.01    0.07
  -3   7  10    0.01    0.14
  -3   7  10    0.03    0.15
   3   7 -10    0.10    0.10
  -2  -7  10    4.16    0.38
  -2   7  10    4.70    0.49
   2   7 -10    4.33    0.33
  -1  -7  10    0.12    0.15
   1   7 -10    0.08    0.10
  -1   7  10    0.04    0.16
   0   7  10    8.86    0.72
   0   7 -10    9.39    0.52
  -1   7 -10    0.29    0.15
   1   7  10    0.17    0.20
  -2   7 -10    1.62    0.25
  -8  -8  10    0.16    0.17
  -8   8  10   -0.12    0.18
   8   8 -10   -0.07    0.22
  -8   8  10    0.05    0.14
  -7  -8  10    1.71    0.30
  -7   8  10    1.08    0.31
  -7   8  10    1.52    0.28
   7   8 -10    1.61    0.38
  -6  -8  10    2.63    0.33
  -6   8  10    2.38    0.39
   6   8 -10    1.60    0.36
  -6   8  10    1.52    0.28
  -5  -8  10    0.15    0.15
  -5   8  10    0.51    0.24
   5   8 -10    0.31    0.22
  -5   8  10    0.37    0.18
  -4  -8  10   27.05    1.05
  -4   8  10   28.82    1.20
   4   8 -10   28.68    1.23
  -4   8  10   30.30    1.24
   3  -8 -10    3.91    0.22
  -3  -8  10    3.44    0.34
  -3   8  10    3.70    0.40
   3   8 -10    3.72    0.30
  -3   8  10    4.02    0.44
  -2  -8  10    5.31    0.41
   2   8 -10    5.93    0.39
  -2   8  10    5.79    0.55
   1   8 -10    7.79    0.47
  -1   8  10    7.63    0.65
   0   8 -10   10.80    0.57
   0   8  10   10.53    0.79
  -1   8 -10    1.76    0.25
   8   9 -10    8.32    0.78
  -8   9  10    7.50    0.72
  -8   9  10    8.50    0.57
  -7  -9  10    0.45    0.20
  -7   9  10    0.38    0.23
   7   9 -10    0.73    0.31
  -7   9  10    0.13    0.16
  -6  -9  10   10.61    0.62
   6   9 -10    9.52    0.76
  -6   9  10   10.73    0.76
  -6   9  10   10.65    0.65
  -5  -9  10    8.21    0.53
   5   9 -10    8.83    0.69
  -5   9  10    7.68    0.58
  -5   9  10    9.06    0.66
  -4  -9  10    0.67    0.19
  -4   9  10    0.67    0.22
  -4   9  10    0.94    0.27
   4   9 -10    0.82    0.27
  -3  -9  10   12.22    0.63
  -3   9  10   12.73    0.79
  -3   9  10   13.20    0.75
   3   9 -10   12.69    0.57
  -2  -9  10    3.44    0.35
   2   9 -10    4.40    0.35
  -2   9  10    4.06    0.48
   1   9 -10    0.15    0.13
  -1   9  10    0.28    0.20
   0   9 -10    6.73    0.46
   0   9  10    7.41    0.68
  -1   9 -10   19.19    0.82
  -8  10  10   -0.04    0.18
   8  10 -10    0.05    0.24
  -7 -10  10   -0.08    0.14
  -7  10  10    0.23    0.21
  -7  10  10   -0.06    0.14
   7  10 -10    0.45    0.26
  -6 -10  10    0.69    0.21
  -6  10  10    0.81    0.30
   6  10 -10    0.84    0.31
  -6  10  10    0.58    0.21
  -5 -10  10    0.99    0.22
   5  10 -10    0.91    0.30
  -5  10  10    0.94    0.28
  -5  10  10    0.65    0.22
  -4 -10  10    8.35    0.51
   4  10 -10    7.24    0.61
  -4  10  10    8.76    0.63
  -4  10  10    7.44    0.59
  -3 -10  10    0.09    0.12
  -3  10  10    0.02    0.14
   3  10 -10    0.00    0.11
  -3  10  10    0.24    0.17
  -2  10  10    1.71    0.35
   2  10 -10    1.57    0.24
   1  10 -10    4.94    0.39
  -1  10  10    4.69    0.55
   0  10 -10    1.81    0.27
   0  10  10    1.93    0.41
  -7 -11  10    1.24    0.28
  -7  11  10    1.55    0.38
   7  11 -10    0.72    0.32
  -6 -11  10   -0.01    0.14
   6  11 -10    0.21    0.21
  -6  11  10   -0.14    0.13
  -6  11  10    0.16    0.21
  -5 -11  10    0.67    0.21
  -5  11  10    0.43    0.23
  -5  11  10    0.65    0.24
   5  11 -10    0.68    0.27
  -4 -11  10    1.55    0.25
  -4  11  10    0.98    0.27
   4  11 -10    1.09    0.31
  -4  11  10    1.23    0.31
  -3  11  10    0.74    0.25
  -3  11  10    0.42    0.22
   2  11 -10    6.72    0.45
  -2  11  10    6.54    0.61
  -1  11  10    0.11    0.17
   1  11 -10   -0.05    0.12
   0  11 -10    3.81    0.37
  -7  12  10    2.75    0.46
   7  12 -10    3.87    0.56
  -6 -12  10    0.35    0.18
   6  12 -10    0.36    0.26
  -6  12  10    0.15    0.18
  -6  12  10    0.46    0.26
  -5 -12  10    2.94    0.34
  -5  12  10    3.19    0.42
   5  12 -10    2.95    0.45
  -5  12  10    3.12    0.44
   4  12 -10    0.05    0.18
  -4  12  10    0.02    0.16
  -4  12  10   -0.13    0.14
  -3  12  10    1.58    0.31
  -3  12  10    1.85    0.36
  -2  12  10    0.35    0.21
   2  12 -10    0.20    0.15
   1  12 -10    2.81    0.32
  -6 -13  10    0.16    0.17
  -6  13  10    0.19    0.20
   6  13 -10    0.14    0.24
  -5  13  10    1.33    0.33
  -5  13  10    1.30    0.31
   5  13 -10    1.05    0.34
   4  13 -10    0.84    0.30
  -4  13  10    1.04    0.30
  -4  13  10    1.14    0.30
  -3  13  10    3.50    0.47
  -3  13  10    3.84    0.44
   2  13 -10    1.57    0.26
  -2  13  10    2.34    0.42
  -4  14  10    0.98    0.29
   4  14 -10    0.78    0.30
  -4  14  10    1.04    0.29
  -3  14  10    1.19    0.30
  -3  14  10    1.55    0.36
   9   0 -11    0.16    0.22
  -9   0  11    0.14    0.22
  -8   0  11    0.03    0.14
  -8   0  11    0.03    0.18
   8   0 -11   -0.20    0.15
  -7   0  11   -0.03    0.17
   7   0 -11    0.15    0.19
  -7   0  11   -0.08    0.11
  -6   0  11   -0.01    0.12
  -6   0  11    0.11    0.20
   6   0 -11   -0.20    0.15
  -5   0  11    0.00    0.13
   5   0 -11   -0.03    0.17
  -5   0  11    0.00    0.17
  -4   0  11    0.17    0.14
  -4   0  11    0.14    0.18
   3   0 -11   -0.09    0.08
  -3   0  11   -0.07    0.10
   2   0 -11    0.09    0.10
  -2   0  11    0.05    0.14
  -1   0  11    0.03    0.14
   1   0 -11   -0.02    0.08
   0   0  11    0.03    0.16
   1   0  11    0.12    0.22
  -9  -1  11    0.52    0.29
   9  -1 -11    0.98    0.34
   9   1 -11    0.39    0.27
  -9   1  11    0.68    0.33
  -8  -1  11    2.46    0.35
   8  -1 -11    2.42    0.44
  -8  -1  11    2.82    0.47
  -8   1  11    2.67    0.36
  -8   1  11    2.88    0.48
   8   1 -11    2.63    0.47
  -7  -1  11    5.46    0.57
  -7  -1  11    5.31    0.46
   7  -1 -11    4.69    0.53
  -7   1  11    4.83    0.55
  -7   1  11    5.11    0.45
   7   1 -11    3.93    0.50
  -6  -1  11    1.90    0.37
   6  -1 -11    1.32    0.33
  -6  -1  11    1.29    0.26
  -6   1  11    1.17    0.32
  -6   1  11    1.70    0.29
   6   1 -11    1.76    0.36
  -5  -1  11   12.17    0.68
  -5  -1  11   11.50    0.75
   5  -1 -11   13.34    0.78
  -5   1  11   11.62    0.67
   5   1 -11   11.80    0.75
  -5   1  11   12.75    0.78
  -4  -1  11    1.49    0.30
   4  -1 -11    1.10    0.26
  -4  -1  11    1.18    0.26
  -4   1  11    1.47    0.29
  -4   1  11    1.18    0.28
   3  -1 -11    0.27    0.11
  -3  -1  11    0.33    0.18
  -3   1  11    0.17    0.16
   3   1 -11    0.41    0.13
   2  -1 -11    0.55    0.14
  -2  -1  11    0.93    0.26
  -2   1  11    0.95    0.26
   2   1 -11    0.91    0.17
  -1  -1  11    0.11    0.14
   1  -1 -11   -0.05    0.09
   1   1 -11    0.24    0.12
  -1   1  11    0.17    0.18
   0  -1  11   -0.12    0.13
   0   1  11    0.04    0.17
   0   1 -11    0.30    0.13
   1  -1  11    8.33    0.70
   1   1  11    9.15    0.73
   9  -2 -11    6.59    0.70
   9   2 -11    6.86    0.72
  -9   2  11    7.23    0.73
   8  -2 -11    2.36    0.44
  -8  -2  11    2.84    0.37
  -8   2  11    2.76    0.37
  -8   2  11    3.33    0.51
   8   2 -11    3.36    0.50
   7  -2 -11    0.13    0.19
  -7  -2  11   -0.04    0.12
   7   2 -11   -0.03    0.16
  -7   2  11   -0.08    0.16
  -7   2  11    0.09    0.14
   6  -2 -11   26.38    1.20
  -6  -2  11   22.89    1.01
  -6   2  11   23.33    1.17
   6   2 -11   24.63    1.18
  -6   2  11   24.29    1.03
  -5  -2  11   -0.07    0.15
  -5  -2  11   -0.04    0.12
   5  -2 -11   -0.02    0.17
  -5   2  11    0.12    0.15
   5   2 -11   -0.14    0.14
  -5   2  11    0.06    0.18
  -4  -2  11    0.40    0.18
  -4  -2  11    0.11    0.18
   4  -2 -11    0.22    0.19
  -4   2  11    0.23    0.16
  -4   2  11    0.07    0.17
   3  -2 -11    8.22    0.39
  -3  -2  11    8.06    0.56
  -3   2  11    8.34    0.60
   3   2 -11    8.61    0.42
   2  -2 -11    3.02    0.26
  -2  -2  11    3.77    0.41
   2   2 -11    2.49    0.25
  -2   2  11    3.09    0.41
   1  -2 -11    0.26    0.12
  -1  -2  11    0.24    0.19
  -1   2  11    0.18    0.18
   1   2 -11    0.21    0.12
   0  -2  11    0.30    0.21
   0   2  11    0.43    0.22
   0   2 -11    0.21    0.13
   1  -2  11    2.23    0.40
   1   2  11    2.87    0.46
   9  -3 -11   -0.06    0.19
  -9   3  11    0.04    0.22
   9   3 -11   -0.02    0.21
   8  -3 -11    6.07    0.63
  -8  -3  11    5.56    0.49
  -8   3  11    6.19    0.65
  -8   3  11    6.14    0.50
   8   3 -11    6.30    0.66
   7  -3 -11    2.89    0.44
  -7  -3  11    2.17    0.32
  -7   3  11    1.86    0.40
   7   3 -11    1.91    0.40
  -7   3  11    1.81    0.30
   6  -3 -11    0.98    0.29
  -6  -3  11    0.62    0.20
  -6   3  11    0.96    0.23
   6   3 -11    1.19    0.31
  -6   3  11    0.63    0.27
   5  -3 -11    0.98    0.27
  -5  -3  11    1.08    0.24
  -5   3  11    1.09    0.30
  -5   3  11    1.02    0.25
   5   3 -11    0.51    0.23
   4  -3 -11   33.75    1.30
  -4  -3  11   34.61    1.27
  -4   3  11   34.39    1.35
  -4   3  11   33.87    1.33
  -3  -3  11   -0.09    0.11
   3  -3 -11    0.15    0.10
   3   3 -11    0.13    0.11
  -3   3  11    0.27    0.19
  -2  -3  11    4.47    0.44
   2  -3 -11    4.70    0.31
   2   3 -11    4.51    0.33
  -2   3  11    4.57    0.49
  -1  -3  11    9.25    0.64
  -1   3  11    9.84    0.73
   1   3 -11    9.93    0.51
   0  -3  11    3.67    0.44
   0   3 -11    3.28    0.31
   0   3  11    3.65    0.49
   1  -3  11    4.69    0.52
  -1   3 -11    4.85    0.38
   9  -4 -11    1.09    0.35
   9   4 -11    0.95    0.36
  -9   4  11    0.80    0.33
   8  -4 -11    3.88    0.52
  -8   4  11    4.73    0.45
  -8   4  11    5.12    0.60
   8   4 -11    5.42    0.62
  -7  -4  11    0.79    0.24
   7  -4 -11    0.65    0.27
   7   4 -11    0.70    0.29
  -7   4  11    0.78    0.30
  -7   4  11    0.68    0.22
   6  -4 -11    0.55    0.23
  -6  -4  11    0.47    0.19
  -6   4  11    0.57    0.20
   6   4 -11    0.61    0.26
  -6   4  11    0.50    0.24
  -5  -4  11   23.17    0.99
   5  -4 -11   24.50    1.10
  -5   4  11   21.48    1.00
  -5   4  11   22.81    1.11
   5   4 -11   23.04    1.11
  -4  -4  11    3.86    0.39
  -4   4  11    3.58    0.41
  -4   4  11    3.63    0.42
   3  -4 -11    1.19    0.15
  -3  -4  11    1.22    0.25
   3   4 -11    1.40    0.19
  -3   4  11    1.13    0.29
   2  -4 -11    0.02    0.09
  -2  -4  11    0.30    0.17
   2   4 -11   -0.06    0.10
  -2   4  11   -0.15    0.14
  -1  -4  11    0.64    0.22
   1   4 -11    0.78    0.18
  -1   4  11    0.61    0.27
   0  -4  11    6.90    0.59
   0   4  11    6.13    0.63
   0   4 -11    6.30    0.42
  -1   4 -11    6.19    0.43
   8  -5 -11   -0.02    0.17
  -8   5  11   -0.09    0.19
   8   5 -11   -0.05    0.19
  -8   5  11    0.02    0.13
   7  -5 -11    2.07    0.38
  -7  -5  11    2.12    0.32
   7   5 -11    2.24    0.42
  -7   5  11    2.42    0.33
  -7   5  11    2.18    0.42
  -6  -5  11    0.01    0.13
   6   5 -11   -0.14    0.17
  -6   5  11    0.08    0.14
  -6   5  11    0.03    0.19
  -5  -5  11   12.59    0.68
  -5   5  11   12.31    0.78
   5   5 -11   12.70    0.80
  -5   5  11   11.84    0.71
  -4  -5  11   -0.01    0.12
  -4   5  11    0.20    0.19
  -4   5  11   -0.07    0.13
   3  -5 -11    1.14    0.15
  -3  -5  11    1.19    0.25
   3   5 -11    1.47    0.19
  -3   5  11    1.00    0.28
   2  -5 -11    7.78    0.40
  -2  -5  11    8.98    0.58
   2   5 -11    7.98    0.46
  -2   5  11    8.32    0.65
  -1  -5  11    1.25    0.28
  -1   5  11    0.86    0.30
   1   5 -11    0.63    0.17
   0  -5  11    0.73    0.25
   0   5 -11    0.85    0.20
   0   5  11    0.71    0.28
   8   6 -11    0.28    0.23
  -8   6  11    0.06    0.14
  -8   6  11    0.08    0.20
  -7  -6  11    0.09    0.14
   7   6 -11    0.15    0.20
  -7   6  11    0.07    0.20
  -7   6  11    0.09    0.15
  -6  -6  11    4.75    0.44
  -6   6  11    4.54    0.45
  -6   6  11    4.41    0.51
   6   6 -11    4.88    0.55
  -5  -6  11    0.57    0.20
  -5   6  11    0.10    0.19
   5   6 -11    0.75    0.28
  -5   6  11    0.57    0.21
  -4  -6  11    0.17    0.16
  -4   6  11    0.28    0.19
  -4   6  11    0.48    0.21
   3  -6 -11    0.30    0.10
  -3  -6  11    0.04    0.14
  -3   6  11    0.46    0.21
   3   6 -11    0.32    0.13
   2  -6 -11    6.66    0.37
  -2  -6  11    6.92    0.52
  -2   6  11    6.78    0.62
   2   6 -11    7.23    0.44
  -1  -6  11    1.54    0.29
   1   6 -11    1.70    0.24
  -1   6  11    1.50    0.35
   0   6 -11    7.32    0.47
  -8   7  11    0.46    0.20
   8   7 -11    0.78    0.31
  -8   7  11    0.55    0.28
  -7  -7  11    3.19    0.38
  -7   7  11    2.66    0.45
  -7   7  11    2.75    0.37
   7   7 -11    3.06    0.48
  -6  -7  11    6.62    0.50
  -6   7  11    6.37    0.52
   6   7 -11    7.12    0.65
  -6   7  11    6.33    0.60
  -5  -7  11   -0.15    0.11
  -5   7  11    0.21    0.19
  -5   7  11    0.08    0.15
   5   7 -11   -0.17    0.15
  -4  -7  11    6.27    0.47
  -4   7  11    6.77    0.57
  -4   7  11    5.58    0.52
  -3  -7  11    0.70    0.21
   3   7 -11    0.71    0.17
  -3   7  11    1.13    0.30
   2  -7 -11    0.59    0.14
  -2  -7  11    0.53    0.19
  -2   7  11    0.43    0.22
   2   7 -11    0.50    0.16
   1   7 -11    4.88    0.38
  -1   7  11    4.10    0.52
   0   7 -11    0.41    0.18
  -7  -8  11    2.27    0.33
  -7   8  11    2.33    0.43
  -7   8  11    2.42    0.36
   7   8 -11    2.29    0.44
  -6  -8  11    3.01    0.36
  -6   8  11    2.63    0.37
   6   8 -11    2.63    0.44
  -6   8  11    3.06    0.45
  -5  -8  11    0.12    0.14
  -5   8  11    0.08    0.18
  -5   8  11    0.13    0.16
   5   8 -11    0.19    0.21
  -4  -8  11    5.03    0.43
  -4   8  11    4.70    0.48
  -4   8  11    4.44    0.49
  -3  -8  11    4.36    0.40
   3   8 -11    3.91    0.32
  -3   8  11    3.93    0.48
  -2  -8  11    1.33    0.27
  -2   8  11    0.80    0.27
   2   8 -11    0.82    0.20
   1   8 -11    0.89    0.21
   7   9 -11    2.60    0.47
  -7   9  11    2.64    0.45
  -7   9  11    2.55    0.38
  -6  -9  11    0.62    0.21
  -6   9  11    0.46    0.25
  -6   9  11    0.37    0.20
   6   9 -11    0.84    0.32
  -5  -9  11    0.10    0.14
  -5   9  11    0.44    0.21
   5   9 -11    0.36    0.24
  -5   9  11    0.45    0.24
  -4  -9  11   -0.08    0.12
  -4   9  11    0.23    0.19
  -4   9  11   -0.07    0.14
  -3  -9  11    5.69    0.45
   3   9 -11    5.42    0.38
  -3   9  11    6.14    0.59
   2   9 -11    1.76    0.26
  -2   9  11    1.65    0.38
  -6 -10  11    6.19    0.49
  -6  10  11    6.75    0.63
   6  10 -11    6.86    0.67
  -6  10  11    6.04    0.55
  -5 -10  11    5.47    0.44
   5  10 -11    5.64    0.59
  -5  10  11    6.07    0.59
  -5  10  11    6.19    0.56
  -4 -10  11    0.13    0.16
  -4  10  11    0.20    0.20
  -4  10  11    0.26    0.20
  -3  10  11    1.30    0.34
   3  10 -11    1.67    0.23
   2  10 -11    0.31    0.17
  -5 -11  11    0.30    0.18
   5  11 -11    0.31    0.23
  -5  11  11    0.25    0.22
  -5  11  11    0.48    0.21
  -4  11  11    2.89    0.44
  -4  11  11    2.95    0.41
  -8   0  12    6.06    0.67
   8   0 -12    7.07    0.69
  -7   0  12    0.61    0.29
   7   0 -12    0.27    0.24
   6   0 -12    8.02    0.65
  -6   0  12    8.09    0.67
  -6   0  12    7.45    0.56
  -5   0  12   37.18    1.42
  -4   0  12   -0.03    0.14
  -3   0  12   12.14    0.77
   3   0 -12   13.45    0.55
   2   0 -12   -0.07    0.10
  -2   0  12    0.00    0.15
   1   0 -12    6.13    0.41
  -1   0  12    5.00    0.56
   8  -1 -12    0.14    0.24
  -8  -1  12    0.31    0.24
  -8   1  12    0.17    0.24
   8   1 -12    0.16    0.23
  -7  -1  12    2.59    0.45
   7  -1 -12    2.59    0.43
  -7   1  12    2.14    0.41
   7   1 -12    4.30    0.53
   6  -1 -12   10.23    0.73
  -6  -1  12   10.97    0.68
  -6  -1  12   10.96    0.78
  -6   1  12    9.25    0.72
  -6   1  12   10.93    0.69
   6   1 -12   11.43    0.78
  -5  -1  12    0.11    0.16
  -5   1  12   -0.06    0.15
  -4  -1  12    2.45    0.35
  -4   1  12    1.92    0.34
  -3  -1  12    7.50    0.59
  -3   1  12    7.01    0.61
   3   1 -12    8.30    0.42
  -2  -1  12    0.87    0.28
   2  -1 -12    0.79    0.17
   2   1 -12    0.66    0.17
  -2   1  12    0.94    0.28
  -1  -1  12   11.04    0.78
   1  -1 -12   10.87    0.55
   1   1 -12   10.76    0.55
   8  -2 -12    0.42    0.27
  -8  -2  12    0.40    0.28
   8   2 -12    1.13    0.36
  -8   2  12    0.58    0.30
  -7  -2  12    0.40    0.25
   7  -2 -12    0.04    0.18
   7   2 -12    0.15    0.20
  -7   2  12    0.21    0.21
   6  -2 -12   -0.08    0.18
  -6  -2  12    0.00    0.14
  -6  -2  12   -0.11    0.17
   6   2 -12   -0.18    0.15
  -6   2  12    0.09    0.20
  -6   2  12    0.04    0.13
  -5  -2  12    0.67    0.22
  -5   2  12    0.60    0.22
  -5   2  12    0.98    0.30
  -4  -2  12    0.06    0.15
  -4   2  12    0.19    0.18
   3  -2 -12    0.76    0.15
  -3  -2  12    1.00    0.27
  -3   2  12    0.77    0.27
   3   2 -12    0.67    0.16
   2  -2 -12    2.67    0.26
  -2  -2  12    2.49    0.39
   2   2 -12    2.41    0.26
  -2   2  12    2.11    0.39
  -1  -2  12    0.99    0.31
   1  -2 -12    0.96    0.19
   7  -3 -12    0.12    0.22
   7   3 -12   -0.04    0.20
  -7   3  12    0.17    0.24
  -6  -3  12    0.01    0.19
  -6  -3  12    0.27    0.17
   6  -3 -12   -0.09    0.18
  -6   3  12    0.25    0.24
  -6   3  12    0.23    0.19
   6   3 -12    0.04    0.17
  -5  -3  12    0.05    0.15
  -5   3  12    0.00    0.17
  -5   3  12    0.09    0.16
  -4  -3  12    1.63    0.31
  -4   3  12    1.87    0.35
  -3  -3  12    0.25    0.17
   3  -3 -12    0.09    0.10
   3   3 -12    0.05    0.11
  -3   3  12    0.24    0.20
  -2  -3  12   -0.10    0.16
   2  -3 -12   -0.06    0.09
   2   3 -12   -0.02    0.11
  -1  -3  12    0.00    0.18
   7  -4 -12    7.67    0.68
   7   4 -12    7.74    0.71
  -7   4  12    8.55    0.74
   6  -4 -12    0.11    0.20
  -6  -4  12    0.25    0.18
  -6   4  12   -0.02    0.19
  -6   4  12    0.19    0.16
   6   4 -12    0.18    0.22
  -5  -4  12   -0.01    0.13
  -5   4  12    0.08    0.16
  -5   4  12    0.01    0.19
  -4  -4  12   -0.01    0.14
  -4   4  12    0.09    0.16
   3  -4 -12    0.07    0.10
  -3  -4  12    0.08    0.15
   3   4 -12    0.42    0.15
  -3   4  12    0.08    0.17
   2  -4 -12    1.62    0.21
  -2  -4  12    1.10    0.29
   2   4 -12    1.45    0.22
  -1  -4  12    4.22    0.48
   7   5 -12    0.21    0.25
  -7   5  12    1.15    0.36
   6   5 -12    2.33    0.41
  -6   5  12    2.10    0.40
  -5  -5  12   -0.02    0.14
  -5   5  12    0.16    0.20
  -5   5  12    0.10    0.16
  -4  -5  12    1.13    0.27
  -4   5  12    1.42    0.33
  -3  -5  12    3.73    0.43
   3   5 -12    3.48    0.30
   2  -5 -12    0.12    0.12
  -2  -5  12    0.11    0.17
   2   5 -12    0.09    0.13
  -1  -5  12    0.86    0.27
  -7   6  12    0.59    0.31
   7   6 -12    0.49    0.26
   6   6 -12    7.24    0.66
  -6   6  12    7.45    0.66
  -5  -6  12    0.34    0.18
  -5   6  12    0.42    0.24
  -4  -6  12    0.44    0.19
  -3  -6  12    5.52    0.50
   3   6 -12    5.62    0.38
   2  -6 -12   10.31    0.48
  -2  -6  12    9.48    0.66
   2   6 -12    9.28    0.53
  -6   7  12    0.29    0.25
   6   7 -12   -0.17    0.16
  -5  -7  12    0.14    0.17
  -5   7  12    0.04    0.18
  -4  -7  12    1.37    0.28
  -3  -7  12    2.61    0.36
   3   7 -12    2.16    0.25
   2  -7 -12    2.14    0.23
  -5  -8  12    3.51    0.39
  -5   8  12    3.46    0.46
  -4  -8  12    1.40    0.29
  -3  -8  12    1.82    0.31
   3   8 -12    1.42    0.23
   0   0   0    0.00    0.00
;
_iucr_refine_instructions_details
;
TITL 1301 IN P2(1)/C
CELL  0.71073  8.48260 16.63070  9.74930 90.00000 113.75600 90.00000
ZERR 4  0.00020  0.00040  0.00020  0.00000  0.00100  0.00000
LATT 1
SYMM -X, Y+ 0.50000, -Z+ 0.50000
SFAC C H O F S
UNIT 60 40 8 8 4
TEMP -100
SIZE 0.42 0.55 0.62
L.S. 15
ACTA
CONF
BOND $H
BOND
MPLA 9 C1 C2 C3 C4 C5 C6 C7 O1 C8
MPLA 6 C9 C10 C11 C12 C13 C14
FMAP 2
EQIV $1 2-X, -0.5+Y, 1.5-Z
EQIV $2 -1+X, Y, -1+Z
EQIV $3 2-X, 1-Y, 2-Z
EQIV $4 X, Y, 1+Z
HTAB C5 O2_$1
HTAB C12 O2_$2
HTAB C15 F1_$3
HTAB C15 F2_$4
HTAB
PLAN 20
WGHT    0.052700    0.486100
FVAR       0.22533
MOLE   1
S1    5    0.681574    0.691753    0.618143    11.00000    0.02614    0.01759 =
         0.02614   -0.00347    0.00519   -0.00056
F1    4    1.157037    0.434584    0.911425    11.00000    0.03404    0.04521 =
         0.03173    0.01272    0.00169    0.01164
F2    4    0.314174    0.614471   -0.136106    11.00000    0.04425    0.07051 =
         0.01941   -0.00189    0.01048    0.00760
O1    3    0.661597    0.503050    0.366458    11.00000    0.02404    0.01972 =
         0.02226   -0.00148    0.00694    0.00225
O2    3    0.863989    0.717664    0.698039    11.00000    0.03113    0.03107 =
         0.04274   -0.00849    0.00547   -0.01069
C1    1    0.688507    0.596456    0.541803    11.00000    0.02044    0.01833 =
         0.02146    0.00029    0.00680    0.00018
C2    1    0.811167    0.533304    0.613134    11.00000    0.02022    0.01920 =
         0.02401    0.00193    0.00856   -0.00031
C3    1    0.937654    0.519425    0.756284    11.00000    0.02453    0.02615 =
         0.02435    0.00205    0.00770   -0.00059
AFIX  43
H3    2    0.956813    0.555428    0.837098    11.00000   -1.20000
AFIX   0
C4    1    1.032651    0.450556    0.773103    11.00000    0.02254    0.03116 =
         0.02757    0.00992    0.00606    0.00269
C5    1    1.012822    0.395868    0.659465    11.00000    0.02575    0.02299 =
         0.03951    0.00848    0.01519    0.00492
AFIX  43
H5    2    1.083864    0.349450    0.679395    11.00000   -1.20000
AFIX   0
C6    1    0.888697    0.409762    0.517265    11.00000    0.02905    0.01985 =
         0.03275    0.00173    0.01528    0.00174
AFIX  43
H6    2    0.872030    0.374153    0.436395    11.00000   -1.20000
AFIX   0
C7    1    0.790014    0.478313    0.499006    11.00000    0.02205    0.01972 =
         0.02380    0.00208    0.00868   -0.00043
C8    1    0.603137    0.575246    0.395369    11.00000    0.02075    0.01869 =
         0.02286   -0.00069    0.00902    0.00015
C9    1    0.466882    0.612983    0.266670    11.00000    0.01878    0.02003 =
         0.02240   -0.00020    0.00613   -0.00244
C10   1    0.346062    0.663924    0.284387    11.00000    0.02222    0.02519 =
         0.02135   -0.00013    0.00810   -0.00026
AFIX  43
H10   2    0.352910    0.675496    0.382053    11.00000   -1.20000
AFIX   0
C11   1    0.215720    0.697897    0.160320    11.00000    0.02277    0.02448 =
         0.03028    0.00228    0.00922    0.00213
AFIX  43
H11   2    0.133810    0.732430    0.173684    11.00000   -1.20000
AFIX   0
C12   1    0.204217    0.681810    0.017154    11.00000    0.02271    0.03144 =
         0.02381    0.00624    0.00300   -0.00029
AFIX  43
H12   2    0.115863    0.704918   -0.068502    11.00000   -1.20000
AFIX   0
C13   1    0.325394    0.631147    0.003473    11.00000    0.02855    0.03711 =
         0.01901   -0.00089    0.00807   -0.00353
C14   1    0.456076    0.596135    0.122511    11.00000    0.02432    0.03012 =
         0.02397   -0.00205    0.00945    0.00145
AFIX  43
H14   2    0.536845    0.561493    0.107623    11.00000   -1.20000
AFIX   0
C15   1    0.610330    0.661315    0.759664    11.00000    0.04392    0.03826 =
         0.03775   -0.00909    0.02365    0.00018
AFIX 137
H15A  2    0.690252    0.621289    0.824981    11.00000   -1.50000
H15B  2    0.494922    0.637794    0.712291    11.00000   -1.50000
H15C  2    0.606767    0.708179    0.819288    11.00000   -1.50000
HKLF 4
REM  1301 IN P2(1)/C
REM R1 =  0.0363 for   2736 Fo > 4sig(Fo)  and  0.0417 for all   3111 data
REM    182 parameters refined using      0 restraints
END
WGHT      0.0527      0.4861
REM Highest difference peak  0.412,  deepest hole -0.349,  1-sigma level  0.056
Q1    1   0.7735  0.6871  0.6945  11.00000  0.05    0.41
Q2    1   0.8159  0.5104  0.5563  11.00000  0.05    0.30
Q3    1   0.2759  0.6720  0.2176  11.00000  0.05    0.30
Q4    1   0.6316  0.6768  0.6863  11.00000  0.05    0.29
Q5    1   0.6085  0.5780  0.4716  11.00000  0.05    0.28
Q6    1   0.6555  0.7514  0.5734  11.00000  0.05    0.28
Q7    1   0.5473  0.5978  0.3314  11.00000  0.05    0.27
Q8    1   0.4036  0.6315  0.2741  11.00000  0.05    0.27
Q9    1   0.7549  0.5686  0.5904  11.00000  0.05    0.26
Q10   1   0.8422  0.4452  0.5024  11.00000  0.05    0.25
Q11   1   1.0181  0.4972  0.7548  11.00000  0.05    0.25
Q12   1   0.8810  0.5317  0.6791  11.00000  0.05    0.25
Q13   1   0.1934  0.6819  0.0874  11.00000  0.05    0.23
Q14   1   1.0292  0.4202  0.7150  11.00000  0.05    0.23
Q15   1   0.4646  0.6082  0.1968  11.00000  0.05    0.22
Q16   1   0.9695  0.4769  0.7687  11.00000  0.05    0.22
Q17   1   0.2517  0.6516  0.0190  11.00000  0.05    0.21
Q18   1   0.9597  0.4109  0.5901  11.00000  0.05    0.19
Q19   1   0.4103  0.6304  0.0679  11.00000  0.05    0.19
Q20   1   0.6893  0.6369  0.5932  11.00000  0.05    0.18
;
