# Supplementary material for: Crystal structure of 5-fluoro-2-(3-fluoro­phen­yl)-3-methyl­sulfinyl-1-benzo­furan
Source: Acta Crystallogr Sect E Struct Rep Online. 2014 Oct 18;70(Pt 11):o1168. doi: 10.1107/S160053681402251X (PMC4257342; doi:10.1107/S160053681402251X)
Supplement: Supplementary file 2 [file e-70-o1168-Isup2.hkl]

# 
# h,k,l, Fc-squared, Fo-squared, sigma(Fo-squared) and status flag 
# 
data_I
_shelx_title ' 1301 IN P2(1)/C' 
_shelx_refln_list_code          4 
_shelx_F_calc_maximum      149.03 
_exptl_crystal_F_000       600.00 
_reflns_d_resolution_high  0.7494 
 
loop_ 
 _symmetry_equiv_pos_as_xyz 
 'x, y, z' 
 '-x, y+1/2, -z+1/2' 
 '-x, -y, -z' 
 'x, -y-1/2, z-1/2' 
 
_cell_length_a     8.4826 
_cell_length_b    16.6307 
_cell_length_c     9.7493 
_cell_angle_alpha  90.000 
_cell_angle_beta  113.756 
_cell_angle_gamma  90.000 
 
_shelx_F_squared_multiplier     1.000 
 
loop_ 
 _refln_index_h 
 _refln_index_k 
 _refln_index_l 
 _refln_F_squared_calc 
 _refln_F_squared_meas 
 _refln_F_squared_sigma 
 _refln_observed_status 
   1   0   0      312.57      281.70      3.91 o 
   2   0   0     5554.78     5653.54     82.70 o 
   3   0   0     2779.24     2753.64     38.58 o 
   4   0   0     1716.42     1752.92     25.55 o 
   5   0   0      397.92      347.85      7.00 o 
   6   0   0     3995.93     4024.66     56.25 o 
   7   0   0       27.68       40.66      2.76 o 
   8   0   0      939.71      950.12     31.51 o 
   9   0   0      593.67      599.93     24.03 o 
   1   1   0      159.30      168.54      1.78 o 
   2   1   0       40.37       37.52      0.99 o 
   3   1   0      614.81      647.68      8.07 o 
   4   1   0      770.49      772.70      8.85 o 
   5   1   0      636.59      668.69      7.56 o 
   6   1   0      133.50      114.27      4.49 o 
   7   1   0       31.16       29.30      1.90 o 
   8   1   0      609.92      584.10     15.94 o 
   9   1   0       27.37       25.89      3.83 o 
  10   1   0       45.10       45.69      7.48 o 
   0   2   0     2700.94     2679.62     40.30 o 
   1   2   0     1385.32     1371.06     10.44 o 
   2   2   0     1791.64     1813.28     16.39 o 
   3   2   0       30.82       28.73      1.55 o 
   4   2   0      125.06      140.60      2.74 o 
   5   2   0      431.18      458.69      7.43 o 
   6   2   0        6.76        5.57      0.93 o 
   7   2   0       40.54       41.19      1.74 o 
   8   2   0        7.26        9.42      4.53 o 
   9   2   0      104.99      137.48     11.03 o 
  10   2   0       12.66        6.89      4.14 o 
   1   3   0       66.73       63.02      1.33 o 
   2   3   0     1553.55     1520.11     13.98 o 
   3   3   0        3.47        9.37      1.13 o 
   4   3   0      492.27      415.39      5.07 o 
   5   3   0       51.12       54.84      1.56 o 
   6   3   0     1766.86     1743.43     17.29 o 
   7   3   0       34.55       34.32      1.97 o 
   8   3   0      529.08      542.74     10.77 o 
   9   3   0        3.69       13.59      4.53 o 
  10   3   0       11.23       20.48      5.91 o 
   0   4   0     2730.77     2649.88     31.04 o 
   1   4   0     5039.05     5233.37     49.36 o 
   2   4   0      695.46      742.79      6.80 o 
   3   4   0     1164.64     1227.48     12.93 o 
   4   4   0       58.33       60.71      1.72 o 
   5   4   0      430.07      454.64      6.23 o 
   6   4   0       47.40       45.36      2.26 o 
   7   4   0      230.84      223.09      4.88 o 
   8   4   0       10.00       10.04      1.90 o 
   9   4   0       43.98       43.53      7.09 o 
  10   4   0       14.80       13.20      4.92 o 
   1   5   0     4755.32     5054.29     41.39 o 
   2   5   0      426.49      431.30      6.09 o 
   3   5   0      248.63      260.22      3.17 o 
   4   5   0        4.21        9.37      0.81 o 
   5   5   0      216.26      196.05      3.29 o 
   6   5   0       40.51       46.31      1.76 o 
   7   5   0      405.09      394.23      9.37 o 
   8   5   0       27.41       26.17      2.83 o 
   9   5   0       24.59       26.59      2.50 o 
   0   6   0      161.43      153.18      3.61 o 
   1   6   0      747.29      718.70      6.00 o 
   2   6   0     2864.13     3130.17     28.37 o 
   3   6   0     2130.79     2102.61     19.54 o 
   4   6   0       10.77        8.32      0.86 o 
   5   6   0       15.11       18.02      1.05 o 
   6   6   0       99.04       99.74      2.72 o 
   7   6   0     1143.28     1114.06     16.67 o 
   8   6   0      263.52      268.27      9.21 o 
   9   6   0       81.41       84.19      4.66 o 
   1   7   0     1725.51     1655.15     13.43 o 
   2   7   0      624.62      517.34      6.08 o 
   3   7   0      916.92     1023.93     13.04 o 
   4   7   0      940.60      946.61      9.89 o 
   5   7   0       10.08       13.15      0.94 o 
   6   7   0      717.98      688.69     10.39 o 
   7   7   0      618.26      620.50     11.02 o 
   8   7   0        1.11        3.32      1.67 o 
   9   7   0        6.68       10.43      3.94 o 
   0   8   0     1100.39     1051.71     16.43 o 
   1   8   0      266.61      289.14      3.21 o 
   2   8   0      597.65      589.64      7.39 o 
   3   8   0      151.81      162.02      3.06 o 
   4   8   0      134.21      119.31      3.31 o 
   5   8   0      136.55      139.12      6.17 o 
   6   8   0       22.75       22.83      2.10 o 
   7   8   0       18.63       18.20      2.43 o 
   8   8   0       35.98       32.76      3.68 o 
   9   8   0        1.78        0.56      1.82 o 
   1   9   0     1049.34     1009.68      9.61 o 
   2   9   0     2429.07     2552.24     25.94 o 
   3   9   0      107.58      102.54      2.52 o 
   4   9   0     1189.75     1128.36     16.61 o 
   5   9   0      872.81      819.79     13.39 o 
   6   9   0      381.92      353.23      7.85 o 
   7   9   0      214.66      189.81      6.80 o 
   8   9   0       19.44       16.75      3.21 o 
   9   9   0       39.22       38.21      4.92 o 
   0  10   0     5280.36     5432.50     74.44 o 
   1  10   0      411.18      427.30      5.81 o 
   2  10   0      498.91      461.91      6.59 o 
   3  10   0      763.04      745.40     10.22 o 
   4  10   0       15.43       21.23      1.91 o 
   5  10   0     1019.32      983.85     15.56 o 
   6  10   0      273.79      267.18      6.80 o 
   7  10   0        1.53        3.45      1.59 o 
   8  10   0      159.79      157.89      8.08 o 
   9  10   0      488.73      517.40     20.48 o 
   1  11   0       19.32       22.08      1.23 o 
   2  11   0        9.42        5.81      0.96 o 
   3  11   0        8.10       10.48      1.18 o 
   4  11   0     1515.01     1413.36     20.42 o 
   5  11   0      155.57      166.53      5.15 o 
   6  11   0       28.23       26.75      2.41 o 
   7  11   0      105.62      102.96      5.26 o 
   8  11   0        2.21        3.69      2.41 o 
   0  12   0        5.29        6.41      1.29 o 
   1  12   0      249.43      270.12      5.77 o 
   2  12   0       49.42       50.71      2.22 o 
   3  12   0       78.40       98.04      3.10 o 
   4  12   0      340.55      322.17      7.34 o 
   5  12   0       13.04       19.85      2.47 o 
   6  12   0       68.80       70.29      3.63 o 
   7  12   0       10.05        7.24      2.73 o 
   8  12   0       62.00       59.73      5.73 o 
   1  13   0       95.83      100.54      4.12 o 
   2  13   0      433.82      447.57      7.59 o 
   3  13   0       61.12       59.90      2.57 o 
   4  13   0      529.53      484.12     11.57 o 
   5  13   0        5.36        3.16      1.26 o 
   6  13   0       17.62       20.38      4.09 o 
   7  13   0       13.11       17.08      2.75 o 
   8  13   0       11.86       10.04      4.33 o 
   0  14   0      252.36      275.25      7.10 o 
   1  14   0        5.93        7.08      1.30 o 
   2  14   0        2.28        1.74      1.18 o 
   3  14   0       49.74       45.99      2.42 o 
   4  14   0      619.85      587.94     11.31 o 
   5  14   0        0.03        0.27      1.07 o 
   6  14   0       77.26       93.27      4.38 o 
   7  14   0       14.03       13.24      3.05 o 
   8  14   0      170.01      182.58     13.00 o 
   1  15   0        0.46        0.48      0.95 o 
   2  15   0       10.90       13.39      1.86 o 
   3  15   0      105.14      106.61      3.65 o 
   4  15   0      152.63      167.17      5.48 o 
   5  15   0        4.19        3.74      1.47 o 
   6  15   0        1.56       -0.52      1.23 o 
   7  15   0       45.32       51.16      4.47 o 
   0  16   0       88.17       89.42      7.48 o 
   1  16   0      219.59      201.93      8.08 o 
   2  16   0      306.11      327.78      7.77 o 
   3  16   0      475.91      461.64      8.60 o 
   4  16   0        0.76        1.80      1.33 o 
   5  16   0       76.71       69.88      3.88 o 
   6  16   0      185.32      196.59      6.56 o 
   7  16   0        6.47        2.34      2.76 o 
   1  17   0       86.35       97.40      5.71 o 
   2  17   0      563.39      572.12     15.74 o 
   3  17   0       54.21       55.09      3.39 o 
   4  17   0      305.52      293.81      7.91 o 
   5  17   0       56.07       59.00      3.78 o 
   6  17   0      180.04      186.78      7.66 o 
   0  18   0      108.78       99.46      8.27 o 
   1  18   0        0.34        1.08      1.67 o 
   2  18   0      395.29      365.33     12.19 o 
   3  18   0        8.02        7.37      2.12 o 
   4  18   0        0.06       -0.10      1.37 o 
   5  18   0       27.77       23.55      2.79 o 
   6  18   0        9.39       13.91      3.48 o 
   1  19   0       90.91       90.90      5.99 o 
   2  19   0      343.86      340.61     15.66 o 
   3  19   0      144.87      151.98      7.80 o 
   4  19   0      203.86      214.06      8.12 o 
   5  19   0       15.04       16.67      3.22 o 
   0  20   0       87.70       61.06      7.29 o 
   1  20   0       14.44       15.19      3.11 o 
   2  20   0        0.02        2.26      2.09 o 
   3  20   0      288.92      308.57     15.46 o 
   4  20   0       34.75       34.83      4.45 o 
   1  21   0        4.10        4.30      2.41 o 
   2  21   0        1.49        0.68      2.08 o 
   3  21   0        8.90        8.63      2.99 o 
   0  22   0        0.00       -0.59      2.76 o 
   1  22   0        1.17        0.91      2.13 o 
 -10   1   1      362.30      351.22     13.02 o 
  -9   1   1      171.10      178.00      6.70 o 
  -8   1   1      206.73      211.24      5.29 o 
  -7   1   1      125.67      124.02      3.70 o 
  -6   1   1       47.06       49.98      3.35 o 
  -5   1   1      163.96      158.54      4.06 o 
  -4   1   1       57.84       59.66      2.24 o 
  -3   1   1      360.98      367.65      5.09 o 
  -2   1   1      411.42      436.04      6.64 o 
  -1   1   1       94.85       88.34      1.47 o 
   0   1   1     2552.02     2601.96     34.08 o 
   1   1   1      155.58      173.75      1.85 o 
   2   1   1      127.27      147.14      2.24 o 
   3   1   1      989.08     1040.87     15.40 o 
   4   1   1      434.35      477.39      6.96 o 
   5   1   1      216.54      242.83      3.82 o 
   6   1   1       28.82       30.28      1.41 o 
   7   1   1       18.10       18.21      1.82 o 
   8   1   1      213.80      218.62     10.86 o 
   9   1   1        2.01        6.50      3.55 o 
 -10   2   1      312.68      338.25     21.17 o 
  -9   2   1      356.43      333.39     11.61 o 
  -8   2   1      326.38      322.25      6.10 o 
  -7   2   1      914.57      893.75     11.53 o 
  -6   2   1        4.73        8.60      2.81 o 
  -5   2   1      960.58      956.11     11.56 o 
  -4   2   1      104.81       85.70      1.98 o 
  -3   2   1       69.30       70.54      1.74 o 
  -2   2   1    22210.54    18878.72    145.18 o 
  -1   2   1     4548.38     4485.90     59.68 o 
   0   2   1      383.29      440.35      4.01 o 
   1   2   1     7502.56     6867.22    148.70 o 
   2   2   1      393.23      421.31      5.69 o 
   3   2   1     3022.85     3039.84     32.48 o 
   4   2   1     2438.49     2536.51     25.34 o 
   5   2   1      502.84      511.69      8.35 o 
   6   2   1       36.78       35.30      1.52 o 
   7   2   1      427.23      444.57      7.01 o 
   8   2   1       22.75       23.26      2.23 o 
   9   2   1      123.41      147.32     11.62 o 
 -10   3   1      232.23      258.01     16.15 o 
  -9   3   1       87.96       75.43      8.47 o 
  -8   3   1      175.90      174.71      4.95 o 
  -7   3   1       48.73       51.09      2.63 o 
  -6   3   1      103.94      106.76      2.47 o 
  -5   3   1        0.95        0.74      0.46 o 
  -4   3   1      375.85      400.08      4.59 o 
  -3   3   1      144.99      164.86      2.30 o 
  -2   3   1    11254.19    10348.42    122.18 o 
  -1   3   1     6466.70     6317.39     85.55 o 
   0   3   1     1338.78     1455.83     11.36 o 
   1   3   1     7662.95     7255.24    154.47 o 
   2   3   1      623.77      630.21      6.94 o 
   3   3   1      759.23      826.31     10.16 o 
   4   3   1        0.47        3.02      0.66 o 
   5   3   1     2598.39     2601.58     29.12 o 
   6   3   1        0.17        1.67      0.69 o 
   7   3   1      923.05      885.00     11.93 o 
   8   3   1       64.61       80.30      4.50 o 
   9   3   1        1.80        6.70      3.94 o 
 -10   4   1      141.29      149.29     12.61 o 
  -9   4   1       26.41       25.80      5.71 o 
  -8   4   1       54.72       43.79      4.45 o 
  -7   4   1     1176.08     1121.53     12.43 o 
  -6   4   1       69.39       78.53      2.17 o 
  -5   4   1      747.53      705.45      7.46 o 
  -4   4   1      238.14      250.49      4.11 o 
  -3   4   1       22.03       26.24      1.64 o 
  -2   4   1     6950.67     7224.72     92.64 o 
  -1   4   1     2997.86     3022.01     25.57 o 
   0   4   1     5624.27     5516.79     82.09 o 
   1   4   1     5325.97     5300.30     50.57 o 
   2   4   1      451.81      486.75      5.22 o 
   3   4   1      534.41      548.42      6.66 o 
   4   4   1      336.50      316.25      4.69 o 
   5   4   1       63.66       74.04      2.15 o 
   6   4   1      403.51      409.14      6.80 o 
   7   4   1       73.95       66.16      5.03 o 
   8   4   1       69.00       71.49      4.59 o 
   9   4   1       25.19       29.51      2.72 o 
 -10   5   1      369.29      355.70     19.70 o 
  -9   5   1      319.91      320.65     17.53 o 
  -8   5   1      719.14      729.17     14.20 o 
  -7   5   1       27.72       28.46      1.65 o 
  -6   5   1      542.99      516.53      6.52 o 
  -5   5   1       20.31       14.32      1.19 o 
  -4   5   1     1188.95     1207.33     13.27 o 
  -3   5   1     1069.65     1005.12     11.05 o 
  -2   5   1     2977.54     3112.11     24.43 o 
  -1   5   1    14325.72    13093.21    187.05 o 
   0   5   1     2278.34     2178.44     17.21 o 
   1   5   1     1014.67     1036.52     11.87 o 
   2   5   1      373.00      297.46      4.64 o 
   3   5   1      561.20      486.44      5.55 o 
   4   5   1      135.06      122.17      2.61 o 
   5   5   1     1638.05     1559.76     18.83 o 
   6   5   1     1090.78     1109.64     16.66 o 
   7   5   1       26.71       28.10      2.39 o 
   8   5   1       61.02       71.82      4.88 o 
   9   5   1        7.33        6.72      2.05 o 
 -10   6   1        0.34        0.98      3.55 o 
  -9   6   1        0.41        0.39      2.76 o 
  -8   6   1       87.44       83.61      4.01 o 
  -7   6   1        4.13        3.52      1.19 o 
  -6   6   1      100.10      105.76      2.45 o 
  -5   6   1      471.79      437.34      6.24 o 
  -4   6   1      107.40      129.49      2.65 o 
  -3   6   1      117.45      138.37      2.55 o 
  -2   6   1      756.48      879.72      7.76 o 
  -1   6   1       82.60       67.58      2.15 o 
   0   6   1      854.30      948.67      8.71 o 
   1   6   1       23.10       31.50      1.69 o 
   2   6   1       63.86       60.86      2.74 o 
   3   6   1       35.35       64.40      1.46 o 
   4   6   1       21.50       18.95      1.07 o 
   5   6   1      125.71      123.10      2.86 o 
   6   6   1       67.11       57.10      3.80 o 
   7   6   1       31.20       35.76      3.78 o 
   8   6   1        1.33        0.13      1.51 o 
   9   6   1      100.26      106.70      5.87 o 
  -9   7   1       27.50       20.48      5.71 o 
  -8   7   1       80.91       93.34     10.07 o 
  -7   7   1        0.33        0.62      0.90 o 
  -6   7   1      275.63      253.38      5.86 o 
  -5   7   1       32.03       28.32      1.99 o 
  -4   7   1      507.86      487.18      6.54 o 
  -3   7   1     3224.39     3270.29     27.40 o 
  -2   7   1        9.02       16.64      0.95 o 
  -1   7   1     1660.50     1679.22     15.79 o 
   0   7   1        6.13        9.71      0.65 o 
   1   7   1       71.89       64.27      1.40 o 
   2   7   1       18.05       13.50      0.87 o 
   3   7   1      290.55      260.57      4.82 o 
   4   7   1       15.12       18.07      0.85 o 
   5   7   1     1103.98     1018.85     13.62 o 
   6   7   1      261.22      267.77      7.70 o 
   7   7   1      165.85      152.06      7.40 o 
   8   7   1      182.58      187.91      6.21 o 
   9   7   1        4.02        4.90      2.07 o 
  -9   8   1       12.45        8.27      4.53 o 
  -8   8   1        0.93        0.75      1.42 o 
  -7   8   1      201.16      189.35      6.37 o 
  -6   8   1      160.79      156.87      4.23 o 
  -5   8   1      267.21      243.43      6.08 o 
  -4   8   1       98.44      106.57      2.39 o 
  -3   8   1      189.93      200.27      2.72 o 
  -2   8   1     3006.29     3332.76     27.97 o 
  -1   8   1      792.87      819.23      9.52 o 
   0   8   1       71.44      112.76      3.06 o 
   1   8   1      245.49      268.32      3.21 o 
   2   8   1        1.15        0.88      0.41 o 
   3   8   1      434.10      422.06      9.39 o 
   4   8   1      415.31      389.59      7.32 o 
   5   8   1      522.25      509.83     10.63 o 
   6   8   1      157.48      153.20      7.90 o 
   7   8   1       15.75       22.93      3.50 o 
   8   8   1        0.81        2.76      1.93 o 
   9   8   1       28.15       25.80      4.33 o 
  -9   9   1       25.82       27.29      3.52 o 
  -8   9   1       11.97       11.40      2.26 o 
  -7   9   1        0.32       -0.97      0.97 o 
  -6   9   1      412.99      380.31      8.67 o 
  -5   9   1      159.30      156.82      6.71 o 
  -4   9   1      476.28      503.55      8.25 o 
  -3   9   1      942.88     1016.49      9.04 o 
  -2   9   1     2584.24     2691.61     21.98 o 
  -1   9   1     1193.23     1260.01     15.51 o 
   0   9   1      539.18      590.46      7.48 o 
   1   9   1      211.59      214.83      2.83 o 
   2   9   1     1542.47     1569.29     18.36 o 
   3   9   1        4.55       14.85      1.90 o 
   4   9   1      699.29      712.51     11.73 o 
   5   9   1      512.67      498.49     11.40 o 
   6   9   1        6.82        3.66      1.74 o 
   7   9   1        5.19        2.36      1.97 o 
   8   9   1       67.09       61.57      5.34 o 
   9   9   1       71.37       66.18      6.89 o 
  -9  10   1        3.51        0.81      2.08 o 
  -8  10   1       17.98       18.93      2.75 o 
  -7  10   1        1.03       -0.06      1.05 o 
  -6  10   1      135.35      141.25      4.78 o 
  -5  10   1       89.54       92.18      3.68 o 
  -4  10   1      101.68      101.19      3.61 o 
  -3  10   1       17.42       16.06      0.93 o 
  -2  10   1       81.31       76.25      1.91 o 
  -1  10   1      441.19      455.47      6.37 o 
   0  10   1      761.49      789.48      9.60 o 
   1  10   1      307.76      339.91      3.71 o 
   2  10   1      447.29      445.90      7.77 o 
   3  10   1      483.88      502.82      7.71 o 
   4  10   1      387.03      379.21      7.90 o 
   5  10   1      337.41      345.18      7.59 o 
   6  10   1       82.97       79.66      4.46 o 
   7  10   1        4.77        5.55      2.36 o 
   8  10   1        7.19       10.56      2.91 o 
  -9  11   1      135.80      166.43     10.64 o 
  -8  11   1        1.83        0.99      1.61 o 
  -7  11   1       59.24       64.16      3.87 o 
  -6  11   1      350.91      331.74      7.91 o 
  -5  11   1     1145.39     1105.19     17.24 o 
  -4  11   1      810.00      779.31     12.91 o 
  -3  11   1     2237.04     2277.18     26.13 o 
  -2  11   1        0.42        0.05      0.47 o 
  -1  11   1      354.92      368.38      5.64 o 
   0  11   1     1293.95     1354.07     15.15 o 
   1  11   1       10.36        8.18      0.62 o 
   2  11   1      617.22      585.74      8.76 o 
   3  11   1     1470.47     1436.53     17.70 o 
   4  11   1        1.70        3.70      1.17 o 
   5  11   1      237.69      239.12      6.23 o 
   6  11   1      161.07      161.32      6.31 o 
   7  11   1      220.19      214.20      9.86 o 
   8  11   1       83.57       85.72      7.09 o 
  -9  12   1      116.88      122.70      9.45 o 
  -8  12   1      257.65      259.30      8.87 o 
  -7  12   1      479.91      492.35     10.65 o 
  -6  12   1        3.46        3.74      1.36 o 
  -5  12   1      557.92      591.67     11.25 o 
  -4  12   1       14.47        7.59      1.70 o 
  -3  12   1      198.37      188.09      4.39 o 
  -2  12   1     1035.29      999.61     15.15 o 
  -1  12   1     1133.44     1182.35     13.77 o 
   0  12   1      269.92      272.46      4.73 o 
   1  12   1      846.09      797.88     13.87 o 
   2  12   1       28.10       32.63      1.86 o 
   3  12   1     1151.07     1107.46     14.83 o 
   4  12   1      466.69      467.77      9.33 o 
   5  12   1       14.86       14.25      1.88 o 
   6  12   1      190.31      193.31      7.12 o 
   7  12   1      539.69      602.71     18.44 o 
   8  12   1      150.85      133.73     10.64 o 
  -8  13   1        4.53        6.02      2.21 o 
  -7  13   1       26.11       25.86      2.71 o 
  -6  13   1      318.52      275.76      7.40 o 
  -5  13   1       21.96       23.57      2.37 o 
  -4  13   1       17.39       16.01      2.02 o 
  -3  13   1      118.69      110.86      3.45 o 
  -2  13   1       55.56       66.62      4.78 o 
  -1  13   1      371.08      360.06      6.26 o 
   0  13   1        9.32        5.04      1.04 o 
   1  13   1      550.52      550.15      8.72 o 
   2  13   1      303.68      283.32      5.75 o 
   3  13   1        7.73        7.49      1.24 o 
   4  13   1       26.72       21.21      2.12 o 
   5  13   1      150.45      153.16      5.13 o 
   6  13   1       30.51       41.65      3.70 o 
   7  13   1      301.36      302.76     16.84 o 
   8  13   1      281.75      263.92     15.76 o 
  -8  14   1      220.52      235.53     10.50 o 
  -7  14   1       35.13       38.14      3.18 o 
  -6  14   1      149.06      144.48      5.35 o 
  -5  14   1      584.34      554.06     11.23 o 
  -4  14   1       47.65       56.74      3.24 o 
  -3  14   1      144.62      137.86      4.19 o 
  -2  14   1      324.67      314.01      7.11 o 
  -1  14   1       14.57       16.45      1.68 o 
   0  14   1       18.41       21.63      2.38 o 
   1  14   1     1473.00     1460.88     21.04 o 
   2  14   1       44.08       40.42      2.52 o 
   3  14   1      786.39      807.21     11.99 o 
   4  14   1      434.35      406.09      8.90 o 
   5  14   1       72.13       79.41      3.91 o 
   6  14   1      125.11      126.74      6.16 o 
   7  14   1        0.04       -1.05      2.02 o 
  -7  15   1        0.05        0.39      1.49 o 
  -6  15   1        0.03        1.18      1.39 o 
  -5  15   1      204.74      183.03      5.96 o 
  -4  15   1      166.69      150.34      5.18 o 
  -3  15   1      857.57      844.06     14.42 o 
  -2  15   1        0.42        2.00      1.48 o 
  -1  15   1      134.80      124.61      8.48 o 
   0  15   1       35.03       37.90      4.71 o 
   1  15   1      591.77      622.37     11.34 o 
   2  15   1       69.31       57.28      2.77 o 
   3  15   1        6.68        4.48      1.20 o 
   4  15   1       68.33       67.28      3.59 o 
   5  15   1        0.87        2.07      1.37 o 
   6  15   1       16.53       17.20      3.22 o 
   7  15   1        0.18        5.12      3.35 o 
  -7  16   1        0.19       -0.08      1.49 o 
  -6  16   1       34.35       38.78      3.28 o 
  -5  16   1      133.78      130.65      5.21 o 
  -4  16   1      228.70      213.66      6.45 o 
  -3  16   1      134.19      137.50      6.42 o 
  -2  16   1        0.30        0.52      1.05 o 
  -1  16   1       58.93       58.43      9.45 o 
   0  16   1      144.59      136.02      6.47 o 
   1  16   1        7.33        8.06      2.05 o 
   2  16   1      774.64      734.05     13.23 o 
   3  16   1       29.47       23.52      2.11 o 
   4  16   1        1.02        1.05      1.32 o 
   5  16   1       10.71        9.77      1.97 o 
   6  16   1       54.04       52.10      4.52 o 
  -6  17   1        2.55        1.61      1.64 o 
  -5  17   1       26.21       19.72      2.51 o 
  -4  17   1       52.26       59.18      4.52 o 
  -3  17   1       51.84       45.49      3.15 o 
  -2  17   1      173.34      186.41      8.17 o 
  -1  17   1       19.17       25.46      3.33 o 
   0  17   1      224.56      215.72      8.56 o 
   1  17   1      427.40      442.53     13.16 o 
   2  17   1       45.01       42.10      3.29 o 
   3  17   1       66.85       66.88      3.28 o 
   4  17   1        1.28        1.13      1.33 o 
   5  17   1        5.28        7.11      1.85 o 
   6  17   1       32.62       29.70      5.91 o 
  -6  18   1        7.93        3.91      1.81 o 
  -5  18   1       45.07       48.83      3.60 o 
  -4  18   1      221.54      207.43      8.02 o 
  -3  18   1      132.77      135.43      6.17 o 
  -2  18   1        0.88       -0.03      1.65 o 
  -1  18   1       31.15       29.56      3.62 o 
   0  18   1       12.51       15.59      3.05 o 
   1  18   1        9.45        8.44      2.43 o 
   2  18   1      126.92      109.02      6.41 o 
   3  18   1       29.96       29.68      2.90 o 
   4  18   1        4.99        5.36      2.33 o 
   5  18   1        1.60        3.55      2.00 o 
  -5  19   1        2.92        2.99      1.68 o 
  -4  19   1      182.79      185.98      8.42 o 
  -3  19   1        7.29        7.78      2.65 o 
  -2  19   1       21.38       25.80      3.76 o 
  -1  19   1       81.39       90.95      5.98 o 
   0  19   1       28.60       26.45      3.76 o 
   1  19   1        6.61        7.58      2.65 o 
   2  19   1        4.05        1.86      3.15 o 
   3  19   1       71.61       61.41      5.08 o 
   4  19   1      136.67      155.89      8.98 o 
  -4  20   1       13.79       15.76      3.55 o 
  -3  20   1        0.01        1.50      3.55 o 
  -2  20   1      197.23      203.89      9.26 o 
  -1  20   1       52.31       56.62      5.91 o 
   0  20   1      137.51      151.41      7.80 o 
   1  20   1      552.72      524.06     19.60 o 
   2  20   1        2.39        1.68      2.16 o 
   3  20   1      249.08      285.71     11.13 o 
   4  20   1        1.53        4.23      2.41 o 
  -3  21   1      624.47      678.92     19.50 o 
  -2  21   1        0.05        1.08      1.88 o 
  -1  21   1       39.90       42.94      4.66 o 
   0  21   1       82.74       97.59      6.55 o 
   1  21   1        3.48        5.91      3.55 o 
   2  21   1      183.96      192.56      9.26 o 
  -1  22   1        1.78        4.86      4.14 o 
   0  22   1        0.66        3.57      3.25 o 
 -10   0   2       87.80       77.84      5.92 o 
  -9   0   2      554.28      554.95     11.17 o 
  -8   0   2      316.00      302.48      8.45 o 
  -7   0   2     1041.73     1005.71     17.96 o 
  -6   0   2     1706.62     1622.69     25.38 o 
  -5   0   2     2117.82     2229.44     32.47 o 
  -4   0   2     2222.43     2278.12     32.36 o 
  -3   0   2        2.23        2.41      1.03 o 
  -2   0   2    12342.75    10859.67    198.93 o 
  -1   0   2     6673.87     6499.88    175.40 o 
   0   0   2      619.03      696.04     17.33 o 
   1   0   2     5743.70     5780.87    131.37 o 
   2   0   2     3333.67     3677.57     85.68 o 
   3   0   2     1883.55     2057.99     39.51 o 
   4   0   2      950.36      869.39     12.46 o 
   5   0   2     1583.22     1665.17     25.59 o 
   6   0   2      603.59      588.28     15.32 o 
   7   0   2      745.12      767.45     18.72 o 
   8   0   2       23.70       35.10      4.73 o 
 -10   1   2        9.64        9.65      2.37 o 
  -9   1   2      126.54      126.12      4.72 o 
  -8   1   2      586.41      557.89     10.70 o 
  -7   1   2      182.11      168.10      3.83 o 
  -6   1   2      163.78      134.97      3.63 o 
  -5   1   2      141.19      138.78      4.47 o 
  -4   1   2        2.94        5.59      0.71 o 
  -3   1   2     2602.89     2677.17     26.00 o 
  -2   1   2     7655.56     7700.32    111.76 o 
  -1   1   2      643.63      642.73      6.07 o 
   0   1   2     3638.78     3927.22     45.00 o 
   1   1   2      606.02      615.40      8.42 o 
   2   1   2       30.66       31.11      1.53 o 
   3   1   2       11.37       25.52      1.29 o 
   4   1   2       64.96       68.73      2.05 o 
   5   1   2      332.49      311.04      5.74 o 
   6   1   2      455.66      458.46      9.15 o 
   7   1   2       22.95       31.98      2.48 o 
   8   1   2      102.33      100.13      4.89 o 
   9   1   2       57.82       79.77      9.26 o 
 -10   2   2      212.96      210.32      9.82 o 
  -9   2   2       34.85       35.50      2.31 o 
  -8   2   2        2.62        3.33      1.02 o 
  -7   2   2      235.57      230.25      4.77 o 
  -6   2   2      145.01      135.91      3.31 o 
  -5   2   2      267.80      272.96      4.64 o 
  -4   2   2      663.40      644.81      8.02 o 
  -3   2   2      231.94      232.26      4.22 o 
  -2   2   2    15203.85    13806.68    240.88 o 
  -1   2   2       63.38       59.81      1.15 o 
   0   2   2     1000.36     1100.14     11.09 o 
   1   2   2     1355.19     1298.29     15.26 o 
   2   2   2      920.26      918.74     10.76 o 
   3   2   2     1918.19     2308.91     32.04 o 
   4   2   2     4118.51     4182.17     44.64 o 
   5   2   2      370.73      383.19      7.32 o 
   6   2   2      285.36      250.06     10.94 o 
   7   2   2       14.78       16.25      2.50 o 
   8   2   2      169.77      200.48      6.20 o 
   9   2   2       20.03       16.35      2.45 o 
 -10   3   2      300.79      327.73     12.74 o 
  -9   3   2       44.06       48.87      2.91 o 
  -8   3   2        0.04       -0.39      0.83 o 
  -7   3   2       17.64       17.54      1.54 o 
  -6   3   2      476.97      458.77      6.89 o 
  -5   3   2       12.83       18.90      1.22 o 
  -4   3   2      486.36      506.97      6.03 o 
  -3   3   2     5081.61     5139.34     51.70 o 
  -2   3   2        3.71        3.19      0.90 o 
  -1   3   2      160.06      156.08      2.25 o 
   0   3   2     1879.67     1981.65     17.69 o 
   1   3   2       14.44       25.37      0.80 o 
   2   3   2      511.15      514.76      6.66 o 
   3   3   2     2199.74     2181.89     29.07 o 
   4   3   2      448.90      493.82      8.94 o 
   5   3   2      383.37      349.79      6.94 o 
   6   3   2      135.27      118.46      4.19 o 
   7   3   2       12.35       10.97      1.71 o 
   8   3   2       14.75       14.28      2.48 o 
   9   3   2       41.67       53.78      4.08 o 
 -10   4   2       31.23       29.89      4.66 o 
  -9   4   2        1.18        0.78      1.78 o 
  -8   4   2       25.64       22.45      1.80 o 
  -7   4   2        1.08        0.54      0.77 o 
  -6   4   2       12.18       14.27      1.38 o 
  -5   4   2       14.51       19.73      1.16 o 
  -4   4   2     3893.22     4169.68     37.75 o 
  -3   4   2      992.63     1060.10     11.63 o 
  -2   4   2     1252.65     1239.21     11.10 o 
  -1   4   2      214.51      268.13      3.29 o 
   0   4   2      273.63      295.95      3.74 o 
   1   4   2     3744.95     4001.86     38.04 o 
   2   4   2     1853.33     1983.99     24.31 o 
   3   4   2        6.68        4.12      1.59 o 
   4   4   2      174.23      216.07      4.81 o 
   5   4   2      898.14      943.36     14.23 o 
   6   4   2       11.51       13.77      2.05 o 
   7   4   2       56.87       59.85      3.78 o 
   8   4   2      139.35      134.70      5.29 o 
   9   4   2        7.61        7.97      2.27 o 
 -10   5   2       57.85       66.48      6.27 o 
  -9   5   2      108.28      110.28      7.10 o 
  -8   5   2       10.77        8.73      2.16 o 
  -7   5   2        6.75        8.66      1.32 o 
  -6   5   2      189.81      181.42      3.38 o 
  -5   5   2       83.11       97.11      2.88 o 
  -4   5   2      491.94      544.75      7.07 o 
  -3   5   2     1357.81     1350.90     17.64 o 
  -2   5   2     1051.67     1147.69      9.97 o 
  -1   5   2      719.76      788.20      7.90 o 
   0   5   2     1725.19     1861.44     15.78 o 
   1   5   2      313.20      302.27      3.67 o 
   2   5   2       25.72       34.71      1.07 o 
   3   5   2      171.65      191.94      4.72 o 
   4   5   2       36.51       31.44      1.78 o 
   5   5   2      238.88      234.27      5.45 o 
   6   5   2      210.94      193.01      8.42 o 
   7   5   2       59.44       53.83      3.69 o 
   8   5   2       15.29       21.76      2.61 o 
   9   5   2       26.40       26.78      6.11 o 
 -10   6   2        2.45       -0.79      2.16 o 
  -9   6   2       62.31       66.58      5.92 o 
  -8   6   2       15.18       13.39      2.42 o 
  -7   6   2        6.34        9.99      2.04 o 
  -6   6   2       19.11       22.06      1.57 o 
  -5   6   2        0.23        1.43      0.94 o 
  -4   6   2     1117.43     1250.35     13.92 o 
  -3   6   2     1099.22     1311.98     12.80 o 
  -2   6   2      624.61      646.63      6.67 o 
  -1   6   2      571.73      630.77      6.76 o 
   0   6   2      663.29      789.29      8.78 o 
   1   6   2       14.67       16.35      0.57 o 
   2   6   2      969.40      980.73      9.87 o 
   3   6   2      123.03      127.67      2.59 o 
   4   6   2      790.71      807.06      9.79 o 
   5   6   2      520.53      486.49     14.39 o 
   6   6   2       15.18       12.90      2.85 o 
   7   6   2       11.15       16.21      3.13 o 
   8   6   2        1.65        4.09      1.79 o 
   9   6   2        1.10        2.17      2.56 o 
 -10   7   2      255.26      271.41     17.73 o 
  -9   7   2      105.54       95.03      7.03 o 
  -8   7   2      200.94      194.80      7.30 o 
  -7   7   2       47.80       49.16      2.53 o 
  -6   7   2      198.35      179.56      3.80 o 
  -5   7   2      687.10      655.89      9.94 o 
  -4   7   2      277.08      296.20      4.75 o 
  -3   7   2      644.46      602.93      6.83 o 
  -2   7   2     1233.76     1217.84     13.33 o 
  -1   7   2       19.48       27.83      1.57 o 
   0   7   2     4012.36     4106.10     39.24 o 
   1   7   2      436.45      546.10      5.91 o 
   2   7   2     1071.29     1081.06     13.47 o 
   3   7   2      667.53      619.21      6.87 o 
   4   7   2        0.47        4.31      0.78 o 
   5   7   2      264.38      254.44     10.25 o 
   6   7   2      798.10      798.92     20.61 o 
   7   7   2       70.16       69.46      5.49 o 
   8   7   2      163.29      178.23     10.26 o 
   9   7   2        4.73        8.27      3.55 o 
  -9   8   2       10.35       11.13      3.19 o 
  -8   8   2        2.76        2.29      1.72 o 
  -7   8   2      577.46      538.45      9.29 o 
  -6   8   2      222.04      225.09      5.25 o 
  -5   8   2      699.96      713.62      9.50 o 
  -4   8   2      919.30      959.04     11.45 o 
  -3   8   2      603.72      690.19      7.82 o 
  -2   8   2      295.92      313.88      4.58 o 
  -1   8   2     1445.81     1383.74     13.77 o 
   0   8   2      129.92      121.46      2.46 o 
   1   8   2     1230.65     1211.34     13.80 o 
   2   8   2       33.38       21.51      1.25 o 
   3   8   2      278.96      300.87      6.45 o 
   4   8   2      691.38      656.80     10.90 o 
   5   8   2      652.78      616.81     12.98 o 
   6   8   2      162.13      151.11     11.23 o 
   7   8   2      511.97      508.96     15.92 o 
   8   8   2       24.52       32.83      6.20 o 
  -9   9   2      103.88      106.98     11.82 o 
  -8   9   2      247.87      239.99      8.35 o 
  -7   9   2      139.78      131.52      5.03 o 
  -6   9   2      848.54      785.17     13.45 o 
  -5   9   2      741.92      692.43     11.91 o 
  -4   9   2      128.46      146.26      3.39 o 
  -3   9   2      277.57      279.43      3.99 o 
  -2   9   2     1888.51     2050.38     21.51 o 
   0   9   2     1849.45     1731.11     16.47 o 
   1   9   2     1193.01     1236.01     12.11 o 
   2   9   2      201.75      221.82      8.18 o 
   3   9   2      602.95      581.84     12.25 o 
   4   9   2      130.00      119.58      4.63 o 
   5   9   2      821.55      804.65     17.30 o 
   6   9   2      118.06      107.89      6.82 o 
   7   9   2       52.43       64.28      5.69 o 
   8   9   2      198.70      215.95     10.12 o 
  -9  10   2      182.06      175.02     13.10 o 
  -8  10   2       16.05       19.06      2.33 o 
  -7  10   2       12.95       15.18      2.13 o 
  -6  10   2      466.56      434.07     10.49 o 
  -5  10   2       95.22       97.69      5.94 o 
  -4  10   2     1796.68     1818.00     33.18 o 
  -3  10   2      603.00      612.84      8.57 o 
  -2  10   2      183.25      146.51      3.87 o 
  -1  10   2       40.10       27.04      1.44 o 
   0  10   2      107.41      109.01      2.12 o 
   1  10   2       35.01       31.88      1.62 o 
   2  10   2      436.62      384.67      6.41 o 
   3  10   2       58.63       58.88      2.60 o 
   4  10   2      645.86      583.83     15.98 o 
   5  10   2      109.25      108.99      4.95 o 
   6  10   2      348.39      342.71     12.74 o 
   7  10   2        0.81        1.59      2.22 o 
   8  10   2        0.19       -2.36      2.36 o 
  -9  11   2       21.71       28.76      6.89 o 
  -8  11   2       59.00       52.06      3.47 o 
  -7  11   2       52.69       44.48      3.13 o 
  -6  11   2       73.78       63.10      3.44 o 
  -5  11   2       71.26       75.44      3.54 o 
  -4  11   2      114.33      122.64      4.80 o 
  -3  11   2       13.89       14.04      1.13 o 
  -2  11   2     1053.94     1022.13     13.20 o 
  -1  11   2      754.17      760.50      8.84 o 
   0  11   2      271.91      287.70      3.97 o 
   1  11   2       10.52       10.05      1.19 o 
   2  11   2        7.43        8.38      1.25 o 
   3  11   2       86.73       84.52      2.82 o 
   4  11   2        1.67       -0.07      0.89 o 
   5  11   2       67.56       57.92      3.80 o 
   6  11   2       36.11       40.97      4.87 o 
   7  11   2       66.34       77.00      7.39 o 
   8  11   2       53.58       56.33      7.68 o 
  -9  12   2        0.98        3.74      4.53 o 
  -8  12   2        4.20        4.07      1.71 o 
  -7  12   2      314.26      285.80      7.71 o 
  -6  12   2       39.35       43.79      3.08 o 
  -5  12   2      158.41      153.37      5.02 o 
  -4  12   2      156.29      142.03      4.63 o 
  -3  12   2      103.53       96.95      3.59 o 
  -2  12   2      112.46      119.49      3.26 o 
  -1  12   2     1437.98     1441.74     14.98 o 
   0  12   2       94.88      100.15      2.32 o 
   1  12   2       52.11       50.70      2.99 o 
   2  12   2      549.94      517.66      8.35 o 
   3  12   2      449.39      425.16      7.37 o 
   4  12   2        0.60        0.94      1.02 o 
   5  12   2       12.37        9.47      3.06 o 
   6  12   2        8.95        5.08      2.55 o 
   7  12   2       17.05       18.85      3.88 o 
  -8  13   2       16.36       21.00      2.72 o 
  -7  13   2       41.88       52.71      3.54 o 
  -6  13   2      300.71      278.50      7.46 o 
  -5  13   2      148.73      148.17      5.60 o 
  -4  13   2      365.24      348.91      7.90 o 
  -3  13   2        1.47        2.87      1.09 o 
  -2  13   2      248.31      265.62      6.23 o 
  -1  13   2      331.83      328.35      5.36 o 
   0  13   2      102.47       96.40      3.27 o 
   1  13   2      120.34      122.48      3.87 o 
   2  13   2      280.12      258.85      6.64 o 
   3  13   2        0.09       -0.17      0.81 o 
   4  13   2       77.88       82.71      3.69 o 
   5  13   2       31.44       42.17      3.56 o 
   6  13   2       35.35       34.23      4.79 o 
   7  13   2       53.64       59.09      8.27 o 
  -8  14   2       10.13       14.91      2.56 o 
  -7  14   2       88.22       78.60      4.31 o 
  -6  14   2       33.74       26.50      2.68 o 
  -5  14   2      114.32       99.63      4.28 o 
  -4  14   2      352.91      362.21      8.30 o 
  -3  14   2        2.46        1.19      1.02 o 
  -2  14   2      200.68      204.91      8.22 o 
  -1  14   2      218.50      206.15      4.12 o 
   0  14   2        0.33       -0.70      0.98 o 
   1  14   2      671.67      678.93     10.52 o 
   2  14   2     1534.99     1495.39     19.19 o 
   3  14   2      143.63      142.16      4.16 o 
   4  14   2      113.06      106.59      4.31 o 
   5  14   2       31.13       33.44      4.54 o 
   6  14   2        7.98       15.23      3.75 o 
   7  14   2       27.66       30.73      6.70 o 
  -8  15   2      165.16      179.10      7.55 o 
  -7  15   2       47.94       61.56      3.98 o 
  -6  15   2        9.62        4.03      1.54 o 
  -5  15   2        2.34        3.07      1.45 o 
  -4  15   2       76.36       74.39      4.89 o 
  -3  15   2      558.14      534.78     10.52 o 
  -2  15   2        2.42        1.11      0.89 o 
  -1  15   2        0.32        0.65      1.42 o 
   0  15   2      194.28      212.66      6.95 o 
   1  15   2      252.91      244.13      5.60 o 
   2  15   2      350.80      345.76      6.98 o 
   3  15   2       29.84       33.88      2.29 o 
   4  15   2        0.37       -0.81      1.14 o 
   5  15   2       11.95       11.79      2.54 o 
   6  15   2      117.25      120.16      8.36 o 
  -7  16   2      119.59      102.40      5.08 o 
  -6  16   2      253.71      243.73      7.41 o 
  -5  16   2        6.85        8.18      1.86 o 
  -4  16   2      365.39      366.61      8.76 o 
  -3  16   2        9.80        7.70      1.68 o 
  -2  16   2      127.88      119.39      6.56 o 
  -1  16   2       20.73       18.01      3.05 o 
   0  16   2       39.52       36.91      3.69 o 
   1  16   2       17.62       16.63      2.25 o 
   2  16   2      154.58      161.83      7.49 o 
   3  16   2        3.63        2.37      1.15 o 
   4  16   2       17.25       22.32      2.45 o 
   5  16   2       29.53       32.63      3.73 o 
   6  16   2       50.21       52.39      8.47 o 
  -7  17   2       55.22       53.14      4.55 o 
  -6  17   2      163.43      174.09      6.34 o 
  -5  17   2      122.90      126.36      5.27 o 
  -4  17   2        0.99        3.11      1.47 o 
  -3  17   2      595.65      639.76     25.64 o 
  -2  17   2       61.07       73.36      7.58 o 
  -1  17   2       27.34       30.04      3.55 o 
   0  17   2      250.90      256.48      9.60 o 
   1  17   2       28.66       31.70      3.64 o 
   2  17   2      315.03      329.35      9.00 o 
   3  17   2       99.10       96.80      3.86 o 
   4  17   2       56.47       54.93      4.78 o 
   5  17   2       67.57       69.49      5.63 o 
  -6  18   2      143.74      138.03      8.10 o 
  -5  18   2       75.89       79.51      4.43 o 
  -4  18   2      496.53      484.04     12.72 o 
  -3  18   2       61.28       69.36      6.11 o 
  -2  18   2      170.06      176.13      8.14 o 
  -1  18   2      256.05      289.32     10.73 o 
   0  18   2      484.41      492.49     14.48 o 
   1  18   2       66.10       64.75      5.08 o 
   2  18   2      149.86      143.65      5.87 o 
   3  18   2        6.77        5.68      1.71 o 
   4  18   2      200.66      210.28      6.82 o 
   5  18   2       92.43       92.38     13.39 o 
  -5  19   2       32.30       39.84      4.07 o 
  -4  19   2       14.57       15.36      2.95 o 
  -3  19   2       61.16       73.34      6.20 o 
  -2  19   2      134.58      142.36      7.52 o 
  -1  19   2       61.26       53.71      4.80 o 
   0  19   2      552.17      540.94     15.80 o 
   1  19   2      324.22      311.62     11.07 o 
   2  19   2      108.43      107.86     13.29 o 
   3  19   2      436.06      457.61     11.44 o 
   4  19   2        1.04        0.44      1.87 o 
  -4  20   2      208.17      225.70     10.24 o 
  -3  20   2        3.83        1.26      2.13 o 
  -2  20   2       92.62       89.73      6.33 o 
  -1  20   2        5.85        7.09      2.65 o 
   0  20   2       14.04       15.95      4.73 o 
   1  20   2        2.21        0.90      1.93 o 
   2  20   2       51.82       44.74      4.66 o 
   3  20   2        2.16       -0.93      1.89 o 
  -3  21   2        4.51        2.13      2.56 o 
  -2  21   2        3.04        4.23      2.51 o 
  -1  21   2        5.06        2.31      2.08 o 
   0  21   2        4.91        4.65      2.41 o 
   1  21   2       95.78       91.48     15.17 o 
   2  21   2        4.98        4.14      2.65 o 
 -11   1   3       77.68       61.33      6.40 o 
 -10   1   3       33.13       31.19      2.52 o 
  -9   1   3       40.62       40.38      2.25 o 
  -8   1   3        1.66        0.62      0.83 o 
  -7   1   3       36.70       35.49      2.03 o 
  -6   1   3      348.10      366.48      6.03 o 
  -5   1   3      664.44      671.69      8.66 o 
  -4   1   3       57.33       55.46      1.95 o 
  -3   1   3       42.03       54.51      5.17 o 
  -2   1   3      205.16      239.15      5.98 o 
  -1   1   3     2115.72     2092.02     20.13 o 
   0   1   3        0.75        1.66      0.50 o 
   1   1   3      173.31      157.69      3.42 o 
   2   1   3       15.37       27.84      2.57 o 
   3   1   3     1820.04     2060.07     31.29 o 
   4   1   3      185.66      188.38      5.96 o 
   5   1   3       49.60       56.91      6.62 o 
   6   1   3      237.86      229.40      6.55 o 
   7   1   3       73.16       81.18      5.12 o 
   8   1   3        3.05        4.82      1.86 o 
   9   1   3       47.98       53.57      3.69 o 
 -11   2   3       90.09      101.06      7.30 o 
 -10   2   3       37.51       40.23      3.51 o 
  -9   2   3      232.60      218.19      5.26 o 
  -8   2   3      349.15      338.57      5.96 o 
  -7   2   3       26.95       25.70      2.03 o 
  -6   2   3     1531.17     1549.05     16.14 o 
  -5   2   3     1474.14     1633.65     16.40 o 
  -4   2   3      351.28      425.34      6.02 o 
  -3   2   3     2261.13     2213.32     24.35 o 
  -2   2   3     2076.07     2165.80     21.68 o 
  -1   2   3     1880.87     1864.92     17.07 o 
   0   2   3      109.39      109.50      2.42 o 
   1   2   3       66.47       71.40      2.41 o 
   2   2   3      150.16      103.45      2.48 o 
   3   2   3     2034.38     2141.57     48.60 o 
   4   2   3      428.94      413.95      9.65 o 
   5   2   3      610.40      600.04     12.82 o 
   6   2   3       91.20       98.49      4.26 o 
   7   2   3       17.30       18.89      2.37 o 
   8   2   3      149.07      155.23      9.89 o 
 -11   3   3      117.11      117.58     11.23 o 
 -10   3   3      106.02      103.01      4.97 o 
  -9   3   3       26.83       27.07      1.97 o 
  -8   3   3      148.65      141.89      3.69 o 
  -7   3   3      243.91      218.40      4.34 o 
  -6   3   3        8.48        9.10      1.05 o 
  -5   3   3       74.52       57.79      2.11 o 
  -4   3   3     1420.62     1482.33     15.97 o 
  -3   3   3      123.08      131.81      3.60 o 
  -2   3   3      126.05      105.60      2.18 o 
  -1   3   3     1303.10     1265.36     13.03 o 
   0   3   3     1324.39     1427.11     16.11 o 
   1   3   3       13.86        8.00      0.62 o 
   2   3   3       27.76       22.28      0.87 o 
   3   3   3      192.59      194.43      5.97 o 
   4   3   3      430.65      447.89     16.52 o 
   5   3   3        3.23        8.58      1.84 o 
   6   3   3      261.13      263.04      6.97 o 
   7   3   3      118.39      132.68      6.02 o 
   8   3   3        3.57        5.78      1.99 o 
 -10   4   3      115.52      107.50      6.02 o 
  -9   4   3       43.50       42.11      2.93 o 
  -8   4   3      186.18      175.36      4.56 o 
  -7   4   3       31.57       27.27      1.87 o 
  -6   4   3      842.74      786.38     10.45 o 
  -5   4   3      245.63      249.17      7.80 o 
  -4   4   3     2600.31     2770.41     25.93 o 
  -3   4   3      526.12      558.49      7.33 o 
  -2   4   3      197.97      165.59      3.13 o 
  -1   4   3      468.90      457.95      5.64 o 
   0   4   3     1426.02     1360.13     13.97 o 
   1   4   3      111.87      139.24      2.71 o 
   2   4   3      226.73      217.68      4.87 o 
   3   4   3       31.08       29.16      1.21 o 
   4   4   3        5.38        4.66      0.96 o 
   5   4   3      468.38      482.88     11.08 o 
   6   4   3        0.14        4.22      2.16 o 
   7   4   3      126.58      123.39      5.86 o 
   8   4   3       15.40       20.84      4.77 o 
 -10   5   3        0.93        0.08      1.94 o 
  -9   5   3        0.09        0.80      1.23 o 
  -8   5   3      190.41      171.98      4.52 o 
  -7   5   3      517.51      516.76      8.16 o 
  -6   5   3      338.11      346.36      6.03 o 
  -5   5   3     3497.16     3438.66     32.08 o 
  -4   5   3     1806.96     2076.11     20.14 o 
  -3   5   3        4.15        2.96      0.53 o 
  -2   5   3     3214.29     3284.88     32.11 o 
  -1   5   3        0.05        3.29      0.53 o 
   0   5   3     4136.15     4237.08     40.34 o 
   1   5   3     1768.28     1794.59     20.23 o 
   2   5   3      232.86      249.50      8.06 o 
   3   5   3     1332.51     1285.23     15.38 o 
   4   5   3      628.05      611.98     10.12 o 
   5   5   3      720.91      702.74     14.26 o 
   6   5   3      530.96      538.02     18.81 o 
   7   5   3       30.26       34.63      3.71 o 
   8   5   3      153.40      138.81      9.46 o 
 -10   6   3        3.03        8.07      2.50 o 
  -9   6   3      221.81      198.92      6.74 o 
  -8   6   3        6.65        5.56      1.72 o 
  -7   6   3       89.55       75.60      3.10 o 
  -6   6   3      127.93      124.78      4.62 o 
  -5   6   3      468.49      497.79      7.22 o 
  -4   6   3      258.33      237.32      4.57 o 
  -3   6   3     2078.59     2167.12     20.31 o 
  -2   6   3        1.84        4.80      0.59 o 
  -1   6   3     1940.31     2054.27     20.69 o 
   0   6   3       88.60      101.93      2.12 o 
   1   6   3     1147.55     1393.61     14.61 o 
   2   6   3       55.48       45.68      1.61 o 
   3   6   3      169.35      164.08      3.35 o 
   4   6   3       57.60       59.62      4.05 o 
   5   6   3      187.34      182.02      8.54 o 
   6   6   3        8.51       12.55      3.94 o 
   7   6   3       40.14       39.27      4.73 o 
   8   6   3      198.73      227.24      8.21 o 
 -10   7   3      118.73      129.66      6.97 o 
  -9   7   3      122.01      122.37      6.06 o 
  -8   7   3      203.07      192.94      6.40 o 
  -7   7   3      787.60      719.62     13.33 o 
  -6   7   3        0.76        0.85      0.73 o 
  -5   7   3      130.44      156.03      3.52 o 
  -4   7   3     1652.59     1777.15     17.28 o 
  -3   7   3      167.66      184.93      3.34 o 
  -2   7   3     1988.31     1946.05     18.22 o 
  -1   7   3      582.40      631.32      7.70 o 
   0   7   3      133.41      182.60      4.55 o 
   1   7   3       31.54       27.72      1.44 o 
   2   7   3     1101.73     1114.94     18.34 o 
   3   7   3       21.18       25.37      2.11 o 
   4   7   3     1063.92      983.84     17.80 o 
   5   7   3        8.21       10.70      2.85 o 
   6   7   3       13.30       21.33      6.79 o 
   7   7   3       68.44       73.32      6.13 o 
   8   7   3      156.05      162.46      7.02 o 
 -10   8   3       12.82       10.04      5.32 o 
  -9   8   3      147.90      132.58      5.75 o 
  -8   8   3       69.20       70.53      4.10 o 
  -7   8   3        2.82        2.43      1.32 o 
  -6   8   3       42.27       54.92      4.08 o 
  -5   8   3      111.31      137.67      3.78 o 
  -4   8   3       14.49       13.08      1.14 o 
  -3   8   3        1.09        0.32      0.52 o 
  -2   8   3       53.04       53.99      1.81 o 
  -1   8   3     1164.41     1142.29     12.64 o 
   0   8   3       18.53       29.57      1.26 o 
   1   8   3       23.54       21.13      1.05 o 
   2   8   3        0.82        2.76      0.57 o 
   3   8   3     1235.24     1193.37     17.13 o 
   4   8   3      188.00      160.34      5.53 o 
   5   8   3      208.26      189.75     12.11 o 
   6   8   3       48.00       55.59      5.43 o 
   7   8   3       13.68       13.87      3.39 o 
   8   8   3       32.11       38.01      6.50 o 
 -10   9   3       83.44       66.18      9.65 o 
  -9   9   3       18.69       19.54      2.85 o 
  -8   9   3      250.00      245.04      8.67 o 
  -7   9   3       27.59       32.96      8.98 o 
  -6   9   3       88.85       96.54      4.73 o 
  -5   9   3       23.98       23.88      1.80 o 
  -4   9   3      374.79      373.09      6.39 o 
  -3   9   3       25.11       34.57      1.85 o 
  -2   9   3      300.92      298.95      5.20 o 
  -1   9   3      161.84      175.27      3.37 o 
   0   9   3       24.49       32.19      1.36 o 
   1   9   3      241.53      247.54      3.98 o 
   2   9   3      587.30      604.20      8.75 o 
   3   9   3        0.69        6.55      1.14 o 
   4   9   3      106.31      113.69      4.74 o 
   5   9   3      134.44      139.14      7.85 o 
   6   9   3        9.29        6.13      2.74 o 
   7   9   3      192.13      222.60     19.20 o 
   8   9   3       21.30       19.70      5.51 o 
  -9  10   3       43.68       52.08      4.04 o 
  -8  10   3       49.81       48.79      3.65 o 
  -7  10   3        4.68        3.70      1.68 o 
  -6  10   3      234.61      205.05      8.86 o 
  -5  10   3      653.66      677.41     12.03 o 
  -4  10   3      146.98      140.90      3.41 o 
  -3  10   3      267.00      269.78      5.13 o 
  -2  10   3      279.80      291.44      4.87 o 
  -1  10   3      608.34      646.93      8.26 o 
   0  10   3      137.75      157.28      3.13 o 
   1  10   3       43.00       44.59      2.34 o 
   2  10   3      359.85      375.57      6.47 o 
   3  10   3     1015.54     1001.39     13.27 o 
   4  10   3      291.99      280.21      8.00 o 
   5  10   3      134.68      126.57      8.96 o 
   6  10   3       25.08       18.93      3.81 o 
   7  10   3       12.86       12.15      6.50 o 
  -9  11   3       31.42       35.26      3.61 o 
  -8  11   3       75.28       72.80      6.80 o 
  -7  11   3        4.98        7.33      2.11 o 
  -6  11   3       99.44       81.94      4.62 o 
  -5  11   3        0.10        0.61      1.02 o 
  -4  11   3      123.94      120.33      3.73 o 
  -3  11   3      478.53      456.79      6.86 o 
  -2  11   3       47.92       36.83      1.83 o 
  -1  11   3       66.10       73.02      2.19 o 
   0  11   3       31.58       34.98      1.53 o 
   1  11   3      444.15      403.89      6.94 o 
   2  11   3        2.09        2.44      1.11 o 
   3  11   3      988.41      964.55     13.14 o 
   4  11   3        0.19        0.40      1.27 o 
   5  11   3      109.63      115.15      7.52 o 
   6  11   3      549.83      518.53     17.34 o 
   7  11   3      136.73      169.81     11.62 o 
  -9  12   3       28.99       35.95      5.07 o 
  -8  12   3        0.15        0.43      1.49 o 
  -7  12   3       15.31       12.75      3.28 o 
  -6  12   3      361.91      364.36     10.08 o 
  -5  12   3      105.34      114.43      5.16 o 
  -4  12   3      629.80      616.43     10.07 o 
  -3  12   3      153.09      142.80      5.08 o 
  -2  12   3      134.40      119.65      3.27 o 
  -1  12   3     1771.50     1784.11     19.24 o 
   0  12   3     1016.92      952.23     11.49 o 
   1  12   3       35.71       43.85      2.25 o 
   2  12   3     1152.55     1124.74     14.98 o 
   3  12   3        2.65        5.21      1.15 o 
   4  12   3        2.32        3.32      1.47 o 
   5  12   3      133.77      136.60      8.20 o 
   6  12   3      264.67      295.00     26.49 o 
   7  12   3      308.29      370.28     20.68 o 
  -9  13   3       23.45       26.14      4.65 o 
  -8  13   3        4.57        4.90      1.93 o 
  -7  13   3      244.79      229.57      7.23 o 
  -6  13   3      184.26      154.48      6.95 o 
  -5  13   3      742.17      714.40     11.74 o 
  -4  13   3      246.26      215.96      5.39 o 
  -3  13   3        3.86        4.10      1.10 o 
  -2  13   3      228.99      250.61      5.06 o 
  -1  13   3     1407.19     1357.04     16.48 o 
   0  13   3       15.35       17.41      1.63 o 
   1  13   3     1021.16      972.20     13.57 o 
   2  13   3      223.28      217.44      5.08 o 
   3  13   3        1.82        0.46      1.05 o 
   4  13   3       61.56       59.40      4.01 o 
   5  13   3      129.15      136.76      8.48 o 
   6  13   3        0.05        0.69      2.29 o 
  -8  14   3       35.12       37.69      3.65 o 
  -7  14   3       16.78       17.71      2.58 o 
  -6  14   3        7.66       10.27      1.98 o 
  -5  14   3        8.13        8.99      1.62 o 
  -4  14   3      284.31      298.05      6.59 o 
  -3  14   3      808.13      820.32     12.29 o 
  -2  14   3      620.35      640.86     10.85 o 
  -1  14   3      154.16      158.55      5.40 o 
   0  14   3      741.88      770.76     14.70 o 
   1  14   3        0.00        0.37      0.91 o 
   2  14   3       98.76       95.88      3.43 o 
   3  14   3       34.19       33.73      2.56 o 
   4  14   3      151.04      147.54      6.33 o 
   5  14   3      229.28      245.76     11.54 o 
   6  14   3        1.27        3.40      2.60 o 
  -8  15   3      143.89      156.78      9.11 o 
  -7  15   3       14.90       16.41      2.55 o 
  -6  15   3       18.32       14.61      2.48 o 
  -5  15   3      422.44      396.25      8.31 o 
  -4  15   3       32.00       31.38      2.39 o 
  -3  15   3      155.35      168.57      4.67 o 
  -2  15   3      459.72      469.27     10.51 o 
  -1  15   3      224.51      203.98      6.34 o 
   0  15   3      222.19      209.66      6.51 o 
   1  15   3      179.17      188.88      5.33 o 
   2  15   3       31.29       30.65      2.22 o 
   3  15   3      322.68      339.33     11.15 o 
   4  15   3      485.27      463.11     12.21 o 
   5  15   3      272.37      316.52     13.50 o 
   6  15   3       17.92       14.57      5.51 o 
  -7  16   3        6.62        6.50      2.13 o 
  -6  16   3        7.22        6.52      1.91 o 
  -5  16   3        2.84        3.48      1.39 o 
  -4  16   3       13.77       14.04      2.45 o 
  -3  16   3       23.96       22.35      2.18 o 
  -2  16   3       67.64       68.60      4.94 o 
  -1  16   3      256.20      248.96      9.24 o 
   0  16   3      181.55      181.00      6.73 o 
   1  16   3      101.30      104.91      4.08 o 
   2  16   3      107.99      106.80      3.87 o 
   3  16   3        0.23        0.02      1.10 o 
   4  16   3        0.43        1.82      1.82 o 
   5  16   3        0.73        2.36      2.51 o 
  -7  17   3      239.16      233.03      7.80 o 
  -6  17   3       60.16       58.33      3.98 o 
  -5  17   3       35.20       35.02      3.07 o 
  -4  17   3       14.93       10.86      2.05 o 
  -3  17   3        0.01        2.20      1.93 o 
  -2  17   3        0.08        2.17      2.56 o 
  -1  17   3      195.73      188.47      8.20 o 
   0  17   3      269.77      259.04     11.52 o 
   1  17   3       93.44       93.87      6.10 o 
   2  17   3       90.60       88.59      4.01 o 
   3  17   3        5.74        7.44      1.61 o 
   4  17   3        9.93       13.17      2.77 o 
   5  17   3       17.70       17.73      6.11 o 
  -6  18   3        3.75        4.09      1.95 o 
  -5  18   3        2.07        2.32      1.57 o 
  -4  18   3       44.73       54.78      7.48 o 
  -3  18   3        4.25        7.83      2.69 o 
  -2  18   3      198.54      179.87      8.34 o 
  -1  18   3       51.60       42.64      4.25 o 
   0  18   3       53.53       46.00      4.35 o 
   1  18   3       23.26       20.62      3.55 o 
   2  18   3       78.41       86.43      4.11 o 
   3  18   3       23.34       23.71      2.50 o 
   4  18   3       83.77       92.25      5.71 o 
  -5  19   3      208.66      225.91     10.51 o 
  -4  19   3        6.21        5.92      4.63 o 
  -3  19   3        0.74       -0.69      1.70 o 
  -2  19   3      190.27      193.71      8.96 o 
  -1  19   3       21.32       23.43      6.50 o 
   0  19   3        8.97        9.45      4.63 o 
   1  19   3      353.66      331.55     11.69 o 
   2  19   3        0.38        0.02      2.36 o 
   3  19   3       77.16       78.44      4.86 o 
  -4  20   3       66.54       82.55      6.47 o 
  -3  20   3       30.61       31.94      5.51 o 
  -2  20   3       31.21       31.56      4.18 o 
  -1  20   3        2.43        1.92      2.56 o 
   0  20   3      163.64      183.30      8.70 o 
   1  20   3       63.81       64.16      5.41 o 
   2  20   3      168.57      168.14      8.28 o 
  -3  21   3      264.41      274.35     11.63 o 
  -2  21   3      312.90      342.46     12.88 o 
  -1  21   3      254.28      239.26     10.37 o 
   0  21   3       10.57       10.54      3.11 o 
   1  21   3      404.28      459.35     14.96 o 
 -11   0   4        3.51        5.11      2.71 o 
 -10   0   4       46.69       46.54      5.23 o 
  -9   0   4        1.85        1.90      1.61 o 
  -8   0   4      314.91      303.82      8.55 o 
  -7   0   4      652.81      697.78     13.90 o 
  -6   0   4     1605.28     1475.84     23.68 o 
  -5   0   4      364.69      351.82     12.61 o 
  -4   0   4       19.27       12.14      2.17 o 
  -3   0   4      854.56      798.66     16.15 o 
  -2   0   4     1123.73     1090.13     15.76 o 
  -1   0   4      472.22      398.66      8.84 o 
   0   0   4     1564.31     1403.20     20.12 o 
   1   0   4     2701.41     2875.49     48.08 o 
   2   0   4     1859.81     1919.34     49.63 o 
   3   0   4     1541.78     1432.27     39.59 o 
   4   0   4      114.90      128.02      6.48 o 
   5   0   4       77.67       82.58      7.68 o 
   6   0   4      561.00      571.95     25.51 o 
   7   0   4       55.11       29.89      4.29 o 
   8   0   4      116.47      109.31     10.44 o 
 -11   1   4        5.65        5.16      2.77 o 
 -10   1   4       68.02       65.84      3.31 o 
  -9   1   4      115.98      109.78      3.48 o 
  -8   1   4        0.28       -0.18      0.83 o 
  -7   1   4      555.14      553.43      8.39 o 
  -6   1   4      559.57      577.06      9.13 o 
  -5   1   4      257.15      271.85      5.23 o 
  -4   1   4      136.26      140.89      3.70 o 
  -3   1   4     2026.19     2182.18     27.00 o 
  -2   1   4       47.62       48.46      1.20 o 
  -1   1   4     3394.72     3559.67     33.71 o 
   0   1   4      301.74      337.89      8.68 o 
   1   1   4      194.42      187.97      2.81 o 
   2   1   4      267.20      251.65      6.76 o 
   3   1   4      235.24      218.67      6.63 o 
   4   1   4      335.40      313.28      8.54 o 
   5   1   4      344.08      337.68      8.35 o 
   6   1   4       25.90       24.16      2.72 o 
   7   1   4      187.18      212.59      6.93 o 
   8   1   4      195.57      224.47      8.41 o 
 -11   2   4       59.41       51.80      4.59 o 
 -10   2   4       25.39       25.40      2.31 o 
  -9   2   4        8.18        5.05      1.16 o 
  -8   2   4      193.57      186.79      4.34 o 
  -7   2   4       70.65       76.54      2.92 o 
  -6   2   4        4.18        0.80      0.78 o 
  -5   2   4        0.57        2.23      0.68 o 
  -4   2   4      905.96      983.23     12.68 o 
  -3   2   4      185.79      201.39      3.92 o 
  -2   2   4      562.10      560.30      5.72 o 
  -1   2   4        5.40       16.72      0.81 o 
   0   2   4        0.37        1.29      0.52 o 
   1   2   4     1339.09     1628.89     35.24 o 
   2   2   4      409.60      457.97      7.54 o 
   3   2   4      528.21      474.16     10.65 o 
   4   2   4      113.21      109.46      4.80 o 
   5   2   4      899.69      780.72     14.20 o 
   6   2   4       78.02       67.99      3.94 o 
   7   2   4        0.00        1.88      1.91 o 
   8   2   4       46.52       53.32      4.53 o 
 -11   3   4       33.87       30.47      3.83 o 
 -10   3   4        8.93        7.47      1.81 o 
  -9   3   4       10.30       13.00      1.71 o 
  -8   3   4        5.48        4.01      1.16 o 
  -7   3   4      960.15      974.05     12.80 o 
  -6   3   4      107.84      109.70      3.16 o 
  -5   3   4        9.88       11.98      1.17 o 
  -4   3   4     1657.51     1801.54     21.04 o 
  -3   3   4     1143.57     1141.90     12.88 o 
  -2   3   4     3390.47     3514.16     29.14 o 
  -1   3   4      175.54      139.54      2.80 o 
   0   3   4     2459.71     2667.04     30.76 o 
   1   3   4      333.06      432.23      6.69 o 
   2   3   4      394.80      393.75      6.91 o 
   3   3   4        1.75        4.53      3.06 o 
   4   3   4     1114.87     1080.73     23.50 o 
   5   3   4       87.34       87.94      4.71 o 
   6   3   4      339.90      316.65     10.10 o 
   7   3   4       34.76       41.08      4.12 o 
   8   3   4        0.44       -0.77      1.86 o 
 -11   4   4        4.77        7.68      4.92 o 
 -10   4   4       23.89       25.71      2.67 o 
  -9   4   4       32.43       31.57      2.31 o 
  -8   4   4       90.47       80.03      3.79 o 
  -7   4   4       20.59       23.89      2.51 o 
  -6   4   4      438.54      471.01      7.40 o 
  -5   4   4       74.50       94.93      2.75 o 
  -4   4   4      709.46      760.37      9.51 o 
  -3   4   4        0.07        1.95      0.63 o 
  -2   4   4     1330.00     1454.82     15.28 o 
  -1   4   4      748.79      755.77      8.76 o 
   0   4   4       96.14      113.31      2.28 o 
   1   4   4      758.45      893.70     11.23 o 
   2   4   4        5.20        2.86      0.58 o 
   3   4   4       67.92       63.96      3.35 o 
   4   4   4      122.27      117.15      7.21 o 
   5   4   4       70.05       69.27      5.74 o 
   6   4   4       55.62       48.57      5.19 o 
   7   4   4       53.08       51.30      4.50 o 
   8   4   4       28.64       31.24      3.81 o 
 -10   5   4       52.23       52.43      3.50 o 
  -9   5   4        3.86        2.33      1.41 o 
  -8   5   4      143.26      128.45      3.94 o 
  -7   5   4      323.25      303.28      5.93 o 
  -6   5   4       39.73       31.93      2.05 o 
  -5   5   4      199.22      203.21      5.95 o 
  -4   5   4     1709.10     1836.72     17.68 o 
  -3   5   4      363.56      348.15      5.48 o 
  -2   5   4      168.30      221.21      3.23 o 
  -1   5   4       37.42       50.64      2.70 o 
   0   5   4      286.37      298.20      4.36 o 
   1   5   4      170.42      175.68      4.25 o 
   2   5   4        4.00        7.49      1.18 o 
   3   5   4      206.56      204.41      5.06 o 
   4   5   4      402.11      390.88     13.71 o 
   5   5   4       30.32       31.81      4.40 o 
   6   5   4       18.11       27.32      4.73 o 
   7   5   4       85.64       89.95      5.68 o 
   8   5   4        3.09        4.36      2.27 o 
 -10   6   4        6.54        4.74      1.97 o 
  -9   6   4      128.50      135.66      5.63 o 
  -8   6   4       23.88       20.17      2.22 o 
  -7   6   4       15.08       15.25      1.56 o 
  -6   6   4      466.59      475.81      7.52 o 
  -5   6   4      793.01      816.95     10.56 o 
  -4   6   4       85.72       91.43      2.60 o 
  -3   6   4      722.50      676.67      8.16 o 
  -2   6   4      706.55      697.18      7.61 o 
  -1   6   4      105.54      147.28      2.91 o 
   0   6   4      161.74      190.87      3.35 o 
   1   6   4       16.14       25.51      1.32 o 
   2   6   4       35.16       45.65      1.89 o 
   3   6   4      295.63      309.36      6.35 o 
   4   6   4        2.19        0.92      1.79 o 
   5   6   4      881.12      860.54     23.02 o 
   6   6   4      100.88      106.69      7.44 o 
   7   6   4       31.68       30.23      7.88 o 
   8   6   4       19.31       21.98      4.63 o 
 -10   7   4      113.22      113.00      6.30 o 
  -9   7   4      303.58      300.33      8.61 o 
  -8   7   4      125.24      108.30      4.97 o 
  -7   7   4     1245.50     1223.63     16.76 o 
  -6   7   4       95.09      107.41      3.46 o 
  -5   7   4      677.27      690.40      9.42 o 
  -4   7   4      844.71      847.87     10.67 o 
  -3   7   4      671.95      633.20      9.23 o 
  -2   7   4      258.08      231.55      3.82 o 
  -1   7   4     2436.74     2479.26     25.04 o 
   0   7   4        2.18       11.38      1.54 o 
   1   7   4     1867.95     1963.46     20.33 o 
   2   7   4     1016.79     1011.90     12.97 o 
   3   7   4     1479.83     1485.51     20.65 o 
   4   7   4       34.00       28.09      4.12 o 
   5   7   4      254.78      268.18     12.90 o 
   6   7   4       31.94       24.35      5.91 o 
   7   7   4      207.35      213.80     10.65 o 
 -10   8   4       13.31       16.60      4.02 o 
  -9   8   4        0.06        1.78      1.57 o 
  -8   8   4      294.14      262.78      7.74 o 
  -7   8   4       56.86       53.67      3.46 o 
  -6   8   4       12.66       17.63      2.14 o 
  -5   8   4      356.35      336.02      6.27 o 
  -4   8   4      108.21      107.58      3.10 o 
  -3   8   4       96.06      100.93      2.83 o 
  -2   8   4        4.40        1.63      0.51 o 
  -1   8   4        0.68        4.69      1.00 o 
   0   8   4      684.27      688.63      8.56 o 
   1   8   4      555.40      522.67      6.91 o 
   2   8   4      380.76      378.33      5.50 o 
   3   8   4       20.63       20.63      2.24 o 
   4   8   4        4.83        4.57      2.29 o 
   5   8   4       63.73       62.40      5.86 o 
   6   8   4      162.66      169.10      9.40 o 
   7   8   4        2.71        5.73      2.85 o 
 -10   9   4       46.56       45.47      6.70 o 
  -9   9   4       14.99       15.50      3.09 o 
  -8   9   4      192.50      183.77      6.46 o 
  -7   9   4       42.12       34.91      3.05 o 
  -6   9   4      372.79      375.69     10.24 o 
  -5   9   4       29.33       27.45      2.71 o 
  -4   9   4      723.74      670.30     11.80 o 
  -3   9   4       54.71       67.02      2.39 o 
  -2   9   4       99.56      111.91      2.60 o 
  -1   9   4      271.72      220.68      4.21 o 
   0   9   4        0.50        5.31      0.75 o 
   1   9   4      228.88      227.26      3.95 o 
   2   9   4      100.84       82.03      2.62 o 
   3   9   4      368.49      368.83      9.25 o 
   4   9   4      893.07      881.40     23.46 o 
   5   9   4      175.48      178.92      9.39 o 
   6   9   4        4.83        6.31      2.65 o 
   7   9   4       44.08       46.95      5.78 o 
 -10  10   4       49.72       52.74      6.09 o 
  -9  10   4      120.83      102.63      9.10 o 
  -8  10   4      187.38      204.20      8.46 o 
  -7  10   4       56.26       67.01      5.40 o 
  -6  10   4      739.81      677.81     12.74 o 
  -5  10   4       71.82       54.81      2.47 o 
  -4  10   4      346.82      320.77      6.06 o 
  -3  10   4     2345.21     2355.85     26.82 o 
  -2  10   4      643.21      612.23      9.95 o 
  -1  10   4      227.76      236.97      4.30 o 
   0  10   4     1528.64     1528.88     16.77 o 
   1  10   4      923.01      896.50     12.27 o 
   2  10   4        0.34        0.23      0.73 o 
   3  10   4     2082.62     1923.47     31.56 o 
   4  10   4      230.08      190.85     11.62 o 
   5  10   4       87.72       85.54      6.84 o 
   6  10   4      141.26      139.05     12.11 o 
   7  10   4       20.15       23.63      6.30 o 
  -9  11   4        7.82        8.13      2.26 o 
  -8  11   4        2.09        2.73      1.59 o 
  -7  11   4      100.05       95.22      7.25 o 
  -6  11   4        0.91       -1.03      1.09 o 
  -5  11   4        0.80       -0.85      0.85 o 
  -4  11   4      126.53      120.22      3.50 o 
  -3  11   4      661.62      613.75      9.24 o 
  -2  11   4      402.16      418.62      7.81 o 
  -1  11   4      219.38      209.58      5.79 o 
   0  11   4        0.61        1.34      0.63 o 
   1  11   4        3.27        5.49      1.55 o 
   2  11   4       24.48       21.42      1.91 o 
   3  11   4       12.18       13.01      2.28 o 
   4  11   4       85.44       76.99      6.45 o 
   5  11   4        8.02        9.24      3.13 o 
   6  11   4        1.28        1.24      2.64 o 
   7  11   4      134.48      148.31     13.39 o 
  -9  12   4        5.88        3.15      4.14 o 
  -8  12   4       55.84       54.53      4.03 o 
  -7  12   4       22.69       13.27      2.27 o 
  -6  12   4      113.41      103.84      4.61 o 
  -5  12   4        0.47        0.04      1.08 o 
  -4  12   4       56.22       51.93      2.91 o 
  -3  12   4       51.35       50.44      2.34 o 
  -2  12   4      648.10      688.84     11.77 o 
  -1  12   4       29.30       30.83      2.90 o 
   0  12   4       16.46       18.22      1.82 o 
   1  12   4       44.75       53.99      2.53 o 
   2  12   4       52.18       47.51      2.80 o 
   3  12   4       48.23       57.23      3.87 o 
   4  12   4       17.55       13.81      3.74 o 
   5  12   4        0.06       -0.39      2.23 o 
   6  12   4       44.53       49.00      6.06 o 
  -9  13   4        7.42        6.80      4.43 o 
  -8  13   4       24.38       25.94      3.07 o 
  -7  13   4        3.18        1.94      1.60 o 
  -6  13   4       21.39       18.91      2.41 o 
  -5  13   4       13.42       12.70      1.99 o 
  -4  13   4       94.91       87.98      3.79 o 
  -3  13   4      303.25      289.13      6.37 o 
  -2  13   4      198.26      194.01      5.06 o 
  -1  13   4       21.97       18.96      3.12 o 
   0  13   4      220.15      216.82      5.93 o 
   1  13   4       56.38       53.88      2.60 o 
   2  13   4      134.10      135.04      4.05 o 
   3  13   4        0.02        2.20      1.59 o 
   4  13   4        6.93        6.25      2.65 o 
   5  13   4        3.14        1.58      2.41 o 
   6  13   4      116.35      137.87     13.39 o 
  -8  14   4        0.76        1.09      1.71 o 
  -7  14   4       28.14       31.90      3.33 o 
  -6  14   4       22.09       21.98      2.68 o 
  -5  14   4       92.94       81.10      6.57 o 
  -4  14   4       73.62       67.03      3.41 o 
  -3  14   4       94.86       99.30      3.82 o 
  -2  14   4        7.98        6.43      1.29 o 
  -1  14   4       22.87       18.49      2.22 o 
   0  14   4        7.71        7.70      1.46 o 
   1  14   4       11.18       19.13      1.87 o 
   2  14   4       14.78       15.09      1.68 o 
   3  14   4       27.72       30.26      3.87 o 
   4  14   4        4.05        7.22      3.05 o 
   5  14   4       18.23       18.46      4.25 o 
  -8  15   4       43.49       39.44      5.41 o 
  -7  15   4       94.43       88.96      5.69 o 
  -6  15   4      109.34      119.98      5.21 o 
  -5  15   4        7.07        1.51      1.31 o 
  -4  15   4      126.06      130.25      4.73 o 
  -3  15   4       58.60       60.68      3.14 o 
  -2  15   4       53.17       53.56      9.55 o 
  -1  15   4       37.49       41.76      3.14 o 
   0  15   4       84.48       80.32      3.54 o 
   1  15   4       67.04       70.75      4.62 o 
   2  15   4       88.43       83.70      3.92 o 
   3  15   4       63.46       58.79      4.81 o 
   4  15   4        5.88        4.47      2.84 o 
   5  15   4        0.40        3.15      4.33 o 
  -7  16   4        2.17       -0.11      1.57 o 
  -6  16   4       61.31       46.92      3.53 o 
  -5  16   4      565.86      611.03     12.24 o 
  -4  16   4      355.07      352.42      8.31 o 
  -3  16   4      598.00      592.24     16.56 o 
  -2  16   4      192.35      187.09      8.19 o 
  -1  16   4        9.64       10.75      2.55 o 
   0  16   4      705.36      690.46     14.35 o 
   1  16   4       89.78       93.79      4.43 o 
   2  16   4      358.64      358.77      8.09 o 
   3  16   4      400.85      415.46     19.34 o 
   4  16   4      116.59      135.71      9.28 o 
   5  16   4       53.23       45.69      9.06 o 
  -7  17   4       49.98       56.06      4.13 o 
  -6  17   4       54.80       45.80      4.18 o 
  -5  17   4       34.46       34.17      3.07 o 
  -4  17   4      244.70      249.34     10.37 o 
  -3  17   4       12.87        9.95      2.85 o 
  -2  17   4      408.34      397.17     12.85 o 
  -1  17   4      349.96      344.39     15.76 o 
   0  17   4        4.30        3.65      2.17 o 
   1  17   4      903.53      920.00     15.39 o 
   2  17   4      405.44      414.25      9.14 o 
   3  17   4       70.97       88.55      4.92 o 
   4  17   4       40.52       48.97      6.11 o 
  -6  18   4       13.63       20.28      2.76 o 
  -5  18   4       15.79       20.72      3.83 o 
  -4  18   4        2.65        5.07      2.50 o 
  -3  18   4       34.72       40.38      4.60 o 
  -2  18   4       12.15       14.46      3.20 o 
  -1  18   4       17.87       20.16      3.33 o 
   0  18   4      204.69      207.54      8.82 o 
   1  18   4      379.24      400.24     12.79 o 
   2  18   4       26.33       35.65      3.24 o 
   3  18   4       21.90       25.54      5.40 o 
  -5  19   4       25.84       28.10      4.52 o 
  -4  19   4      285.42      277.18     11.56 o 
  -3  19   4       25.78       21.04      3.73 o 
  -2  19   4        3.27        2.98      2.18 o 
  -1  19   4       57.23       58.89      5.07 o 
   0  19   4        0.19       -0.67      1.93 o 
   1  19   4       10.28       14.37      3.13 o 
   2  19   4        5.80        4.25      2.36 o 
  -4  20   4       36.70       29.40      6.60 o 
  -3  20   4       23.99       25.06      4.25 o 
  -2  20   4      137.45      139.10      7.86 o 
  -1  20   4       38.15       51.92      8.27 o 
   0  20   4      172.43      184.39      8.84 o 
   1  20   4      162.30      181.84      8.63 o 
  -2  21   4       66.12       48.77      8.57 o 
  -1  21   4       26.97       23.48      4.09 o 
 -11   1   5       39.80       39.79      2.69 o 
 -10   1   5       42.21       40.98      2.78 o 
  -9   1   5       67.75       66.04      3.12 o 
  -8   1   5      292.35      304.91     12.05 o 
  -7   1   5       19.14       18.92      2.09 o 
  -6   1   5        2.93        3.01      1.01 o 
  -5   1   5        8.14        7.56      1.28 o 
  -4   1   5     1050.38     1070.70     15.25 o 
  -3   1   5     3037.29     3162.97     38.25 o 
  -2   1   5     1484.87     1635.16     15.29 o 
  -1   1   5      227.29      276.53      4.56 o 
   0   1   5       15.79       20.69      1.39 o 
   1   1   5      912.31      994.91     13.10 o 
   2   1   5      281.43      282.74     11.63 o 
   3   1   5      445.64      474.30     11.37 o 
   4   1   5      371.54      302.65     11.83 o 
   5   1   5       60.16       62.02      3.91 o 
   6   1   5        9.88        6.95      1.93 o 
   7   1   5       43.85       55.28      4.94 o 
 -11   2   5        8.63        7.79      2.07 o 
 -10   2   5        6.18        6.08      1.56 o 
  -9   2   5        1.16        0.60      1.06 o 
  -8   2   5      347.27      321.40      6.51 o 
  -7   2   5       21.56       20.75      1.74 o 
  -6   2   5      135.04      130.46      4.07 o 
  -5   2   5      420.49      416.40      7.27 o 
  -4   2   5      134.23      101.22      3.27 o 
  -3   2   5      522.41      546.84      9.04 o 
  -2   2   5     4136.68     4185.98     34.66 o 
  -1   2   5      101.15       91.69      3.14 o 
   0   2   5      350.89      402.50      7.06 o 
   1   2   5      463.83      443.33      6.47 o 
   2   2   5      290.51      286.24      7.97 o 
   3   2   5       22.03       20.26      3.16 o 
   4   2   5      264.38      240.55     12.18 o 
   5   2   5      271.33      231.59     10.68 o 
   6   2   5      177.81      170.83      7.73 o 
   7   2   5       40.02       37.42      4.26 o 
 -11   3   5        6.05        6.04      2.63 o 
 -10   3   5       29.82       34.54      2.60 o 
  -9   3   5      156.62      149.26      4.49 o 
  -8   3   5       14.26       15.43      1.75 o 
  -7   3   5       56.58       47.19      2.40 o 
  -6   3   5       67.76       64.28      2.55 o 
  -5   3   5        9.64        5.58      1.30 o 
  -4   3   5      128.28      135.81      3.67 o 
  -3   3   5      141.86      142.33      4.55 o 
  -2   3   5      998.97     1116.30     11.59 o 
  -1   3   5      212.90      190.61      3.44 o 
   0   3   5      105.66       98.20      2.62 o 
   1   3   5        1.38        0.80      0.48 o 
   2   3   5      878.78      793.30     15.65 o 
   3   3   5        9.62        2.58      2.32 o 
   4   3   5      414.56      418.75     10.95 o 
   5   3   5       22.34       30.34      3.28 o 
   6   3   5        8.40       13.27      2.97 o 
   7   3   5        1.16        2.12      2.23 o 
 -11   4   5      226.70      214.35      9.09 o 
 -10   4   5       17.67       21.09      2.56 o 
  -9   4   5       35.91       33.78      2.44 o 
  -8   4   5      150.85      143.69      4.64 o 
  -7   4   5      380.67      406.15      7.23 o 
  -6   4   5       19.76       27.49      2.13 o 
  -5   4   5     1971.28     1988.34     23.73 o 
  -4   4   5     1374.89     1414.82     17.44 o 
  -3   4   5      244.59      289.89      4.93 o 
  -2   4   5     1382.47     1411.89     15.31 o 
  -1   4   5      177.25      272.15      4.36 o 
   0   4   5       18.07       20.80      2.20 o 
   1   4   5      321.84      303.60      9.85 o 
   2   4   5      291.41      246.75      5.26 o 
   3   4   5      881.93      774.45     15.86 o 
   4   4   5      630.06      616.55     15.76 o 
   5   4   5       25.84       29.78      4.54 o 
   6   4   5      405.47      404.49     12.47 o 
   7   4   5      107.27      137.61      7.43 o 
 -11   5   5      139.49      147.76      7.78 o 
 -10   5   5       70.27       60.49      3.76 o 
  -9   5   5      458.68      426.68      9.31 o 
  -8   5   5      351.67      370.77      7.16 o 
  -7   5   5      149.37      135.93      3.89 o 
  -6   5   5     1634.42     1652.58     19.03 o 
  -5   5   5      386.35      404.10      6.56 o 
  -4   5   5      109.52      107.46      3.14 o 
  -3   5   5     1285.22     1280.37     16.11 o 
  -2   5   5        5.22        4.50      0.95 o 
  -1   5   5     1539.84     1525.48     16.40 o 
   0   5   5     2348.56     2317.82     23.63 o 
   1   5   5      168.85      170.23      3.77 o 
   2   5   5      490.71      447.47      8.22 o 
   3   5   5        0.29       -0.83      1.06 o 
   4   5   5      238.32      225.25      8.06 o 
   5   5   5      316.22      337.27     13.49 o 
   6   5   5       15.69       19.35      7.68 o 
   7   5   5       78.28       83.66      8.62 o 
 -10   6   5      164.80      159.46      6.57 o 
  -9   6   5      209.79      206.05      6.60 o 
  -8   6   5       13.78       18.66      1.90 o 
  -7   6   5      770.10      779.59     11.19 o 
  -6   6   5      680.03      681.01      9.78 o 
  -5   6   5       53.13       56.46      2.32 o 
  -4   6   5      818.95      805.15     12.53 o 
  -3   6   5       21.39       21.37      1.52 o 
  -2   6   5      516.80      481.90      6.68 o 
  -1   6   5      557.05      611.55      7.95 o 
   0   6   5       38.87       39.45      2.04 o 
   1   6   5        8.96        9.34      1.35 o 
   2   6   5      474.67      449.91      8.31 o 
   3   6   5      298.46      312.40     15.56 o 
   4   6   5      483.57      446.15     15.53 o 
   5   6   5       28.94       28.49      5.12 o 
   6   6   5        6.58        9.26      3.34 o 
   7   6   5       20.08       29.26      4.13 o 
 -10   7   5       20.63       22.77      3.27 o 
  -9   7   5        4.20        3.03      1.66 o 
  -8   7   5        0.28       -1.11      1.11 o 
  -7   7   5      629.88      608.46     10.28 o 
  -6   7   5      173.52      175.64      4.63 o 
  -5   7   5      279.70      286.78      5.82 o 
  -4   7   5       24.12       19.60      1.70 o 
  -3   7   5      298.17      265.21      5.31 o 
  -2   7   5      153.30      175.70      3.58 o 
  -1   7   5     2430.04     2452.15     25.20 o 
   0   7   5       67.57       80.50      2.22 o 
   1   7   5       83.28       93.95      3.11 o 
   2   7   5      186.98      162.82      4.47 o 
   3   7   5      552.03      582.91     19.70 o 
   4   7   5      362.98      325.67     13.12 o 
   5   7   5        5.70        6.56      2.91 o 
   6   7   5        0.43        1.15      2.22 o 
   7   7   5        4.99        9.85      4.92 o 
 -10   8   5        9.68       13.47      3.97 o 
  -9   8   5       92.38       90.40      4.95 o 
  -8   8   5        0.75       -1.13      1.13 o 
  -7   8   5       72.60       74.15      3.24 o 
  -6   8   5      761.79      747.62     11.47 o 
  -5   8   5        4.33        6.35      1.17 o 
  -4   8   5       40.22       41.06      2.06 o 
  -3   8   5       48.04       52.63      4.12 o 
  -2   8   5      328.79      339.82      5.47 o 
  -1   8   5      270.61      261.70      4.58 o 
   0   8   5        5.01        7.90      1.17 o 
   1   8   5       36.85       35.64      1.59 o 
   2   8   5      382.89      351.32      7.16 o 
   3   8   5       24.38       11.95      3.84 o 
   4   8   5      151.58      154.80      9.03 o 
   5   8   5      173.17      175.30      9.81 o 
   6   8   5       12.87       14.61      4.03 o 
   7   8   5        0.00        4.14      4.33 o 
 -10   9   5        5.08        5.42      4.53 o 
  -9   9   5        0.07       -1.31      1.40 o 
  -8   9   5        0.29       -0.35      1.40 o 
  -7   9   5      252.39      228.70      6.92 o 
  -6   9   5        3.07        3.36      1.26 o 
  -5   9   5       18.49       18.62      1.72 o 
  -4   9   5      279.61      246.42      5.24 o 
  -3   9   5       71.18       81.60      3.10 o 
  -2   9   5      164.15      162.96      3.77 o 
  -1   9   5      264.20      252.00      4.55 o 
   0   9   5      298.16      273.56      4.92 o 
   1   9   5      438.94      431.52      6.42 o 
   2   9   5        3.21        1.03      0.99 o 
   3   9   5       38.56       35.19      4.83 o 
   4   9   5      478.91      464.93     16.51 o 
   5   9   5        0.92        3.08      2.43 o 
   6   9   5       62.71       54.99      6.39 o 
 -10  10   5       26.97       23.26      4.85 o 
  -9  10   5       27.67       29.92      3.33 o 
  -8  10   5        0.25       -0.08      1.40 o 
  -7  10   5      105.81       87.54      4.41 o 
  -6  10   5      122.65      123.51      4.79 o 
  -5  10   5      304.32      293.34      6.11 o 
  -4  10   5      473.67      441.64      7.66 o 
  -3  10   5      452.51      478.26      8.84 o 
  -2  10   5      588.19      552.38      9.52 o 
  -1  10   5      314.67      289.90      6.77 o 
   0  10   5       20.60       25.69      1.85 o 
   1  10   5      122.65      129.87      3.63 o 
   2  10   5      381.44      345.22      7.49 o 
   3  10   5       22.46       18.31      3.72 o 
   4  10   5      392.50      405.53     16.25 o 
   5  10   5       38.56       39.18      5.43 o 
   6  10   5      107.46      126.84     13.20 o 
  -9  11   5        4.61        6.07      2.09 o 
  -8  11   5        0.92        2.83      1.70 o 
  -7  11   5        0.04        0.65      1.40 o 
  -6  11   5      240.69      226.60      6.71 o 
  -5  11   5       43.68       47.38      2.50 o 
  -4  11   5        5.89        6.93      1.25 o 
  -3  11   5      176.10      145.60      4.39 o 
  -2  11   5       78.71       58.91      3.47 o 
  -1  11   5        0.93        3.39      0.83 o 
   0  11   5       66.12       52.89      2.48 o 
   1  11   5      233.40      214.20      6.47 o 
   2  11   5      498.92      501.80      9.82 o 
   3  11   5        0.28        0.28      1.99 o 
   4  11   5       55.26       69.06      6.67 o 
   5  11   5        0.04        1.12      2.18 o 
   6  11   5        1.43       14.18      5.71 o 
  -9  12   5       12.44        7.78      3.34 o 
  -8  12   5      108.73      109.26      5.44 o 
  -7  12   5      370.18      368.21      9.45 o 
  -6  12   5      216.87      204.10      6.43 o 
  -5  12   5      524.04      556.42     11.25 o 
  -4  12   5        0.51        0.35      0.83 o 
  -3  12   5        7.70        4.98      1.30 o 
  -2  12   5      133.68      139.47      4.20 o 
  -1  12   5      152.54      124.69      5.30 o 
   0  12   5        3.83        2.76      1.01 o 
   1  12   5     1923.03     1859.36     23.06 o 
   2  12   5      113.63      121.49      4.52 o 
   3  12   5       11.46       14.73      3.69 o 
   4  12   5       92.91       99.46      7.88 o 
   5  12   5        5.90       10.59      3.64 o 
  -9  13   5      164.74      195.16     10.88 o 
  -8  13   5       63.14       63.66      6.37 o 
  -7  13   5        5.70        6.36      1.91 o 
  -6  13   5       96.36      100.98      4.70 o 
  -5  13   5        0.45        3.19      1.89 o 
  -4  13   5      193.28      188.79      5.53 o 
  -3  13   5       32.39       42.20      2.62 o 
  -2  13   5       55.03       49.24      2.62 o 
  -1  13   5       65.67       72.54      3.28 o 
   0  13   5      559.01      544.29     12.08 o 
   1  13   5      612.10      621.86     10.24 o 
   2  13   5      636.63      603.61     11.61 o 
   3  13   5        5.50        6.55      2.99 o 
   4  13   5       41.18       28.11      4.96 o 
   5  13   5      239.29      256.63     18.91 o 
  -8  14   5       21.98       16.32      2.78 o 
  -7  14   5      186.43      200.57      9.38 o 
  -6  14   5        0.45       -0.22      1.68 o 
  -5  14   5      106.29      103.69      4.47 o 
  -4  14   5      359.62      357.37      8.13 o 
  -3  14   5      193.82      177.21      6.05 o 
  -2  14   5       63.35       68.17      3.90 o 
  -1  14   5       88.28       91.72      5.68 o 
   0  14   5      648.05      634.75     11.36 o 
   1  14   5       19.82       27.17      2.29 o 
   2  14   5      113.42      117.58      9.69 o 
   3  14   5      353.88      356.41     14.47 o 
   4  14   5      191.41      217.84     16.64 o 
   5  14   5       30.12       44.71      9.06 o 
  -8  15   5       35.95       44.21      7.88 o 
  -7  15   5       22.03       26.21      3.03 o 
  -6  15   5       88.19       99.08      4.83 o 
  -5  15   5      159.47      170.40      5.79 o 
  -4  15   5      166.51      169.47      5.40 o 
  -3  15   5      647.05      618.29     23.93 o 
  -2  15   5       13.84       17.24      2.76 o 
  -1  15   5      780.99      786.72     15.75 o 
   0  15   5      573.90      562.10     10.69 o 
   1  15   5       19.36       17.25      2.04 o 
   2  15   5       73.10       83.36      4.45 o 
   3  15   5      324.45      330.54     14.18 o 
   4  15   5       16.78       25.21      5.01 o 
  -7  16   5       22.08       20.70      3.47 o 
  -6  16   5       33.97       30.99      3.10 o 
  -5  16   5        4.41        4.60      1.75 o 
  -4  16   5        8.84        6.17      2.57 o 
  -3  16   5        7.59        5.91      3.45 o 
  -2  16   5       15.03       15.98      3.11 o 
  -1  16   5       36.57       39.39      4.27 o 
   0  16   5       84.79       79.89      3.80 o 
   1  16   5       48.42       44.22      2.97 o 
   2  16   5       10.91       15.48      2.50 o 
   3  16   5       48.37       60.10      6.67 o 
   4  16   5        2.54       -0.59      3.94 o 
  -7  17   5       12.56        9.58      2.41 o 
  -6  17   5        2.46        4.57      1.88 o 
  -5  17   5        7.50        7.50      2.31 o 
  -4  17   5       60.91       47.23      4.94 o 
  -3  17   5        6.76        6.05      2.50 o 
  -2  17   5       50.10       47.67      6.89 o 
  -1  17   5       60.25       59.43      6.99 o 
   0  17   5        6.11        8.51      3.19 o 
   1  17   5        0.16       -0.76      1.23 o 
   2  17   5       57.16       61.17      4.24 o 
   3  17   5       14.97       20.68      3.75 o 
  -6  18   5       35.70       38.05      7.88 o 
  -5  18   5        0.07        2.58      2.36 o 
  -4  18   5       66.22       55.12     12.01 o 
  -3  18   5        1.82        1.77      2.23 o 
  -2  18   5      120.87      121.03     13.10 o 
  -1  18   5       49.17       50.48      4.83 o 
   0  18   5       71.44       65.81      5.19 o 
   1  18   5       23.09       21.86      2.51 o 
   2  18   5        2.65        2.12      1.94 o 
  -5  19   5       15.24       14.48      3.76 o 
  -4  19   5      118.42      115.51      7.66 o 
  -3  19   5       55.28       62.55      5.70 o 
  -2  19   5       70.56       88.17      6.40 o 
  -1  19   5      243.97      280.11     11.06 o 
   0  19   5      234.28      226.76      9.72 o 
   1  19   5        5.53        6.70      3.94 o 
  -3  20   5       78.19       74.78      6.34 o 
  -2  20   5        0.21       -0.30      2.16 o 
  -1  20   5      127.03      124.67      7.58 o 
   0  20   5       48.58       54.18      6.50 o 
 -11   0   6        4.07        1.12      2.89 o 
 -10   0   6      125.79      118.46      6.22 o 
  -9   0   6        0.04       -1.06      1.64 o 
  -8   0   6       42.42       54.34      7.39 o 
  -7   0   6       43.71       48.54      4.31 o 
  -6   0   6       34.57       39.52      9.45 o 
  -5   0   6      107.95       98.95      5.06 o 
  -4   0   6     1093.51     1141.28     23.16 o 
  -3   0   6      968.64     1088.15     16.42 o 
  -2   0   6     1286.12     1308.92     19.48 o 
  -1   0   6      653.64      648.23     11.40 o 
   0   0   6        1.17        6.59      2.53 o 
   1   0   6       14.45       17.53      3.55 o 
   2   0   6      216.47      207.20     11.62 o 
   3   0   6      752.73      699.81     19.48 o 
   4   0   6        4.29        5.03      2.41 o 
   5   0   6       91.39       83.27     12.70 o 
   6   0   6        0.07        4.21      2.60 o 
   7   0   6      158.67      169.78     15.76 o 
 -11   1   6       20.99       20.95      2.44 o 
 -10   1   6       14.86       16.03      2.32 o 
  -9   1   6        6.32        7.64      2.43 o 
  -8   1   6      192.01      200.89      5.64 o 
  -7   1   6       26.18       20.73      2.20 o 
  -6   1   6      375.45      357.92      7.76 o 
  -5   1   6      458.78      449.93      8.55 o 
  -4   1   6        0.09        1.05      0.76 o 
  -3   1   6       33.05       18.55      1.43 o 
  -2   1   6       68.35       45.33      1.46 o 
  -1   1   6      169.42      178.78      5.05 o 
   0   1   6      178.95      166.05      3.36 o 
   1   1   6     2240.53     2143.42     39.83 o 
   2   1   6        0.02        0.69      1.33 o 
   3   1   6      372.96      371.42     10.41 o 
   4   1   6        5.83        8.18      1.90 o 
   5   1   6       23.24       19.19      2.63 o 
   6   1   6        3.81        7.22      2.57 o 
   7   1   6       35.58       42.00      6.39 o 
 -11   2   6        0.64        0.18      2.16 o 
 -10   2   6       49.70       47.42      3.31 o 
  -9   2   6      234.40      239.92      6.50 o 
  -8   2   6       99.44       88.56      4.89 o 
  -7   2   6      252.72      242.41      5.92 o 
  -6   2   6       48.98       51.00      2.72 o 
  -5   2   6       27.63       28.93      2.48 o 
  -4   2   6      952.66      988.65     13.26 o 
  -3   2   6      473.69      453.72      5.92 o 
  -2   2   6     1305.21     1296.68     12.25 o 
  -1   2   6     1444.74     1525.41     15.23 o 
   0   2   6      236.20      268.05      7.76 o 
   1   2   6        2.28        2.43      1.05 o 
   2   2   6     1197.40     1170.92     21.76 o 
   3   2   6      200.97      177.24      6.93 o 
   4   2   6      422.52      380.98     18.65 o 
   5   2   6       75.94       83.02      4.76 o 
   6   2   6        1.94        3.76      2.36 o 
   7   2   6       99.96      115.96      7.26 o 
 -11   3   6      135.33      136.20     13.16 o 
 -10   3   6       82.14       82.43      4.12 o 
  -9   3   6       14.73       12.90      1.90 o 
  -8   3   6      389.04      406.71      8.42 o 
  -7   3   6       43.13       37.37      2.48 o 
  -6   3   6      168.34      158.28      4.44 o 
  -5   3   6       66.47       74.95      5.78 o 
  -4   3   6        8.05        9.93      1.23 o 
  -3   3   6     2066.40     2213.08     21.33 o 
  -2   3   6     1196.06     1216.69     12.78 o 
  -1   3   6     1270.33     1296.52     14.89 o 
   0   3   6      137.81      141.69      3.43 o 
   1   3   6       93.77       99.90      3.33 o 
   2   3   6       19.64       19.06      2.56 o 
   3   3   6     2180.04     2029.87     33.96 o 
   4   3   6        6.27        4.59      1.93 o 
   5   3   6      265.14      259.39      9.98 o 
   6   3   6       46.23       49.63      5.43 o 
 -11   4   6       27.17       30.54      4.27 o 
 -10   4   6       61.35       63.81      3.92 o 
  -9   4   6        8.59        8.73      1.66 o 
  -8   4   6        8.12        8.17      1.65 o 
  -7   4   6        3.13        2.45      1.43 o 
  -6   4   6       69.75       74.02      3.52 o 
  -5   4   6      912.96      902.30     15.21 o 
  -4   4   6      474.04      525.02      8.41 o 
  -3   4   6      372.87      375.46      5.34 o 
  -2   4   6        3.47        3.64      0.72 o 
  -1   4   6      774.40      833.66     10.23 o 
   0   4   6       24.01       24.55      1.58 o 
   1   4   6       54.49       46.03      2.39 o 
   2   4   6       11.81       11.30      2.19 o 
   3   4   6      361.74      359.17     10.25 o 
   4   4   6       63.11       53.51      5.26 o 
   5   4   6        7.51        9.79      3.45 o 
   6   4   6        0.49        0.49      2.01 o 
 -10   5   6        0.58        0.00      1.40 o 
  -9   5   6        6.78        4.73      1.39 o 
  -8   5   6        2.47        1.09      1.08 o 
  -7   5   6       10.52        7.34      1.53 o 
  -6   5   6        3.15        4.45      1.19 o 
  -5   5   6       60.60       55.66      2.63 o 
  -4   5   6        5.29        6.11      1.08 o 
  -3   5   6      101.01       97.82      4.62 o 
  -2   5   6      318.48      304.04      5.33 o 
  -1   5   6      173.95      197.27      4.79 o 
   0   5   6      126.57      114.04      3.77 o 
   1   5   6        0.00        0.48      1.56 o 
   2   5   6      427.20      428.73     18.84 o 
   3   5   6      391.04      385.56     10.64 o 
   4   5   6      136.84      148.43      8.98 o 
   5   5   6        0.37       -0.20      3.45 o 
   6   5   6       39.70       46.85      6.17 o 
 -10   6   6        5.84        2.97      1.76 o 
  -9   6   6       71.85       67.17      3.88 o 
  -8   6   6        0.19       -0.04      0.99 o 
  -7   6   6        0.56       -0.62      0.89 o 
  -6   6   6       47.01       60.39      4.29 o 
  -5   6   6      489.48      505.68      8.65 o 
  -4   6   6        1.67        2.07      0.95 o 
  -3   6   6      150.49      139.48      4.05 o 
  -2   6   6      199.65      206.62      4.08 o 
  -1   6   6       63.27       50.71      1.94 o 
   0   6   6       23.37       26.93      1.46 o 
   1   6   6      342.13      342.42      7.24 o 
   2   6   6       76.55       72.84      4.31 o 
   3   6   6      308.65      288.63     12.35 o 
   4   6   6       14.26        8.93      3.94 o 
   5   6   6       10.14       14.76      3.95 o 
   6   6   6       87.15      101.35      8.34 o 
 -10   7   6       64.18       55.52      4.27 o 
  -9   7   6        6.71        7.73      2.17 o 
  -8   7   6      367.52      359.74      7.83 o 
  -7   7   6      206.91      219.79      5.65 o 
  -6   7   6     1787.81     1791.77     25.28 o 
  -5   7   6        9.05        8.05      1.47 o 
  -4   7   6      832.58      880.86     13.84 o 
  -3   7   6     1455.80     1352.62     18.96 o 
  -2   7   6      616.43      568.14      7.97 o 
  -1   7   6       61.76       58.42      2.69 o 
   0   7   6      895.57      816.43     11.67 o 
   1   7   6      699.41      662.45     11.22 o 
   2   7   6     1417.41     1338.06     32.05 o 
   3   7   6      893.77      830.04     23.73 o 
   4   7   6        8.23       10.41      3.31 o 
   5   7   6      416.72      440.71     37.72 o 
   6   7   6       24.40       31.33     13.69 o 
 -10   8   6       20.05       22.50      4.99 o 
  -9   8   6       36.10       37.05      3.54 o 
  -8   8   6      106.81       91.26      7.22 o 
  -7   8   6      107.49      105.11      5.74 o 
  -6   8   6      821.50      839.70     14.28 o 
  -5   8   6       93.73       86.51      3.59 o 
  -4   8   6      708.23      660.26     11.30 o 
  -3   8   6      927.38      883.98     13.70 o 
  -2   8   6       46.65       44.03      2.01 o 
  -1   8   6      512.90      495.23      7.28 o 
   0   8   6      537.31      472.80      7.00 o 
   1   8   6      287.80      299.80      5.86 o 
   2   8   6      444.63      424.89     15.66 o 
   3   8   6       53.68       52.66      6.01 o 
   4   8   6        0.89        1.24      2.26 o 
   5   8   6      114.43      127.23      9.14 o 
   6   8   6       15.56       14.97      6.30 o 
 -10   9   6        0.78       -2.51      2.51 o 
  -9   9   6      173.37      152.82      7.10 o 
  -8   9   6       71.76       64.95      4.38 o 
  -7   9   6        8.13        5.68      1.71 o 
  -6   9   6       28.57       30.38      2.25 o 
  -5   9   6      953.79      925.87     14.94 o 
  -4   9   6       34.38       40.26      2.54 o 
  -3   9   6      312.65      318.21      6.89 o 
  -2   9   6       25.97       20.40      2.24 o 
  -1   9   6        1.43        2.43      1.01 o 
   0   9   6      280.79      303.94      5.49 o 
   1   9   6      181.68      153.66      7.73 o 
   2   9   6       20.38       20.93      2.53 o 
   3   9   6      221.71      214.38     10.98 o 
   4   9   6       19.32       17.02      4.17 o 
   5   9   6      100.26       92.36      8.09 o 
   6   9   6      164.43      174.90     16.15 o 
 -10  10   6      110.07      118.76     12.41 o 
  -9  10   6        4.36        7.97      3.07 o 
  -8  10   6      156.50      140.44      5.94 o 
  -7  10   6       46.23       46.86      3.49 o 
  -6  10   6       31.70       36.63      2.43 o 
  -5  10   6      170.32      171.97      5.28 o 
  -4  10   6      413.17      416.80      8.53 o 
  -3  10   6      221.73      203.32      7.93 o 
  -2  10   6      155.98      183.04      6.51 o 
  -1  10   6      298.53      276.53      6.03 o 
   0  10   6      297.44      302.83      6.19 o 
   1  10   6       63.90       47.25      2.86 o 
   2  10   6       25.16       34.34      3.09 o 
   3  10   6       19.19       17.66      4.11 o 
   4  10   6      226.08      235.94     12.11 o 
   5  10   6      230.72      246.79     12.72 o 
  -9  11   6      160.23      164.99      9.72 o 
  -8  11   6      446.84      417.58     10.59 o 
  -7  11   6       23.81       24.79      2.88 o 
  -6  11   6       39.00       39.77      3.09 o 
  -5  11   6       18.64       17.67      2.05 o 
  -4  11   6      347.36      329.90      7.51 o 
  -3  11   6      426.42      414.90      8.81 o 
  -2  11   6       20.50       18.73      2.33 o 
  -1  11   6        0.98        0.30      0.79 o 
   0  11   6       16.35       15.57      1.66 o 
   1  11   6      185.10      180.62      5.53 o 
   2  11   6        0.02       -0.71      1.33 o 
   3  11   6      119.29      125.27      8.83 o 
   4  11   6       11.74       12.01      8.57 o 
   5  11   6        2.06       -1.58      4.14 o 
  -9  12   6      112.65       97.41      8.26 o 
  -8  12   6       51.97       51.95      3.96 o 
  -7  12   6       83.99       91.52      4.72 o 
  -6  12   6       25.59       26.53      2.70 o 
  -5  12   6       57.57       62.83      4.14 o 
  -4  12   6       57.19       51.88      3.00 o 
  -3  12   6       15.69       20.21      1.99 o 
  -2  12   6      736.30      724.55     12.10 o 
  -1  12   6      187.80      200.38      7.96 o 
   0  12   6        5.32       10.06      1.63 o 
   1  12   6      547.74      504.64     10.38 o 
   2  12   6      249.51      246.89     12.61 o 
   3  12   6       30.27       26.73      5.61 o 
   4  12   6      184.33      171.83     20.38 o 
   5  12   6      142.47      123.89     14.38 o 
  -9  13   6       19.09       23.53      5.01 o 
  -8  13   6        0.94        1.26      1.70 o 
  -7  13   6       92.84       95.74      4.88 o 
  -6  13   6       13.57       11.38      2.11 o 
  -5  13   6       14.24       14.50      2.54 o 
  -4  13   6      115.34      110.36      4.26 o 
  -3  13   6       21.65       21.16      2.08 o 
  -2  13   6      341.16      346.32      9.18 o 
  -1  13   6       13.31       12.45      1.78 o 
   0  13   6      112.48      104.56      4.44 o 
   1  13   6        1.01        1.76      2.09 o 
   2  13   6        0.32       -1.35      1.35 o 
   3  13   6       36.07       48.09     11.32 o 
   4  13   6        0.01        2.62      2.69 o 
  -8  14   6        8.18        9.89      2.38 o 
  -7  14   6       36.18       49.72      3.86 o 
  -6  14   6        5.55        2.84      1.60 o 
  -5  14   6       11.24       11.60      2.42 o 
  -4  14   6       29.51       25.57      2.89 o 
  -3  14   6       23.62       22.61      2.22 o 
  -2  14   6       22.09       21.96      2.71 o 
  -1  14   6      593.14      577.05     10.98 o 
   0  14   6        8.86       12.35      1.88 o 
   1  14   6       77.86       85.49      4.54 o 
   2  14   6        4.40       -0.31      2.76 o 
   3  14   6        4.18        4.08      2.99 o 
   4  14   6       12.21       16.74      7.09 o 
  -8  15   6        6.00       -1.50      4.04 o 
  -7  15   6       72.77       83.25      4.76 o 
  -6  15   6       40.25       46.75      3.72 o 
  -5  15   6      285.81      304.18      9.43 o 
  -4  15   6        0.01        0.81      1.52 o 
  -3  15   6        4.83        4.83      2.23 o 
  -2  15   6      101.83      108.64      5.60 o 
  -1  15   6      101.41      108.61      6.52 o 
   0  15   6       51.81       56.04      3.29 o 
   1  15   6      108.43      108.08      5.22 o 
   2  15   6       36.47       29.16      3.88 o 
   3  15   6      134.43      124.43      9.36 o 
  -7  16   6        5.10        7.69      2.25 o 
  -6  16   6      302.03      329.72      8.90 o 
  -5  16   6       11.44        7.88      2.27 o 
  -4  16   6      252.32      266.02     10.92 o 
  -3  16   6        8.14        9.07      2.71 o 
  -2  16   6      160.67      156.63     11.42 o 
  -1  16   6       98.82      101.11      6.52 o 
   0  16   6       14.59       14.78      2.17 o 
   1  16   6      435.00      412.14     11.40 o 
   2  16   6       18.90       16.79      3.39 o 
  -6  17   6      151.29      144.89      7.35 o 
  -5  17   6      188.04      197.17      9.89 o 
  -4  17   6        7.66        1.87      2.37 o 
  -3  17   6      171.72      173.48     10.93 o 
  -2  17   6       84.59       78.97      5.85 o 
  -1  17   6      351.97      339.65     11.88 o 
   0  17   6      117.34      132.91      5.86 o 
   1  17   6       61.79       64.99      4.43 o 
   2  17   6       75.43       86.16      6.44 o 
  -5  18   6       44.75       41.75      5.22 o 
  -4  18   6      202.83      212.80     10.24 o 
  -3  18   6      125.69      125.60      7.71 o 
  -2  18   6       90.51       97.83     14.28 o 
  -1  18   6      266.46      287.22     11.06 o 
   0  18   6       10.24        7.33      2.71 o 
   1  18   6      318.56      350.20     10.37 o 
  -4  19   6        6.19        1.18      3.74 o 
  -3  19   6        0.35       -1.17      2.16 o 
  -2  19   6       63.44       65.53      5.92 o 
  -1  19   6        1.05       -0.48      1.93 o 
   0  19   6      160.42      164.66     12.21 o 
 -11   1   7        8.71        7.88      1.89 o 
 -10   1   7       32.94       35.56      3.04 o 
  -9   1   7        0.25        0.51      1.24 o 
  -8   1   7        6.00        5.69      1.50 o 
  -7   1   7       66.07       74.96      3.74 o 
  -6   1   7       33.41       32.30      2.47 o 
  -5   1   7      971.28     1060.91     16.22 o 
  -4   1   7       87.15       96.93      4.15 o 
  -3   1   7        0.01       -0.28      0.43 o 
  -2   1   7        0.70        2.60      0.58 o 
  -1   1   7      241.98      221.41      4.04 o 
   0   1   7      129.24      117.13      6.07 o 
   1   1   7      708.80      675.45     25.47 o 
   2   1   7        0.95        4.29      1.95 o 
   3   1   7        3.99        5.48      2.12 o 
   4   1   7        1.85        4.40      1.75 o 
   5   1   7        1.84        2.12      1.82 o 
   6   1   7        8.58        4.51      2.68 o 
 -11   2   7        6.59        6.68      2.27 o 
 -10   2   7       16.91       21.28      3.45 o 
  -9   2   7       47.61       47.48      3.19 o 
  -8   2   7       10.32        7.18      1.59 o 
  -7   2   7     1431.84     1430.25     26.13 o 
  -6   2   7       44.26       38.93      2.46 o 
  -5   2   7       36.57       33.04      2.16 o 
  -4   2   7      242.87      216.82      4.96 o 
  -3   2   7      520.93      472.96      5.90 o 
  -2   2   7       74.27       76.72      1.95 o 
  -1   2   7      773.01      760.81      9.75 o 
   0   2   7       58.59       58.86      2.98 o 
   1   2   7     1449.08     1346.72     24.46 o 
   2   2   7     1084.22     1081.37     30.80 o 
   3   2   7      137.45      149.09      6.78 o 
   4   2   7       63.80       65.56      4.42 o 
   5   2   7       27.99       32.95      4.84 o 
   6   2   7        7.80       19.98      3.84 o 
 -11   3   7        1.29        3.15      2.69 o 
 -10   3   7      117.89      123.05      4.98 o 
  -9   3   7       51.97       60.20      4.06 o 
  -8   3   7       68.72       70.79      3.55 o 
  -7   3   7      614.48      645.88     11.09 o 
  -6   3   7      736.27      782.38     12.18 o 
  -5   3   7      233.66      227.72      5.34 o 
  -4   3   7      428.28      409.83      7.32 o 
  -3   3   7       77.03       71.77      2.28 o 
  -2   3   7      273.25      275.14      4.88 o 
  -1   3   7       71.88       70.06      2.44 o 
   0   3   7     1470.79     1439.81     26.61 o 
   1   3   7       49.84       50.41      3.87 o 
   2   3   7     1407.18     1295.34     26.80 o 
   3   3   7        0.49        3.19      1.87 o 
   4   3   7      134.70      138.80      6.77 o 
   5   3   7        4.09        7.88      3.20 o 
   6   3   7        4.05        7.57      3.04 o 
 -10   4   7        1.43        1.68      1.49 o 
  -9   4   7      261.15      263.98      7.03 o 
  -8   4   7       11.14       10.04      1.80 o 
  -7   4   7       15.23       22.34      2.13 o 
  -6   4   7       15.59       16.84      1.82 o 
  -5   4   7       21.99       25.84      2.01 o 
  -4   4   7      123.38      116.18      4.15 o 
  -3   4   7     1034.45     1016.60     10.76 o 
  -2   4   7        5.44        7.49      1.02 o 
  -1   4   7     1288.84     1270.94     14.79 o 
   0   4   7     1493.21     1432.93     20.90 o 
   1   4   7       45.30       31.65      3.19 o 
   2   4   7      790.15      725.18     29.94 o 
   3   4   7        9.32       12.97      2.64 o 
   4   4   7       22.55       13.81      3.75 o 
   5   4   7       55.38       69.80      8.08 o 
   6   4   7      160.81      188.39     13.39 o 
 -10   5   7        9.46       14.07      2.68 o 
  -9   5   7      192.69      201.95      6.08 o 
  -8   5   7      175.76      179.57      5.49 o 
  -7   5   7        3.85        4.61      1.33 o 
  -6   5   7       77.23       66.93      3.14 o 
  -5   5   7     1644.92     1633.45     20.82 o 
  -4   5   7     1325.51     1327.75     17.29 o 
  -3   5   7      863.82      862.60     10.12 o 
  -2   5   7      809.33      779.81     10.23 o 
  -1   5   7       23.20       28.48      1.64 o 
   0   5   7      517.86      525.56      8.50 o 
   1   5   7     2273.56     2143.84     35.57 o 
   2   5   7       19.45       18.83      2.81 o 
   3   5   7      394.31      413.24     15.85 o 
   4   5   7      478.45      479.20     17.73 o 
   5   5   7        0.26       -1.40      2.40 o 
 -10   6   7        8.04       16.45      3.07 o 
  -9   6   7      115.14      115.20      5.81 o 
  -8   6   7      664.79      685.96     12.05 o 
  -7   6   7      110.49      113.71      4.24 o 
  -6   6   7        4.43        5.54      1.32 o 
  -5   6   7      145.48      140.90      5.01 o 
  -4   6   7       98.50       89.27      4.29 o 
  -3   6   7       58.12       49.71      1.68 o 
  -2   6   7      657.14      613.44      9.13 o 
  -1   6   7      103.81       93.39      3.48 o 
   0   6   7      362.62      331.23      8.80 o 
   1   6   7      149.55      145.34      4.70 o 
   2   6   7       20.04       23.02      3.01 o 
   3   6   7        2.48        4.01      2.74 o 
   4   6   7       42.21       39.30      5.71 o 
   5   6   7       40.45       53.31     11.32 o 
 -10   7   7       12.80        5.90      3.47 o 
  -9   7   7        3.33        5.96      3.08 o 
  -8   7   7      157.81      150.77      5.11 o 
  -7   7   7      385.29      388.79      9.00 o 
  -6   7   7        0.00        0.88      1.36 o 
  -5   7   7      224.07      218.33      6.20 o 
  -4   7   7      200.54      197.80      5.44 o 
  -3   7   7       68.46       70.22      1.94 o 
  -2   7   7      388.26      412.35      7.08 o 
  -1   7   7       52.05       60.02      2.35 o 
   0   7   7       14.23       19.57      1.68 o 
   1   7   7       59.18       44.63      3.41 o 
   2   7   7      241.80      225.35     11.26 o 
   3   7   7      291.98      306.95     17.43 o 
   4   7   7      166.92      149.42     13.79 o 
   5   7   7       15.12       16.17      9.16 o 
 -10   8   7        2.80        1.10      3.26 o 
  -9   8   7      132.14      126.66     10.22 o 
  -8   8   7      102.03      100.16      8.61 o 
  -7   8   7       17.00       17.69      2.26 o 
  -6   8   7       19.36       23.52      2.33 o 
  -5   8   7      388.28      379.35      8.35 o 
  -4   8   7      314.94      305.38      7.09 o 
  -3   8   7      498.16      471.60      7.33 o 
  -2   8   7        2.45        1.65      0.98 o 
  -1   8   7      189.97      176.42      4.46 o 
   0   8   7      279.03      259.90      5.62 o 
   1   8   7        0.99        0.68      1.27 o 
   2   8   7       27.16       22.77      4.43 o 
   3   8   7        1.99        0.48      2.36 o 
   4   8   7        8.82       12.92      4.15 o 
   5   8   7       42.21       44.32     10.04 o 
 -10   9   7       16.69       24.84      5.15 o 
  -9   9   7      180.43      171.34      8.06 o 
  -8   9   7       47.11       37.56      4.09 o 
  -7   9   7       46.82       45.41      3.23 o 
  -6   9   7        2.29        2.66      1.38 o 
  -5   9   7      728.63      718.18     12.80 o 
  -4   9   7      158.01      149.45      5.00 o 
  -3   9   7      236.27      243.00      4.83 o 
  -2   9   7       57.70       50.52      2.77 o 
  -1   9   7       59.68       56.65      2.41 o 
   0   9   7      107.04      100.88      3.66 o 
   1   9   7       75.88       59.91      4.04 o 
   2   9   7       58.15       47.54      3.75 o 
   3   9   7        0.45        1.49      2.46 o 
   4   9   7       44.33       35.55      5.87 o 
   5   9   7       19.74       10.64      6.50 o 
  -9  10   7       95.36       81.23      6.01 o 
  -8  10   7       18.31       11.08      3.47 o 
  -7  10   7        4.41        2.10      1.98 o 
  -6  10   7        7.50        8.71      1.80 o 
  -5  10   7       26.83       32.20      4.09 o 
  -4  10   7      160.60      156.59      5.01 o 
  -3  10   7       64.04       62.30      5.25 o 
  -2  10   7      143.82      138.38      3.81 o 
  -1  10   7      200.52      179.29      4.37 o 
   0  10   7        0.43        0.23      1.20 o 
   1  10   7        6.39        4.56      1.76 o 
   2  10   7        2.76        1.23      1.52 o 
   3  10   7        7.87        6.89      3.36 o 
   4  10   7       27.46       36.33      5.96 o 
  -9  11   7      180.17      161.89     20.48 o 
  -8  11   7        9.94        7.13      3.75 o 
  -7  11   7      155.28      141.03      6.75 o 
  -6  11   7        4.17        4.97      1.82 o 
  -5  11   7      217.89      216.06      6.29 o 
  -4  11   7        1.66        3.64      1.32 o 
  -3  11   7      393.28      363.68      7.96 o 
  -2  11   7      221.29      211.28      5.64 o 
  -1  11   7       12.38       18.97      2.22 o 
   0  11   7       67.29       60.61      4.01 o 
   1  11   7       19.76       18.23      3.13 o 
   2  11   7        0.40       -0.31      1.43 o 
   3  11   7       82.34       70.55      7.37 o 
   4  11   7      274.80      341.52     24.03 o 
  -9  12   7        4.80        6.37      3.83 o 
  -8  12   7       15.38       22.28      3.65 o 
  -7  12   7      129.23      124.54      6.50 o 
  -6  12   7      249.13      264.92     15.00 o 
  -5  12   7        1.43        2.77      1.35 o 
  -4  12   7      134.59      147.44      4.99 o 
  -3  12   7      120.44      119.01      4.36 o 
  -2  12   7        2.17       -0.67      1.62 o 
  -1  12   7       24.97       22.12      2.17 o 
   0  12   7      746.01      715.91     14.66 o 
   1  12   7      267.09      266.98      9.98 o 
   2  12   7      312.87      298.91      9.70 o 
   3  12   7       40.48       47.91      6.39 o 
   4  12   7        0.18       -1.18      4.33 o 
  -8  13   7        8.15       12.74      3.13 o 
  -7  13   7      285.01      320.02     10.59 o 
  -6  13   7       47.42       53.61      5.86 o 
  -5  13   7       97.80       97.28      5.18 o 
  -4  13   7      105.39      113.80      4.49 o 
  -3  13   7      125.64      128.44      4.61 o 
  -2  13   7       46.28       41.90      3.49 o 
  -1  13   7      600.40      619.13     11.53 o 
   0  13   7        1.50        0.28      1.51 o 
   1  13   7      166.92      168.22      7.99 o 
   2  13   7       91.44       93.36      6.19 o 
   3  13   7       11.70       17.94      5.42 o 
  -8  14   7       63.10       66.10      7.07 o 
  -7  14   7       21.23       18.73      3.38 o 
  -6  14   7      200.01      196.05      7.78 o 
  -5  14   7       70.06       66.56      4.97 o 
  -4  14   7        4.73        3.43      1.62 o 
  -3  14   7      333.18      328.28      9.59 o 
  -2  14   7      545.64      525.35     12.56 o 
  -1  14   7      826.46      814.92     14.15 o 
   0  14   7      117.27      111.95      5.33 o 
   1  14   7        1.71        2.36      2.76 o 
   2  14   7      147.93      148.92      7.85 o 
  -7  15   7       12.00       14.21      3.08 o 
  -6  15   7       30.62       21.87      3.29 o 
  -5  15   7      246.43      256.96      8.70 o 
  -4  15   7      202.61      194.58      9.33 o 
  -3  15   7        3.00       -0.01      1.88 o 
  -2  15   7       89.41       90.70      6.20 o 
  -1  15   7      106.77      106.39      4.53 o 
   0  15   7       26.40       29.21      3.16 o 
   1  15   7       85.73       90.47      6.34 o 
   2  15   7       10.55        7.27      2.77 o 
  -6  16   7       41.63       44.77      4.32 o 
  -5  16   7       65.13       64.25      9.55 o 
  -4  16   7        2.51        4.69      2.64 o 
  -3  16   7       27.37       27.05      4.03 o 
  -2  16   7        3.76        1.57      1.82 o 
  -1  16   7       18.56       16.14      2.75 o 
   0  16   7       49.26       54.14      4.11 o 
   1  16   7       11.39        9.93      2.91 o 
   2  16   7        9.27       20.09      4.73 o 
  -6  17   7        6.59        2.59      4.04 o 
  -5  17   7        0.11       -0.98      2.18 o 
  -4  17   7        0.00        0.34      2.27 o 
  -3  17   7       45.01       48.92      8.27 o 
  -2  17   7        1.78       -1.77      2.09 o 
  -1  17   7       14.14        9.77      2.50 o 
   0  17   7        0.18        1.36      1.80 o 
   1  17   7       11.38       13.98      5.51 o 
  -4  18   7       10.41        9.46      3.27 o 
  -3  18   7       32.72       34.31      4.79 o 
  -2  18   7        3.72        0.33      2.22 o 
  -1  18   7       61.70       72.87      8.67 o 
 -10   0   8      171.34      189.56      8.22 o 
  -9   0   8      571.98      565.14     14.52 o 
  -8   0   8     1296.90     1316.66     29.69 o 
  -7   0   8      100.22      118.25      6.70 o 
  -6   0   8      880.23      841.73     36.04 o 
  -5   0   8      315.67      298.50     10.01 o 
  -4   0   8      133.15      122.51      5.86 o 
  -3   0   8      671.32      645.30     10.34 o 
  -2   0   8       16.55       16.41      1.82 o 
  -1   0   8       11.15        8.67      1.53 o 
   0   0   8     3854.60     3673.43     92.37 o 
   1   0   8     1521.16     1497.46     44.91 o 
   2   0   8      502.98      463.49     16.28 o 
   3   0   8      584.20      561.72     18.97 o 
   4   0   8       29.67       32.87      5.28 o 
   5   0   8        7.69       10.90      3.78 o 
 -10   1   8        6.95        5.89      1.97 o 
  -9   1   8       50.05       54.99      3.56 o 
  -8   1   8       19.21       24.41      2.48 o 
  -7   1   8      229.96      240.59      6.98 o 
  -6   1   8        0.19       -0.88      0.88 o 
  -5   1   8       55.51       61.09      2.89 o 
  -4   1   8      202.09      172.38      4.51 o 
  -3   1   8       48.69       45.41      1.64 o 
  -2   1   8      327.01      301.20      4.59 o 
  -1   1   8       98.81      109.89      2.91 o 
   0   1   8        0.66        3.06      1.67 o 
   1   1   8      139.79      120.99      6.04 o 
   2   1   8       79.18       93.70      7.09 o 
   3   1   8        0.37        3.18      1.79 o 
   4   1   8       67.21       62.41      4.68 o 
   5   1   8      101.74      108.09      7.52 o 
 -10   2   8       83.87       98.69      4.79 o 
  -9   2   8       42.74       48.33      3.30 o 
  -8   2   8       97.87      109.89      4.44 o 
  -7   2   8       18.64       25.79      2.39 o 
  -6   2   8        5.87        4.80      1.31 o 
  -5   2   8      133.27      147.82      5.05 o 
  -4   2   8       59.43       65.47      2.81 o 
  -3   2   8      156.35      160.63      3.92 o 
  -2   2   8      192.28      188.47      4.08 o 
  -1   2   8        3.00        3.52      1.06 o 
   0   2   8      148.41      160.92      8.82 o 
   1   2   8      309.75      303.38      9.68 o 
   2   2   8        0.08       -0.22      1.51 o 
   3   2   8      174.52      179.50      8.90 o 
   4   2   8        5.89        9.18      2.45 o 
   5   2   8       37.46       38.41      5.26 o 
 -10   3   8       44.54       43.70      3.42 o 
  -9   3   8        0.91        0.89      1.42 o 
  -8   3   8       97.10      104.79      4.31 o 
  -7   3   8      387.03      402.21      8.40 o 
  -6   3   8      204.44      202.94      5.40 o 
  -5   3   8       37.37       40.56      2.95 o 
  -4   3   8      416.03      404.87      7.56 o 
  -3   3   8      201.34      215.28      3.70 o 
  -2   3   8      349.68      336.35      7.14 o 
  -1   3   8     1609.45     1590.52     22.56 o 
   0   3   8       77.16       76.19      5.58 o 
   1   3   8        8.79        7.76      2.54 o 
   2   3   8      201.55      179.19      8.44 o 
   3   3   8        7.12       14.94      3.33 o 
   4   3   8       29.25       26.27      4.34 o 
   5   3   8       55.37       55.09      5.91 o 
 -10   4   8       24.41       22.47      2.67 o 
  -9   4   8      103.59      110.66      4.68 o 
  -8   4   8       13.97       12.52      2.01 o 
  -7   4   8      192.90      196.98      5.61 o 
  -6   4   8        5.24        5.68      1.34 o 
  -5   4   8        0.63        0.10      0.85 o 
  -4   4   8      106.66      106.71      3.59 o 
  -3   4   8        1.60        2.79      0.79 o 
  -2   4   8       81.33       63.39      2.85 o 
  -1   4   8      642.50      582.83      9.44 o 
   0   4   8       32.99       31.90      4.18 o 
   1   4   8        2.01        3.37      1.71 o 
   2   4   8        4.20        2.55      2.09 o 
   3   4   8       38.86       54.89      6.52 o 
   4   4   8        3.45        1.39      3.25 o 
   5   4   8       83.56      103.12     19.40 o 
 -10   5   8        8.60        7.36      2.12 o 
  -9   5   8       16.04       14.02      2.25 o 
  -8   5   8        1.39        1.09      1.39 o 
  -7   5   8      130.27      125.97      4.53 o 
  -6   5   8       37.72       34.55      2.48 o 
  -5   5   8        0.11        0.35      1.00 o 
  -4   5   8       89.60       97.51      3.47 o 
  -3   5   8       47.18       41.76      1.68 o 
  -2   5   8        0.41        1.13      0.86 o 
  -1   5   8       39.22       32.47      4.06 o 
   0   5   8      267.61      259.74     12.14 o 
   1   5   8       41.28       38.39      3.80 o 
   2   5   8        5.35        7.94      2.38 o 
   3   5   8       18.78       24.69      6.20 o 
   4   5   8        0.02       -0.12      2.74 o 
   5   5   8       42.62       37.22     10.24 o 
 -10   6   8       91.56       89.10      6.77 o 
  -9   6   8       41.94       43.31      3.28 o 
  -8   6   8      521.69      537.51     11.53 o 
  -7   6   8       59.88       53.64      3.18 o 
  -6   6   8      229.32      241.19      6.13 o 
  -5   6   8      100.04       98.22      4.73 o 
  -4   6   8       18.12       19.29      2.06 o 
  -3   6   8      167.95      173.83      3.47 o 
  -2   6   8     1306.53     1244.96     16.04 o 
  -1   6   8      319.62      299.18      7.14 o 
   0   6   8      441.87      432.39      9.21 o 
   1   6   8      186.47      167.74      5.48 o 
   2   6   8       10.13        6.52      3.19 o 
   3   6   8      212.89      249.10     13.69 o 
   4   6   8       83.86       86.97     14.18 o 
 -10   7   8       27.10       27.62      9.85 o 
  -9   7   8        1.44        1.43      2.00 o 
  -8   7   8       15.43       17.21      2.53 o 
  -7   7   8      320.52      335.88      8.53 o 
  -6   7   8      448.39      463.99      9.96 o 
  -5   7   8        2.89        3.25      1.28 o 
  -4   7   8      548.45      519.50     10.66 o 
  -3   7   8       68.32       67.55      2.16 o 
  -2   7   8      562.40      570.72     11.45 o 
  -1   7   8     1024.26      994.02     17.19 o 
   0   7   8        0.45        1.81      2.30 o 
   1   7   8      323.04      314.84     11.49 o 
   2   7   8      245.91      282.21      8.93 o 
   3   7   8       32.66       37.18      5.98 o 
   4   7   8      292.14      297.80     14.67 o 
 -10   8   8      188.74      168.88     11.24 o 
  -9   8   8       40.05       43.67      5.30 o 
  -8   8   8       10.96       14.62      2.32 o 
  -7   8   8      282.90      290.64      8.80 o 
  -6   8   8        8.98       11.72      2.01 o 
  -5   8   8       20.46       23.94      2.35 o 
  -4   8   8        7.25        7.05      1.54 o 
  -3   8   8        9.39       12.73      1.08 o 
  -2   8   8       12.32       11.29      1.48 o 
  -1   8   8      248.33      221.56      8.50 o 
   0   8   8        1.48        3.04      1.32 o 
   1   8   8      243.09      231.28      7.96 o 
   2   8   8      129.86      128.26      7.16 o 
   3   8   8      145.25      163.59     20.98 o 
   4   8   8        4.78        8.08      5.91 o 
  -9   9   8       90.60       82.62      5.93 o 
  -8   9   8       44.85       42.82      4.40 o 
  -7   9   8        2.66        2.88      1.49 o 
  -6   9   8       41.01       42.56      3.14 o 
  -5   9   8        6.45        2.91      1.37 o 
  -4   9   8      497.49      514.12     10.35 o 
  -3   9   8      243.08      227.92      5.61 o 
  -2   9   8      630.68      619.44      9.81 o 
  -1   9   8      100.79      104.32      3.86 o 
   0   9   8        0.53        0.65      1.49 o 
   1   9   8      215.58      200.41     12.24 o 
   2   9   8      152.36      159.38      6.92 o 
   3   9   8       32.56       40.53      6.47 o 
   4   9   8       25.84       22.06      8.08 o 
  -9  10   8      115.93      117.54      9.30 o 
  -8  10   8      227.73      258.11      9.73 o 
  -7  10   8        6.20        5.96      2.34 o 
  -6  10   8      211.63      230.95      6.87 o 
  -5  10   8      246.52      235.80      6.69 o 
  -4  10   8       67.70       74.54      3.70 o 
  -3  10   8       43.67       52.92      2.15 o 
  -2  10   8      138.49      117.14      3.73 o 
  -1  10   8       94.74       89.83      5.81 o 
   0  10   8      462.94      450.00     15.66 o 
   1  10   8      140.53      134.30      6.96 o 
   2  10   8        3.96        2.72      1.95 o 
   3  10   8      102.28       98.55      8.94 o 
  -9  11   8       49.77       58.71      7.10 o 
  -8  11   8        2.79        0.49      2.09 o 
  -7  11   8       15.61       21.96      4.62 o 
  -6  11   8       33.77       34.90      4.07 o 
  -5  11   8       26.11       19.84      2.98 o 
  -4  11   8      380.46      375.88      8.64 o 
  -3  11   8      514.16      524.04     10.40 o 
  -2  11   8       51.25       38.62      3.02 o 
  -1  11   8       40.09       43.02      3.35 o 
   0  11   8       40.93       45.42      4.33 o 
   1  11   8       23.82       22.55      3.45 o 
   2  11   8        1.98        4.27      2.56 o 
   3  11   8       96.95      105.77     15.17 o 
  -8  12   8       38.48       37.58      4.31 o 
  -7  12   8        0.04       -0.05      1.74 o 
  -6  12   8       79.91       82.31      5.18 o 
  -5  12   8        0.01        0.17      1.48 o 
  -4  12   8       27.73       28.09      2.64 o 
  -3  12   8      122.35      113.48      4.49 o 
  -2  12   8        2.88        3.83      1.41 o 
  -1  12   8       36.55       34.02      3.14 o 
   0  12   8        0.90        2.28      1.97 o 
   1  12   8       47.73       45.07      4.55 o 
   2  12   8       40.51       59.50      8.76 o 
   3  12   8        8.96        9.85      6.11 o 
  -8  13   8        0.03       -2.22      2.22 o 
  -7  13   8        4.26        2.02      2.06 o 
  -6  13   8       45.64       54.46      6.34 o 
  -5  13   8      156.54      153.83      8.17 o 
  -4  13   8       35.48       40.92      3.03 o 
  -3  13   8       47.62       46.43      3.90 o 
  -2  13   8       29.14       28.39      2.84 o 
  -1  13   8        0.62        0.15      1.66 o 
   0  13   8       64.80       55.42     15.66 o 
   1  13   8        1.23        0.32      2.66 o 
   2  13   8        5.47        3.94      3.15 o 
  -7  14   8        0.60        1.84      2.14 o 
  -6  14   8      141.75      146.98      6.95 o 
  -5  14   8       27.29       26.12      3.30 o 
  -4  14   8        5.99        4.94      2.15 o 
  -3  14   8       49.25       48.83      4.13 o 
  -2  14   8       44.94       46.84      3.93 o 
  -1  14   8        0.81       -0.44      1.47 o 
   0  14   8      126.58      111.72      6.86 o 
   1  14   8        1.77        7.40      2.77 o 
   2  14   8        1.00        4.33      3.15 o 
  -7  15   8        1.34        2.70      2.05 o 
  -6  15   8       54.96       62.22      4.89 o 
  -5  15   8       56.94       67.51      6.40 o 
  -4  15   8       24.35       21.91      4.04 o 
  -3  15   8      352.39      350.27     10.54 o 
  -2  15   8        3.33        4.18      2.00 o 
  -1  15   8       46.40       49.22      3.99 o 
   0  15   8       10.06       18.15      3.59 o 
   1  15   8       23.81       29.54      5.32 o 
  -6  16   8      105.46      117.06     12.70 o 
  -5  16   8      209.17      242.41     11.49 o 
  -4  16   8        0.23       -1.09      2.27 o 
  -3  16   8      445.03      442.51     14.97 o 
  -2  16   8      110.14       93.92      5.46 o 
  -1  16   8        4.09        3.06      2.03 o 
   0  16   8      151.68      152.05     13.59 o 
  -4  17   8      310.31      321.06     16.05 o 
  -3  17   8        2.00        5.46      3.05 o 
  -2  17   8        0.52        0.00      3.35 o 
  -1  17   8      322.61      337.03     30.04 o 
 -10   1   9      141.82      160.01      5.56 o 
  -9   1   9       31.78       36.93      3.52 o 
  -8   1   9        9.66       11.34      1.94 o 
  -7   1   9       75.35       75.50      3.66 o 
  -6   1   9        5.71        6.34      1.41 o 
  -5   1   9        6.54        3.02      1.17 o 
  -4   1   9       22.29       16.16      1.73 o 
  -3   1   9      390.34      385.01      5.32 o 
  -2   1   9      696.78      667.41      7.75 o 
  -1   1   9      188.54      155.14      5.36 o 
   0   1   9       46.32       41.43      4.01 o 
   1   1   9        2.67        7.54      2.32 o 
   2   1   9        1.92        3.76      2.02 o 
   3   1   9        0.04        0.21      1.79 o 
   4   1   9      107.02      121.03      8.12 o 
 -10   2   9       19.21       23.42      2.85 o 
  -9   2   9      361.89      385.06      9.03 o 
  -8   2   9       66.51       70.58      3.74 o 
  -7   2   9       75.24       77.10      3.69 o 
  -6   2   9        1.09        1.28      1.07 o 
  -5   2   9      197.99      193.25      5.23 o 
  -4   2   9       25.23       20.02      1.87 o 
  -3   2   9      233.80      192.30      3.67 o 
  -2   2   9      796.14      737.86      8.91 o 
  -1   2   9        0.01       -0.54      1.08 o 
   0   2   9       93.16       85.35      6.90 o 
   1   2   9      158.19      137.74      6.95 o 
   2   2   9        0.95        2.09      1.91 o 
   3   2   9      268.82      305.57     16.01 o 
   4   2   9       86.32       98.66      7.65 o 
 -10   3   9      123.54      101.91      5.67 o 
  -9   3   9       42.80       45.49      3.39 o 
  -8   3   9       27.91       22.29      2.68 o 
  -7   3   9        4.28        4.80      1.51 o 
  -6   3   9       13.52       14.65      1.89 o 
  -5   3   9      191.22      187.14      5.14 o 
  -4   3   9        0.31        0.53      0.94 o 
  -3   3   9      370.43      351.10      5.31 o 
  -2   3   9      229.23      239.29      4.94 o 
  -1   3   9      155.64      146.32      5.18 o 
   0   3   9       51.59       52.41      3.20 o 
   1   3   9       14.78       14.76      2.93 o 
   2   3   9       94.88       84.54      5.92 o 
   3   3   9       59.90       61.43      7.29 o 
   4   3   9        1.81        2.63      2.76 o 
 -10   4   9      117.32      123.42     10.38 o 
  -9   4   9        2.99        1.21      1.67 o 
  -8   4   9        7.93        7.60      2.71 o 
  -7   4   9      288.20      300.58      7.26 o 
  -6   4   9      156.09      164.76      5.02 o 
  -5   4   9      100.68      100.13      3.78 o 
  -4   4   9      560.47      576.73      9.87 o 
  -3   4   9       66.13       57.87      2.18 o 
  -2   4   9       64.16       61.15      3.00 o 
  -1   4   9        3.36        6.05      1.58 o 
   0   4   9       17.18       16.91      2.28 o 
   1   4   9      383.18      378.74     11.79 o 
   2   4   9       42.26       44.45      4.55 o 
   3   4   9      207.03      197.94     27.57 o 
   4   4   9      181.57      224.62     14.79 o 
 -10   5   9        7.69       11.15      2.61 o 
  -9   5   9      714.94      780.94     19.85 o 
  -8   5   9      434.75      458.51      9.71 o 
  -7   5   9       14.88       14.94      2.06 o 
  -6   5   9      165.99      166.86      5.13 o 
  -5   5   9      227.25      223.42      5.77 o 
  -4   5   9       35.39       41.51      2.85 o 
  -3   5   9      944.87      904.50     11.15 o 
  -2   5   9      384.25      355.19      7.73 o 
  -1   5   9       35.41       39.70      3.73 o 
   0   5   9      878.08      815.04     15.81 o 
   1   5   9       12.48       14.99      2.15 o 
   2   5   9      329.65      360.34     16.03 o 
   3   5   9       40.84       42.99      6.66 o 
 -10   6   9       22.04       21.22      4.20 o 
  -9   6   9       47.93       58.02      3.82 o 
  -8   6   9        0.03        0.30      1.33 o 
  -7   6   9       39.32       38.68      2.86 o 
  -6   6   9       95.85       95.90      3.96 o 
  -5   6   9       93.07       90.76      6.08 o 
  -4   6   9       43.60       45.29      2.99 o 
  -3   6   9        7.84        6.97      1.04 o 
  -2   6   9        1.11        6.51      1.41 o 
  -1   6   9       61.15       70.95      3.90 o 
   0   6   9        4.10        4.28      1.62 o 
   1   6   9       59.35       72.19      5.92 o 
   2   6   9      187.55      205.76     12.21 o 
   3   6   9        1.15       -1.93      2.62 o 
  -9   7   9        3.99        4.59      2.33 o 
  -8   7   9       27.76       28.67      3.47 o 
  -7   7   9       31.91       35.53      3.11 o 
  -6   7   9        1.04        1.18      1.34 o 
  -5   7   9       37.47       38.84      2.97 o 
  -4   7   9      147.39      148.41      5.08 o 
  -3   7   9      169.64      168.47      3.70 o 
  -2   7   9        3.08        4.17      1.31 o 
  -1   7   9      312.14      287.15      7.95 o 
   0   7   9       62.44       74.11      4.08 o 
   1   7   9       44.58       52.16      4.50 o 
   2   7   9      139.32      151.35      6.82 o 
   3   7   9       17.43       16.35      7.68 o 
  -9   8   9        5.68        4.99      3.47 o 
  -8   8   9       42.00       45.78      3.61 o 
  -7   8   9        0.01        0.62      1.35 o 
  -6   8   9      109.42      104.54      4.58 o 
  -5   8   9        1.92        2.60      1.40 o 
  -4   8   9       72.15       65.77      3.60 o 
  -3   8   9      264.82      267.67      5.23 o 
  -2   8   9      473.28      459.37      9.11 o 
  -1   8   9        9.68       11.84      2.05 o 
   0   8   9       74.48       72.72     14.28 o 
   1   8   9       31.40       26.20      8.27 o 
   2   8   9        0.75       -0.86      1.57 o 
   3   8   9        2.27       11.42      7.29 o 
  -9   9   9       23.35       26.50      5.36 o 
  -8   9   9       52.42       58.42      5.04 o 
  -7   9   9        4.91        4.52      1.76 o 
  -6   9   9       13.85       10.72      2.09 o 
  -5   9   9      135.00      136.02      7.08 o 
  -4   9   9       23.83       19.19      2.30 o 
  -3   9   9      197.74      185.46      3.96 o 
  -2   9   9        0.00        0.57      1.09 o 
  -1   9   9      324.68      301.48     13.00 o 
   0   9   9        6.18       10.09      2.59 o 
   1   9   9       57.84       54.95      6.40 o 
   2   9   9       13.07        8.29      2.74 o 
   3   9   9       37.70       43.13     11.03 o 
  -8  10   9       20.48       25.22      3.75 o 
  -7  10   9       36.02       38.24      3.31 o 
  -6  10   9       75.74       71.30      4.05 o 
  -5  10   9      105.22      100.07      4.56 o 
  -4  10   9      101.07      100.62      4.41 o 
  -3  10   9        3.63        4.08      1.58 o 
  -2  10   9       25.59       22.70      2.23 o 
  -1  10   9       16.34        8.54      2.65 o 
   0  10   9       28.10       22.26      3.49 o 
   1  10   9       58.41       61.60      5.24 o 
   2  10   9        3.88       13.20      3.55 o 
  -8  11   9        0.58        1.11      2.91 o 
  -7  11   9       14.59       12.32      3.04 o 
  -6  11   9      106.43      115.01      5.15 o 
  -5  11   9      130.84      129.25      5.17 o 
  -4  11   9       61.02       57.10      3.54 o 
  -3  11   9      225.14      227.89      6.57 o 
  -2  11   9       65.11       55.24      3.85 o 
  -1  11   9      178.47      158.75      7.75 o 
   0  11   9      110.36       91.27      6.23 o 
   1  11   9       17.77       15.50      3.28 o 
   2  11   9        3.20       -0.39      2.56 o 
  -8  12   9       46.06       44.18      6.31 o 
  -7  12   9       95.86       99.17      8.10 o 
  -6  12   9       14.58       16.18      3.02 o 
  -5  12   9      377.15      379.53     11.83 o 
  -4  12   9       55.65       53.85      3.67 o 
  -3  12   9      161.15      148.02      6.62 o 
  -2  12   9      131.43      139.95      6.39 o 
  -1  12   9       43.04       42.02      4.48 o 
   0  12   9        2.29        4.83      2.55 o 
   1  12   9       18.58       17.73      4.33 o 
  -7  13   9      109.53      117.49      6.68 o 
  -6  13   9       59.64       65.56      4.88 o 
  -5  13   9       13.36       14.12      2.35 o 
  -4  13   9        0.11       -0.60      1.65 o 
  -3  13   9        0.56        1.19      1.78 o 
  -2  13   9       54.96       69.62      5.06 o 
  -1  13   9      110.87      125.09      7.28 o 
   0  13   9      102.36      109.00      7.13 o 
  -6  14   9        0.22       -1.36      1.88 o 
  -5  14   9      436.93      437.17     15.88 o 
  -4  14   9      202.97      206.56      9.85 o 
  -3  14   9       33.39       32.56      3.74 o 
  -2  14   9      177.17      178.29      9.16 o 
  -1  14   9      207.10      204.52      9.32 o 
  -5  15   9        1.54        1.12      4.53 o 
  -4  15   9       29.15       20.17      4.17 o 
  -3  15   9      238.87      248.47      9.09 o 
  -2  15   9       14.14       12.98      6.89 o 
  -1  15   9       14.55       22.85      6.70 o 
  -3  16   9       18.21       14.38      5.32 o 
 -10   0  10       65.02       68.02      8.01 o 
  -9   0  10       66.77       78.62      6.40 o 
  -8   0  10        7.10        6.36      2.29 o 
  -7   0  10      261.85      278.94     13.01 o 
  -6   0  10      213.54      221.37      7.87 o 
  -5   0  10       81.85       73.30      5.76 o 
  -4   0  10     1309.02     1198.94     21.81 o 
  -3   0  10       34.75       35.19      3.27 o 
  -2   0  10        8.46       13.41      2.66 o 
  -1   0  10      252.74      207.19      9.65 o 
   0   0  10       90.67      105.37     10.04 o 
   1   0  10      163.13      138.27      9.73 o 
   2   0  10      320.40      315.65     14.81 o 
   3   0  10      120.54      146.78     10.67 o 
 -10   1  10       18.91       26.45      3.99 o 
  -9   1  10        9.86        8.36      1.89 o 
  -8   1  10      121.55      125.60      5.66 o 
  -7   1  10       29.92       29.11      2.64 o 
  -6   1  10        2.12        3.96      1.38 o 
  -5   1  10       45.78       54.08      3.03 o 
  -4   1  10       16.68       21.13      1.98 o 
  -3   1  10       48.92       52.61      2.31 o 
  -2   1  10        6.79        4.71      1.27 o 
  -1   1  10       18.56       19.03      2.36 o 
   0   1  10       41.85       40.10      4.79 o 
   1   1  10       32.13       31.07      3.85 o 
   2   1  10       49.07       51.61      4.81 o 
   3   1  10       55.18       71.07      5.60 o 
 -10   2  10      141.54      154.86      9.02 o 
  -9   2  10       18.69       25.18      2.83 o 
  -8   2  10       10.28        8.38      1.85 o 
  -7   2  10       26.16       23.28      2.46 o 
  -6   2  10      184.62      179.82      5.41 o 
  -5   2  10       64.86       62.97      3.23 o 
  -4   2  10      220.81      205.09      5.51 o 
  -3   2  10      308.15      302.59      5.05 o 
  -2   2  10      299.68      290.70      6.41 o 
  -1   2  10      126.66      126.50      5.20 o 
   0   2  10       17.33       20.07      2.64 o 
   1   2  10       88.60       91.66      7.02 o 
   2   2  10       87.23       93.99      6.02 o 
   3   2  10      112.72      123.12     11.84 o 
  -9   3  10        0.08       -1.28      1.28 o 
  -8   3  10       35.29       38.29      3.11 o 
  -7   3  10       26.45       24.47      2.53 o 
  -6   3  10        0.03        1.28      1.23 o 
  -5   3  10      147.14      148.82      4.76 o 
  -4   3  10        2.53        2.16      2.03 o 
  -3   3  10        0.03        1.75      0.98 o 
  -2   3  10       41.31       38.49      2.34 o 
  -1   3  10        0.01        0.09      1.32 o 
   0   3  10       56.16       64.12      4.02 o 
   1   3  10       64.84       80.18      7.19 o 
   2   3  10       40.00       57.70      5.66 o 
  -9   4  10        8.31        5.10      2.14 o 
  -8   4  10       40.69       45.84      3.29 o 
  -7   4  10      127.02      140.88      5.10 o 
  -6   4  10        2.23        2.07      1.35 o 
  -5   4  10        5.80        6.24      1.58 o 
  -4   4  10      423.44      383.22      8.84 o 
  -3   4  10        8.18        4.55      1.56 o 
  -2   4  10       81.96       81.74      3.26 o 
  -1   4  10       59.57       47.25      3.43 o 
   0   4  10       17.22       15.38      2.69 o 
   1   4  10       34.77       30.92      3.15 o 
   2   4  10        1.90        0.61      3.17 o 
  -9   5  10        0.01        0.08      1.83 o 
  -8   5  10       28.25       25.04      2.73 o 
  -7   5  10       27.25       24.15      2.53 o 
  -6   5  10       22.58       25.53      2.41 o 
  -5   5  10       23.86       29.50      3.97 o 
  -4   5  10       10.37        7.36      1.87 o 
  -3   5  10       74.19       71.39      2.65 o 
  -2   5  10        1.92        1.52      1.43 o 
  -1   5  10       19.61       21.45      2.83 o 
   0   5  10        3.68        4.68      1.78 o 
   1   5  10       61.37       69.21      5.19 o 
   2   5  10       39.17       36.24      8.08 o 
  -9   6  10       94.76      101.82      5.65 o 
  -8   6  10       54.90       63.52      3.76 o 
  -7   6  10       35.04       38.80      3.39 o 
  -6   6  10      230.97      237.67      7.14 o 
  -5   6  10        4.22        7.02      1.77 o 
  -4   6  10      214.30      194.74      6.14 o 
  -3   6  10       67.39       66.79      3.04 o 
  -2   6  10        6.31        5.21      1.64 o 
  -1   6  10        7.50        9.05      2.06 o 
   0   6  10        0.64        0.22      1.50 o 
   1   6  10        0.07        0.32      1.82 o 
   2   6  10      115.58      128.61      8.67 o 
  -9   7  10        0.17       -1.54      1.91 o 
  -8   7  10       48.46       48.17      3.80 o 
  -7   7  10       37.07       41.60      3.43 o 
  -6   7  10        1.91        2.43      1.47 o 
  -5   7  10      155.28      146.01      5.41 o 
  -4   7  10       33.26       36.67      2.96 o 
  -3   7  10        0.91        0.74      0.91 o 
  -2   7  10       84.68       85.81      4.37 o 
  -1   7  10        1.54        1.59      1.45 o 
   0   7  10      182.55      181.50      8.30 o 
   1   7  10        2.19        4.70      2.36 o 
   2   7  10       30.18       31.91      4.92 o 
  -8   8  10        2.32        0.27      1.68 o 
  -7   8  10       28.49       29.83      3.07 o 
  -6   8  10       37.54       41.30      5.37 o 
  -5   8  10        2.15        6.20      1.85 o 
  -4   8  10      596.86      563.62     11.54 o 
  -3   8  10       68.61       74.55      2.74 o 
  -2   8  10      116.50      111.91      4.95 o 
  -1   8  10      152.76      152.36      7.50 o 
   0   8  10      175.33      210.92      9.10 o 
   1   8  10       35.41       34.66      4.92 o 
  -8   9  10      153.83      161.27      7.64 o 
  -7   9  10        8.21        7.40      2.04 o 
  -6   9  10      203.25      205.67      6.78 o 
  -5   9  10      149.42      165.38      5.96 o 
  -4   9  10       17.80       15.00      2.26 o 
  -3   9  10      242.22      249.65      6.57 o 
  -2   9  10       85.51       78.71      4.75 o 
  -1   9  10        4.73        3.96      2.15 o 
   0   9  10      135.94      137.04      7.50 o 
   1   9  10      330.62      377.96     16.15 o 
  -8  10  10        5.40       -0.03      2.84 o 
  -7  10  10        3.63        1.57      2.33 o 
  -6  10  10       15.18       14.02      2.41 o 
  -5  10  10       17.22       17.38      2.44 o 
  -4  10  10      156.88      157.83      6.91 o 
  -3  10  10        1.77        1.49      1.28 o 
  -2  10  10       28.81       31.86      3.90 o 
  -1  10  10       90.45       95.71      6.27 o 
   0  10  10       32.78       36.40      4.44 o 
  -7  11  10       23.91       23.57      4.05 o 
  -6  11  10        5.25        0.50      1.58 o 
  -5  11  10        8.66       11.95      2.31 o 
  -4  11  10       29.57       25.17      2.77 o 
  -3  11  10        6.91       11.22      3.25 o 
  -2  11  10      131.43      131.13      7.13 o 
  -1  11  10        0.42        0.32      1.93 o 
   0  11  10       62.35       75.04      7.29 o 
  -7  12  10       63.61       64.91     11.03 o 
  -6  12  10        9.67        6.21      2.06 o 
  -5  12  10       52.43       59.91      3.99 o 
  -4  12  10        0.10       -0.55      1.79 o 
  -3  12  10       32.89       33.59      4.63 o 
  -2  12  10        1.63        5.17      2.40 o 
  -1  12  10       55.37       55.34      6.30 o 
  -6  13  10        0.76        3.24      2.25 o 
  -5  13  10       23.02       24.53      3.71 o 
  -4  13  10       18.66       20.06      3.41 o 
  -3  13  10       61.17       72.66      6.33 o 
  -2  13  10       36.37       36.44      7.58 o 
  -4  14  10       25.15       18.57      3.33 o 
  -3  14  10       16.02       26.81      4.54 o 
  -9   1  11       11.14       12.28      2.99 o 
  -8   1  11       48.84       51.87      3.36 o 
  -7   1  11       93.67       97.38      4.05 o 
  -6   1  11       31.79       30.23      2.53 o 
  -5   1  11      255.89      240.00      5.88 o 
  -4   1  11       26.74       25.36      2.44 o 
  -3   1  11        5.11        5.89      1.35 o 
  -2   1  11       17.45       15.83      1.83 o 
  -1   1  11        1.83        1.95      1.19 o 
   0   1  11        3.72        1.50      2.12 o 
   1   1  11      152.26      172.18      9.95 o 
  -9   2  11      112.62      135.79      8.15 o 
  -8   2  11       49.24       57.37      3.75 o 
  -7   2  11        0.89        0.18      1.31 o 
  -6   2  11      493.04      477.71      9.77 o 
  -5   2  11        0.47       -0.38      1.19 o 
  -4   2  11        8.40        4.04      1.54 o 
  -3   2  11      172.97      164.20      4.62 o 
  -2   2  11       55.89       59.01      3.97 o 
  -1   2  11        6.53        4.43      1.40 o 
   0   2  11        2.63        5.79      1.95 o 
   1   2  11       43.01       50.14      6.30 o 
  -9   3  11        3.90       -0.31      2.34 o 
  -8   3  11      111.40      118.48      5.03 o 
  -7   3  11       41.46       41.95      3.17 o 
  -6   3  11       14.45       17.23      2.20 o 
  -5   3  11       23.49       18.69      2.24 o 
  -4   3  11      654.39      672.87     12.91 o 
  -3   3  11        4.00        1.93      1.26 o 
  -2   3  11       88.80       90.24      3.66 o 
  -1   3  11      176.82      191.35      6.89 o 
   0   3  11       60.21       68.36      4.43 o 
   1   3  11       91.31       94.45      6.04 o 
  -9   4  11       16.80       18.62      3.93 o 
  -8   4  11       90.01       94.08      5.49 o 
  -7   4  11       18.66       14.19      2.28 o 
  -6   4  11       13.95       10.57      1.93 o 
  -5   4  11      439.76      452.80      9.32 o 
  -4   4  11       71.15       72.89      4.62 o 
  -3   4  11       22.16       24.69      1.97 o 
  -2   4  11        0.06        0.18      1.51 o 
  -1   4  11       11.00       13.83      2.44 o 
   0   4  11      102.03      126.65      5.92 o 
   1   4  11      106.70      121.92      8.47 o 
  -8   5  11        0.23       -0.57      1.61 o 
  -7   5  11       51.55       43.72      3.23 o 
  -6   5  11        0.27       -0.01      1.50 o 
  -5   5  11      240.79      243.39      7.26 o 
  -4   5  11        2.00        0.40      1.58 o 
  -3   5  11       22.81       24.47      1.96 o 
  -2   5  11      149.32      160.68      4.88 o 
  -1   5  11       13.92       17.44      3.00 o 
   0   5  11       10.78       15.42      2.69 o 
  -8   6  11        0.70        2.44      2.02 o 
  -7   6  11        2.06        1.94      1.63 o 
  -6   6  11       88.92       91.49      4.74 o 
  -5   6  11        5.35        9.29      2.41 o 
  -4   6  11        2.75        5.84      2.08 o 
  -3   6  11        8.87        5.28      1.43 o 
  -2   6  11      125.03      135.75      4.55 o 
  -1   6  11       31.65       31.72      3.22 o 
   0   6  11      134.96      144.17      9.26 o 
  -8   7  11        9.86       11.32      2.84 o 
  -7   7  11       52.15       57.80      4.06 o 
  -6   7  11      119.79      129.79      5.50 o 
  -5   7  11        0.01       -0.61      1.73 o 
  -4   7  11      112.36      122.41      5.86 o 
  -3   7  11       16.05       15.88      2.44 o 
  -2   7  11        9.15       10.40      1.67 o 
  -1   7  11      101.18       91.36      7.68 o 
   0   7  11       10.23        8.08      3.55 o 
  -7   8  11       47.84       45.88      3.76 o 
  -6   8  11       57.92       56.04      3.93 o 
  -5   8  11        0.62        2.51      1.64 o 
  -4   8  11       86.46       93.81      5.28 o 
  -3   8  11       79.00       80.02      4.37 o 
  -2   8  11       20.50       19.74      3.31 o 
  -1   8  11       18.48       17.53      4.14 o 
  -7   9  11       49.40       51.04      4.86 o 
  -6   9  11       11.17       10.81      2.30 o 
  -5   9  11        6.36        6.02      1.89 o 
  -4   9  11        0.10        0.04      1.77 o 
  -3   9  11      107.39      111.55      5.13 o 
  -2   9  11       41.04       34.00      4.23 o 
  -6  10  11      120.83      126.15      5.63 o 
  -5  10  11      111.20      114.35      5.25 o 
  -4  10  11        2.56        3.77      2.09 o 
  -3  10  11       35.64       30.98      3.75 o 
  -2  10  11        8.53        6.11      3.35 o 
  -5  11  11        7.35        6.60      2.04 o 
  -4  11  11       47.60       57.56      5.91 o 
  -8   0  12      125.33      129.78      9.95 o 
  -7   0  12        7.02        8.35      3.64 o 
  -6   0  12      155.67      153.98      7.06 o 
  -5   0  12      642.17      732.28     27.97 o 
  -4   0  12        2.48       -0.59      2.76 o 
  -3   0  12      239.49      256.77     12.90 o 
  -2   0  12        0.90       -0.83      1.64 o 
  -1   0  12      104.42      113.96     11.13 o 
  -8   1  12        3.79        3.83      2.34 o 
  -7   1  12       53.21       58.36      8.26 o 
  -6   1  12      212.20      209.96      5.84 o 
  -5   1  12        0.60        0.44      2.16 o 
  -4   1  12       54.31       43.52      5.22 o 
  -3   1  12      144.80      154.12      7.50 o 
  -2   1  12       14.38       15.48      2.02 o 
  -1   1  12      191.34      213.91      6.85 o 
  -8   2  12        7.12       11.95      2.93 o 
  -7   2  12        0.22        3.64      2.03 o 
  -6   2  12        0.16       -0.80      1.26 o 
  -5   2  12        8.11       14.44      2.72 o 
  -4   2  12        1.92        2.35      2.27 o 
  -3   2  12       13.52       15.21      1.87 o 
  -2   2  12       45.71       48.85      3.01 o 
  -1   2  12       13.16       19.07      3.19 o 
  -7   3  12        3.48        1.51      2.48 o 
  -6   3  12        4.64        2.23      1.50 o 
  -5   3  12        0.03        0.94      1.81 o 
  -4   3  12       41.31       34.34      4.57 o 
  -3   3  12        0.00        2.64      1.27 o 
  -2   3  12        0.36       -1.10      1.26 o 
  -1   3  12        0.63        0.00      3.55 o 
  -7   4  12      155.77      157.20      8.06 o 
  -6   4  12        5.65        2.84      1.65 o 
  -5   4  12        0.19        0.49      1.76 o 
  -4   4  12        1.57        0.72      2.08 o 
  -3   4  12        2.19        3.04      1.42 o 
  -2   4  12       31.50       28.97      2.65 o 
  -1   4  12       76.50       83.12      9.45 o 
  -7   5  12       13.36       12.01      9.26 o 
  -6   5  12       37.11       43.69      5.64 o 
  -5   5  12        0.02        1.37      1.84 o 
  -4   5  12       24.65       24.87      4.12 o 
  -3   5  12       60.16       70.23      4.85 o 
  -2   5  12        1.28        2.10      1.54 o 
  -1   5  12       15.78       16.94      5.32 o 
  -7   6  12       12.66       10.55      3.92 o 
  -6   6  12      158.07      144.69      9.19 o 
  -5   6  12        5.20        7.37      2.84 o 
  -4   6  12        7.63        8.67      3.74 o 
  -3   6  12       99.13      109.98      5.96 o 
  -2   6  12      145.67      192.76      6.21 o 
  -6   7  12        0.07        0.19      4.53 o 
  -5   7  12        0.13        1.80      2.43 o 
  -4   7  12       21.89       26.98      5.51 o 
  -3   7  12       41.93       45.81      4.43 o 
  -2   7  12       40.60       42.15      4.53 o 
  -5   8  12       69.98       68.72      5.86 o 
  -4   8  12       18.62       27.57      5.71 o 
  -3   8  12       24.19       31.23      3.94 o 
                                                 
